# Supplementary material for: Performance of Web tools for predicting changes in protein stability caused by mutations
Source: BMC Bioinformatics. 2021 Jul 5;22(Suppl 7):345. doi: 10.1186/s12859-021-04238-w (PMC8256537; doi:10.1186/s12859-021-04238-w)
Supplement: Supplementary file 13 — Additional file 13: File S1. Reference monomeric and multimeric datasets. Data sheets report the original PON-tstab dataset, the selection of proteins for the full dataset, the full datasets (monomeric and multimeric proteins) with predictions, the balanced datasets. [file 12859_2021_4238_MOESM13_ESM.xlsx]

## Sheet: Original Pon-TStab dataset
Red: proteins discarded (no PDB file indicated in Protherm)
Record_id	Variation	Sequence-gi	ddG	T	pH	ProTherm ID	Variation in Protherm	Pubmed_id	Reference detail	protein name	PDB(in Protherm)
1095	H51L	83305894	5.3	30	7	14483	H32L	9300489	PROTEIN SCI 6, 1893-1900 (1997) PMID: 9300489	DsbA	1A23
1096	H51S	83305894	5.2	30	7	14484	H32S	9300489	PROTEIN SCI 6, 1893-1900 (1997) PMID: 9300489	DsbA	1A23
548	H51Y	83305894	6.8	30	7	14482	H32Y	9300489	PROTEIN SCI 6, 1893-1900 (1997) PMID: 9300489	DsbA	1A23
293	F121W	302595881	0.32	25	5	2418	F45W	8392867	BIOCHEMISTRY 32, 7054-7063 (1993) PMID: 8392867	Ubiquitin	1AAR
493	H144E	302595881	0.76	25	5		H68E	10600102	BIOCHEMISTRY 38, 16419-16423 (1999) PMID: 10600102	Ubiquitin	1AAR
492	H144Q	302595881	0.55	25	5	5985	H68Q	10600102	BIOCHEMISTRY 38, 16419-16423 (1999) PMID: 10600102	Ubiquitin	1AAR
488	K103Q	302595881	-1.91	25	5	5981	K27Q	10600102	BIOCHEMISTRY 38, 16419-16423 (1999) PMID: 10600102	Ubiquitin	1AAR
490	K105N	302595881	-1.48	25	5	5983	K29N	10600102	BIOCHEMISTRY 38, 16419-16423 (1999) PMID: 10600102	Ubiquitin	1AAR
489	K105Q	302595881	-1.67	25	5	5982	K29Q	10600102	BIOCHEMISTRY 38, 16419-16423 (1999) PMID: 10600102	Ubiquitin	1AAR
486	K82E	302595881	0.53	25	5	5979	K6E	10600102	BIOCHEMISTRY 38, 16419-16423 (1999) PMID: 10600102	Ubiquitin	1AAR
487	K82Q	302595881	0.26	25	5	5980	K6Q	10600102	BIOCHEMISTRY 38, 16419-16423 (1999) PMID: 10600102	Ubiquitin	1AAR
491	R118E	302595881	1.63	25	5	5984	R42E	10600102	BIOCHEMISTRY 38, 16419-16423 (1999) PMID: 10600102	Ubiquitin	1AAR
494	R148Q	302595881	-0.33	25	5	5987	R72Q	10600102	BIOCHEMISTRY 38, 16419-16423 (1999) PMID: 10600102	Ubiquitin	1AAR
437	E199K	130914	-0.14	25	7	5431	E200K	10079068	BIOCHEMISTRY 38, 3258-3267 (1999) PMID: 10079068	Cellular prion protein	1AG2
436	F197S	130914	-2.46	25	7	5430	F198S	10079068	BIOCHEMISTRY 38, 3258-3267 (1999) PMID: 10079068	Cellular prion protein	1AG2
432	M128V	130914	-0.33	25	7	5424	M129V	10079068	BIOCHEMISTRY 38, 3258-3267 (1999) PMID: 10079068	Cellular prion protein	1AG2
440	Q216R	130914	-2.13	25	7	5434	Q217R	10079068	BIOCHEMISTRY 38, 3258-3267 (1999) PMID: 10079068	Cellular prion protein	1AG2
438	R207H	130914	-1.43	25	7		R208H	9588945	BIOCHEMISTRY 38, 3258-3267 (1999) PMID: 10079068	Cellular prion protein	1AG2
434	T182A	130914	-4.62	25	7	5428	T183A	9588945	BIOCHEMISTRY 38, 3258-3267 (1999) PMID: 10079068	Cellular prion protein	1AG2
435	T189V	130914	0.17	25	7		T190V	9588945	BIOCHEMISTRY 38, 3258-3267 (1999) PMID: 10079068	Cellular prion protein	1AG2
433	V179I	130914	-0.5	25	7	5427	V180I	10079068	BIOCHEMISTRY 38, 3258-3267 (1999) PMID: 10079068	Cellular prion protein	1AG2
439	V209I	130914	-0.26	25	7	5433	V210I	10079068	BIOCHEMISTRY 38, 3258-3267 (1999) PMID: 10079068	Cellular prion protein	1AG2
339	W1784F	134800	-1.11	25	7.5	2970	W22F	9261107	J BIOL CHEM 272, 21052-21059 (1997) PMID: 9261107	Spectrin	1AJ3
1109	H31D	137824	-1.6	25	7	14592	H31D	10556513	FEBS LETT 460, 442-446 (1999) PMID: 10556513	Lysozyme	1AM7
1110	H48N	137824	-5	25	7	14594	H48N	10556513	FEBS LETT 460, 442-446 (1999) PMID: 10556513	Lysozyme	1AM7
692	D84H	60392511	-1.4	51.8	7.2	13184	D84H	1748642	J BIOL CHEM 266, 23654-23659 (1991) PMID: 1748642	Adenylate kinase	1ANK
694	F86L	60392511	-0.8	51.8	7.2	13186	F86L	1748642	J BIOL CHEM 266, 23654-23659 (1991) PMID: 1748642	Adenylate kinase	1ANK
693	G85V	60392511	-2.4	51.8	7.2	13185	G85V	1748642	J BIOL CHEM 266, 23654-23659 (1991) PMID: 1748642	Adenylate kinase	1ANK
1041	R88G	60392511	-0.2	51.8	7.4	14157	R88G	2542263	J BIOL CHEM 264, 8107-8112 (1989) PMID: 2542263	Adenylate kinase	1ANK
155	P8L	131857	2.48	25	7.5		P8L	7827088	BIOCHEMISTRY 34, 1405-1412 (1995) PMID: 7827088	Arc repressor	1ARR
1092	C153S	113468	0.96	37	8.5	14424	C95S	8880913	PROTEIN SCI 5, 1890-1897 (1996) PMID: 8880913	Adrenodoxin	1AYF
1093	D134E	113468	0.45	37	8.5	14425	D76E	8880913	PROTEIN SCI 5, 1890-1897 (1996) PMID: 8880913	Adrenodoxin	1AYF
1083	H114Q	113468	-1.66	37	8.5		H56Q	8880913	PROTEIN SCI 5, 1890-1897 (1996) PMID: 8880913	Adrenodoxin	1AYF
1085	H114R	113468	-1.16	37	8.5	14417	H56R	8880913	PROTEIN SCI 5, 1890-1897 (1996) PMID: 8880913	Adrenodoxin	1AYF
1084	H114T	113468	-1.19	37	8.5	14416	H56T	8880913	PROTEIN SCI 5, 1890-1897 (1996) PMID: 8880913	Adrenodoxin	1AYF
1087	T112A	113468	-1.31	37	8.5	14419	T54A	8880913	PROTEIN SCI 5, 1890-1897 (1996) PMID: 8880913	Adrenodoxin	1AYF
1086	T112S	113468	0.05	37	8.5	14418	T54S	8880913	PROTEIN SCI 5, 1890-1897 (1996) PMID: 8880913	Adrenodoxin	1AYF
1090	Y140F	113468	-0.01	37	8.5	14422	Y82F	8880913	PROTEIN SCI 5, 1890-1897 (1996) PMID: 8880913	Adrenodoxin	1AYF
1089	Y140L	113468	-0.36	37	8.5	14421	Y82L	8880913	PROTEIN SCI 5, 1890-1897 (1996) PMID: 8880913	Adrenodoxin	1AYF
1088	Y140S	113468	-0.33	37	8.5	14420	Y82S	8880913	PROTEIN SCI 5, 1890-1897 (1996) PMID: 8880913	Adrenodoxin	1AYF
1091	Y140W	113468	-0.21	37	8.5	14423	Y82W	8880913	PROTEIN SCI 5, 1890-1897 (1996) PMID: 8880913	Adrenodoxin	1AYF
1190	V30I	729353	0.7	50	7	16992	V30I	15005619	BIOCHEMISTRY 43, 2840-2853 (2004) PMID: 15005619	Sac7d	1AZP
1204	E232A	6226595	-0.17	69.5	7	17753	E231A	12501181	BIOCHEMISTRY 41, 15524-15535 (2002) PMID: 12501181	Glutamate dehydrogenase	1B26
1205	K194A	6226595	0.23	69.5	7	17754	K193A	12501181	BIOCHEMISTRY 41, 15524-15535 (2002) PMID: 12501181	Glutamate dehydrogenase	1B26
1203	R191A	6226595	-0.34	69.5	7	17752	R190A	12501181	BIOCHEMISTRY 41, 15524-15535 (2002) PMID: 12501181	Glutamate dehydrogenase	1B26
1191	P79A	input1191	-1.15	25	7.2		P81A	15379561	BIOCHEMISTRY 43, 12227-12236 (2004) PMID: 15379561	Cytochrome b5	1B5M
97	A79C	133149	-1	25	6.3	188	A32C	1404369	J MOL BIOL 227, 560-568 (1992) PMID: 1404369	Barnase	1BNI
89	A79D	133149	-0.7	25	6.3	180	A32D	1404369	J MOL BIOL 227, 560-568 (1992) PMID: 1404369	Barnase	1BNI
86	A79E	133149	-0.6	25	6.3	177	A32E	1404369	J MOL BIOL 227, 560-568 (1992) PMID: 1404369	Barnase	1BNI
88	A79F	133149	-0.7	25	6.3	179	A32F	1404369	J MOL BIOL 227, 560-568 (1992) PMID: 1404369	Barnase	1BNI
95	A79G	133149	-0.9	25	6.3	186	A32G	1404369	J MOL BIOL 227, 560-568 (1992) PMID: 1404369	Barnase	1BNI
90	A79H	133149	-0.8	25	6.3	181	A32H	1404369	J MOL BIOL 227, 560-568 (1992) PMID: 1404369	Barnase	1BNI
92	A79I	133149	-0.8	25	6.3	183	A32I	1404369	J MOL BIOL 227, 560-568 (1992) PMID: 1404369	Barnase	1BNI
81	A79K	133149	-0.2	25	6.3	172	A32K	1404369	J MOL BIOL 227, 560-568 (1992) PMID: 1404369	Barnase	1BNI
83	A79L	133149	-0.3	25	6.3	174	A32L	1404369	J MOL BIOL 227, 560-568 (1992) PMID: 1404369	Barnase	1BNI
82	A79M	133149	-0.3	25	6.3	173	A32M	1404369	J MOL BIOL 227, 560-568 (1992) PMID: 1404369	Barnase	1BNI
87	A79N	133149	-0.7	25	6.3	178	A32N	1404369	J MOL BIOL 227, 560-568 (1992) PMID: 1404369	Barnase	1BNI
98	A79P	133149	-4.1	25	6.3	189	A32P	1404369	J MOL BIOL 227, 560-568 (1992) PMID: 1404369	Barnase	1BNI
85	A79Q	133149	-0.5	25	6.3	176	A32Q	1404369	J MOL BIOL 227, 560-568 (1992) PMID: 1404369	Barnase	1BNI
80	A79R	133149	-0.1	25	6.3	171	A32R	1404369	J MOL BIOL 227, 560-568 (1992) PMID: 1404369	Barnase	1BNI
84	A79S	133149	-0.4	25	6.3	175	A32S	1404369	J MOL BIOL 227, 560-568 (1992) PMID: 1404369	Barnase	1BNI
91	A79T	133149	-0.8	25	6.3	182	A32T	1404369	J MOL BIOL 227, 560-568 (1992) PMID: 1404369	Barnase	1BNI
94	A79V	133149	-0.9	25	6.3	185	A32V	1404369	J MOL BIOL 227, 560-568 (1992) PMID: 1404369	Barnase	1BNI
96	A79W	133149	-1	25	6.3	187	A32W	1404369	J MOL BIOL 227, 560-568 (1992) PMID: 1404369	Barnase	1BNI
93	A79Y	133149	-0.8	25	6.3	184	A32Y	1404369	J MOL BIOL 227, 560-568 (1992) PMID: 1404369	Barnase	1BNI
29	D59A	133149	-0.31	25	6.3		D12A	1569557	J MOL BIOL 224, 783-804 (1992) PMID: 1569557	Barnase	1BNI
1660	D59A	133149-H149A	1.1	25	6.3		D12A	15035606	BIOCHEMISTRY 43, 3346-3356 (2004) PMID: 15035606	Barnase	1BNI
1659	D59G	133149-H149A	-1.2	25	6.3		D12G	15035606	BIOCHEMISTRY 43, 3346-3356 (2004) PMID: 15035606	Barnase	1BNI
119	D91E	133149	0.1	25	6.3	516	D44E	8377205	J MOL BIOL 233, 305-312 (1993) PMID: 8377205	Barnase	1BNI
53	D101A	133149	-3.15	25	6.3		D54A	1569557	J MOL BIOL 224, 783-804 (1992) PMID: 1569557	Barnase	1BNI
54	D101N	133149	-2.53	25	6.3		D54N	1569557	J MOL BIOL 224, 783-804 (1992) PMID: 1569557	Barnase	1BNI
338	D122N	133149	4.8	25	6.3		D75N	8639630	BIOCHEMISTRY 35, 6786-6794 (1996) PMID: 8639630	Barnase	1BNI
26	D55A	133149	-0.8	25	6.3		D8A	1569557	J MOL BIOL 224, 783-804 (1992) PMID: 1569557	Barnase	1BNI
333	D140N	133149	-4.11	25	6.3	2921	D93N	8639630	BIOCHEMISTRY 35, 6786-6794 (1996) PMID: 8639630	Barnase	1BNI
42	E76G	133149	-1.8	25	6.3	60	E29G	1569557	J MOL BIOL 224, 783-804 (1992) PMID: 1569557	Barnase	1BNI
118	E76Q	133149	0	25	6.3	514	E29Q	8377205	J MOL BIOL 233, 305-312 (1993) PMID: 8377205	Barnase	1BNI
423	E120A	133149	-2.5	25	6.3	5072	E73A	7626612	BIOCHEMISTRY 34, 9424-9433 (1995) PMID: 7626612	Barnase	1BNI
1178	E120G	133149-H149A	-5.4	25	6.3	16918	E73G	15035606	BIOCHEMISTRY 43, 3346-3356 (2004) PMID: 15035606	Barnase	1BNI
251	F54L	133149	-4.6	25	6.15	1962	F7L	3386721	NATURE 333, 784-786 (1988) PMID: 3386721	Barnase	1BNI
1066	G99A	133149	-5.3	54.1	6.3	14293	G52A	10064710	J MOL BIOL 286, 1471-1485 (1999) PMID: 10064710	Barnase	1BNI
1068	G99V	133149	-8.4	54.1	6.3	14295	G52V	10064710	J MOL BIOL 286, 1471-1485 (1999) PMID: 10064710	Barnase	1BNI
1065	G100A	133149	-3.4	54.1	6.3	14292	G53A	10064710	J MOL BIOL 286, 1471-1485 (1999) PMID: 10064710	Barnase	1BNI
1067	G100V	133149	-7.8	54.1	6.3	14294	G53V	10064710	J MOL BIOL 286, 1471-1485 (1999) PMID: 10064710	Barnase	1BNI
120	G112S	133149	0.5	25	6.3	519	G65S	8377205	J MOL BIOL 233, 305-312 (1993) PMID: 8377205	Barnase	1BNI
116	H65K	133149	-1.2	25	6.3	512	H18K	8377205	J MOL BIOL 233, 305-312 (1993) PMID: 8377205	Barnase	1BNI
262	H65Q	133149	-1.6	25	6.3	1979	H18Q	2739734	NATURE 340, 122-126 (1989) PMID: 2739734	Barnase	1BNI
78	I156A	133149	-2.1	25	6.3	96	I109A	1569557	J MOL BIOL 224, 783-804 (1992) PMID: 1569557	Barnase	1BNI
77	I156V	133149	-0.8	25	6.3	95	I109V	1569557	J MOL BIOL 224, 783-804 (1992) PMID: 1569557	Barnase	1BNI
38	I72A	133149	-3.5	25	6.3	56	I25A	1569557	J MOL BIOL 224, 783-804 (1992) PMID: 1569557	Barnase	1BNI
37	I72V	133149	-1.1	25	6.3	55	I25V	1569557	J MOL BIOL 224, 783-804 (1992) PMID: 1569557	Barnase	1BNI
22	I51A	133149	-1.4	25	6.3	40	I4A	1569557	J MOL BIOL 224, 783-804 (1992) PMID: 1569557	Barnase	1BNI
21	I51V	133149	-0.6	25	6.3	39	I4V	1569557	J MOL BIOL 224, 783-804 (1992) PMID: 1569557	Barnase	1BNI
52	I98A	133149	-4.7	25	6.3	70	I51A	1569557	J MOL BIOL 224, 783-804 (1992) PMID: 1569557	Barnase	1BNI
51	I98V	133149	-1.83	25	6.3		I51V	1569557	J MOL BIOL 224, 783-804 (1992) PMID: 1569557	Barnase	1BNI
56	I102A	133149	-1.1	25	6.3	74	I55A	1569557	J MOL BIOL 224, 783-804 (1992) PMID: 1569557	Barnase	1BNI
1176	I102G	133149-H149A	-3.1	25	6.3	16916	I55G	15035606	BIOCHEMISTRY 43, 3346-3356 (2004) PMID: 15035606	Barnase	1BNI
57	I102T	133149	-0.6	25	6.3	75	I55T	1569557	J MOL BIOL 224, 783-804 (1992) PMID: 1569557	Barnase	1BNI
55	I102V	133149	-0.3	25	6.3	73	I55V	1569557	J MOL BIOL 224, 783-804 (1992) PMID: 1569557	Barnase	1BNI
62	I123A	133149	-1.9	25	6.3	80	I76A	1569557	J MOL BIOL 224, 783-804 (1992) PMID: 1569557	Barnase	1BNI
61	I123V	133149	-0.8	25	6.3	79	I76V	1569557	J MOL BIOL 224, 783-804 (1992) PMID: 1569557	Barnase	1BNI
67	I135A	133149	-4.21	25	6.3		I88A	1569557	J MOL BIOL 224, 783-804 (1992) PMID: 1569557	Barnase	1BNI
1179	I135G	133149-H149A	-7.4	25	6.3	16919	I88G	15035606	BIOCHEMISTRY 43, 3346-3356 (2004) PMID: 15035606	Barnase	1BNI
124	I135L	133149	-0.3	25	6.3	523	I88L	8377205	J MOL BIOL 233, 305-312 (1993) PMID: 8377205	Barnase	1BNI
66	I135V	133149	-1.37	25	6.3		I88V	1569557	J MOL BIOL 224, 783-804 (1992) PMID: 1569557	Barnase	1BNI
73	I143A	133149	-3.46	25	6.3		I96A	1569557	J MOL BIOL 224, 783-804 (1992) PMID: 1569557	Barnase	1BNI
1182	I143G	133149-H149A	-5.7	25	6.3	16922	I96G	15035606	BIOCHEMISTRY 43, 3346-3356 (2004) PMID: 15035606	Barnase	1BNI
72	I143V	133149	-1.02	25	6.3		I96V	1569557	J MOL BIOL 224, 783-804 (1992) PMID: 1569557	Barnase	1BNI
126	K155R	133149	0.9	25	6.3	526	K108R	8377205	J MOL BIOL 233, 305-312 (1993) PMID: 8377205	Barnase	1BNI
117	K66R	133149	0.2	25	6.3	513	K19R	8377205	J MOL BIOL 233, 305-312 (1993) PMID: 8377205	Barnase	1BNI
41	K74G	133149	-0.4	25	6.3	59	K27G	1569557	J MOL BIOL 224, 783-804 (1992) PMID: 1569557	Barnase	1BNI
60	K109R	133149	-0.45	25	6.3		K62R	1569557	J MOL BIOL 224, 783-804 (1992) PMID: 1569557	Barnase	1BNI
121	K113A	133149	0.2	25	6.3	520	K66A	8377205	J MOL BIOL 233, 305-312 (1993) PMID: 8377205	Barnase	1BNI
31	L61A	133149	-4.53	25	6.3		L14A	1569557	J MOL BIOL 224, 783-804 (1992) PMID: 1569557	Barnase	1BNI
45	L80Q	133149	-1.3	25	6.3	63	L33Q	1569557	J MOL BIOL 224, 783-804 (1992) PMID: 1569557	Barnase	1BNI
1180	L136G	133149-H149A	-7	25	6.3	16920	L89G	15035606	BIOCHEMISTRY 43, 3346-3356 (2004) PMID: 15035606	Barnase	1BNI
69	L136T	133149	-2.5	25	6.3	87	L89T	1569557	J MOL BIOL 224, 783-804 (1992) PMID: 1569557	Barnase	1BNI
68	L136V	133149	-0.3	25	6.3	86	L89V	1569557	J MOL BIOL 224, 783-804 (1992) PMID: 1569557	Barnase	1BNI
1181	L142G	133149-H149A	-4.7	25	6.3	16921	L95G	15035606	BIOCHEMISTRY 43, 3346-3356 (2004) PMID: 15035606	Barnase	1BNI
35	N70A	133149	-2.2	25	6.3	53	N23A	1569557	J MOL BIOL 224, 783-804 (1992) PMID: 1569557	Barnase	1BNI
48	N88D	133149	-2.5	25	6.3	66	N41D	1569557	J MOL BIOL 224, 783-804 (1992) PMID: 1569557	Barnase	1BNI
58	N105A	133149	-2.7	25	6.3	76	N58A	1569557	J MOL BIOL 224, 783-804 (1992) PMID: 1569557	Barnase	1BNI
59	N105D	133149	0.5	25	6.3	77	N58D	1569557	J MOL BIOL 224, 783-804 (1992) PMID: 1569557	Barnase	1BNI
23	N52A	133149	-1.9	25	6.3	41	N5A	1569557	J MOL BIOL 224, 783-804 (1992) PMID: 1569557	Barnase	1BNI
63	N124A	133149	-1.6	25	6.3	81	N77A	1569557	J MOL BIOL 224, 783-804 (1992) PMID: 1569557	Barnase	1BNI
65	N131A	133149	-2	25	6.3	83	N84A	1569557	J MOL BIOL 224, 783-804 (1992) PMID: 1569557	Barnase	1BNI
125	Q151A	133149	-0.2	25	6.3	525	Q104A	8377205	J MOL BIOL 233, 305-312 (1993) PMID: 8377205	Barnase	1BNI
1174	Q62A	133149-H149A	-0.2	25	6.3	16914	Q15A	15035606	BIOCHEMISTRY 43, 3346-3356 (2004) PMID: 15035606	Barnase	1BNI
1173	Q62G	133149-H149A	-1.6	25	6.3	16913	Q15G	15035606	BIOCHEMISTRY 43, 3346-3356 (2004) PMID: 15035606	Barnase	1BNI
115	Q62I	133149	1	25	6.3	510	Q15I	8377205	J MOL BIOL 233, 305-312 (1993) PMID: 8377205	Barnase	1BNI
44	Q78A	133149	0.1	25	6.3	62	Q31A	1569557	J MOL BIOL 224, 783-804 (1992) PMID: 1569557	Barnase	1BNI
43	Q78S	133149	-0.2	25	6.3	61	Q31S	1569557	J MOL BIOL 224, 783-804 (1992) PMID: 1569557	Barnase	1BNI
79	R157A	133149	-0.4	25	6.3	97	R110A	1569557	J MOL BIOL 224, 783-804 (1992) PMID: 1569557	Barnase	1BNI
334	R116K	133149	-3.13	25	6.3	2923	R69K	8639630	BIOCHEMISTRY 35, 6786-6794 (1996) PMID: 8639630	Barnase	1BNI
335	R116M	133149	-2.12	25	6.3	2924	R69M	8639630	BIOCHEMISTRY 35, 6786-6794 (1996) PMID: 8639630	Barnase	1BNI
332	R116S	133149	-2.72	25	6.3	2920	R69S	8639630	BIOCHEMISTRY 35, 6786-6794 (1996) PMID: 8639630	Barnase	1BNI
1177	R119G	133149-H149A	-2.5	25	6.3	16917	R72G	15035606	BIOCHEMISTRY 43, 3346-3356 (2004) PMID: 15035606	Barnase	1BNI
336	R130K	133149	-4.13	25	6.3	2925	R83K	8639630	BIOCHEMISTRY 35, 6786-6794 (1996) PMID: 8639630	Barnase	1BNI
337	R130Q	133149	2.05	25	6.3		R83Q	8639630	BIOCHEMISTRY 35, 6786-6794 (1996) PMID: 8639630	Barnase	1BNI
99	S75E	133149	0.4	25	6.3	190	S28E	1870131	J MOL BIOL 220, 779-788 (1991) PMID: 1870131	Barnase	1BNI
123	S132A	133149	-0.12	25	6.3	522	S85A	8377205	J MOL BIOL 233, 305-312 (1993) PMID: 8377205	Barnase	1BNI
70	S138A	133149	-1.48	25	6.3		S91A	1569557	J MOL BIOL 224, 783-804 (1992) PMID: 1569557	Barnase	1BNI
71	S139A	133149	-2.82	25	6.3		S92A	1569557	J MOL BIOL 224, 783-804 (1992) PMID: 1569557	Barnase	1BNI
1184	T147G	133149-H149A	-2.8	25	6.3	16924	T100G	15035606	BIOCHEMISTRY 43, 3346-3356 (2004) PMID: 15035606	Barnase	1BNI
76	T152V	133149	-2.2	25	6.3	94	T105V	1569557	J MOL BIOL 224, 783-804 (1992) PMID: 1569557	Barnase	1BNI
33	T63R	133149	0.42	25	6.3		T16R	1569557	J MOL BIOL 224, 783-804 (1992) PMID: 1569557	Barnase	1BNI
32	T63S	133149	-1.79	25	6.3		T16S	1569557	J MOL BIOL 224, 783-804 (1992) PMID: 1569557	Barnase	1BNI
40	T73A	133149	-2.05	25	6.3		T26A	1569557	J MOL BIOL 224, 783-804 (1992) PMID: 1569557	Barnase	1BNI
261	T73E	133149	-0.05	25	6.3	1976	T26E	2812029	NATURE 342, 296-299 (1989) PMID: 2812029	Barnase	1BNI
39	T73G	133149	-1.72	25	6.3		T26G	1569557	J MOL BIOL 224, 783-804 (1992) PMID: 1569557	Barnase	1BNI
259	T73N	133149	-1.29	25	6.3	1974	T26N	2812029	NATURE 342, 296-299 (1989) PMID: 2812029	Barnase	1BNI
260	T73Q	133149	-1.72	25	6.3	1975	T26Q	2812029	NATURE 342, 296-299 (1989) PMID: 2812029	Barnase	1BNI
257	T73S	133149	-0.56	25	6.3	1970	T26S	2812029	NATURE 342, 296-299 (1989) PMID: 2812029	Barnase	1BNI
258	T73V	133149	-2.31	25	6.3	1971	T26V	2812029	NATURE 342, 296-299 (1989) PMID: 2812029	Barnase	1BNI
25	T53A	133149	-2.29	25	6.3		T6A	1569557	J MOL BIOL 224, 783-804 (1992) PMID: 1569557	Barnase	1BNI
254	T53D	133149	0.11	25	6.3	1967	T6D	2812029	NATURE 342, 296-299 (1989) PMID: 2812029	Barnase	1BNI
256	T53E	133149	-0.27	25	6.3	1969	T6E	2812029	NATURE 342, 296-299 (1989) PMID: 2812029	Barnase	1BNI
24	T53G	133149	-1.27	25	6.3		T6G	1569557	J MOL BIOL 224, 783-804 (1992) PMID: 1569557	Barnase	1BNI
253	T53N	133149	-1.27	25	6.3	1966	T6N	2812029	NATURE 342, 296-299 (1989) PMID: 2812029	Barnase	1BNI
255	T53Q	133149	-1.87	25	6.3	1968	T6Q	2812029	NATURE 342, 296-299 (1989) PMID: 2812029	Barnase	1BNI
252	T53S	133149	-0.22	25	6.3	1963	T6S	2812029	NATURE 342, 296-299 (1989) PMID: 2812029	Barnase	1BNI
122	T126V	133149	0.3	25	6.3	521	T79V	8377205	J MOL BIOL 233, 305-312 (1993) PMID: 8377205	Barnase	1BNI
74	T146V	133149	-2.7	25	6.3	92	T99V	1569557	J MOL BIOL 224, 783-804 (1992) PMID: 1569557	Barnase	1BNI
28	V57A	133149	-3.4	25	6.3	46	V10A	1569557	J MOL BIOL 224, 783-804 (1992) PMID: 1569557	Barnase	1BNI
27	V57T	133149	-2.5	25	6.3	45	V10T	1569557	J MOL BIOL 224, 783-804 (1992) PMID: 1569557	Barnase	1BNI
46	V83A	133149	-1.3	25	6.3	64	V36A	1569557	J MOL BIOL 224, 783-804 (1992) PMID: 1569557	Barnase	1BNI
47	V83T	133149	-1.1	25	6.3	65	V36T	1569557	J MOL BIOL 224, 783-804 (1992) PMID: 1569557	Barnase	1BNI
49	V92A	133149	-1.8	25	6.3	67	V45A	1569557	J MOL BIOL 224, 783-804 (1992) PMID: 1569557	Barnase	1BNI
50	V92T	133149	-2.4	25	6.3	68	V45T	1569557	J MOL BIOL 224, 783-804 (1992) PMID: 1569557	Barnase	1BNI
75	Y150F	133149	0	25	6.3	93	Y103F	1569557	J MOL BIOL 224, 783-804 (1992) PMID: 1569557	Barnase	1BNI
30	Y60A	133149	-3.3	25	6.3	48	Y13A	1569557	J MOL BIOL 224, 783-804 (1992) PMID: 1569557	Barnase	1BNI
1172	Y60G	133149-H149A	-6.4	25	6.3	16912	Y13G	15035606	BIOCHEMISTRY 43, 3346-3356 (2004) PMID: 15035606	Barnase	1BNI
34	Y64A	133149	-2	25	6.3	52	Y17A	1569557	J MOL BIOL 224, 783-804 (1992) PMID: 1569557	Barnase	1BNI
1175	Y64G	133149-H149A	-4.9	25	6.3	16915	Y17G	15035606	BIOCHEMISTRY 43, 3346-3356 (2004) PMID: 15035606	Barnase	1BNI
36	Y71F	133149	0	25	6.3	54	Y24F	1569557	J MOL BIOL 224, 783-804 (1992) PMID: 1569557	Barnase	1BNI
64	Y125F	133149	-1.45	25	6.3		Y78F	1569557	J MOL BIOL 224, 783-804 (1992) PMID: 1569557	Barnase	1BNI
1183	Y144G	133149-H149A	-6.6	25	6.3	16923	Y97G	15035606	BIOCHEMISTRY 43, 3346-3356 (2004) PMID: 15035606	Barnase	1BNI
974	D38A	115114	0.2	39	7	14058	D3A	7540212	J MOL BIOL 249, 388-397 (1995) PMID: 7540212	Trypsin inhibitor	1BPI
1007	D85A	115114	-0.4	39	7	14091	D50A	7540212	J MOL BIOL 249, 388-397 (1995) PMID: 7540212	Trypsin inhibitor	1BPI
1006	E84A	115114	-0.2	39	7	14090	E49A	7540212	J MOL BIOL 249, 388-397 (1995) PMID: 7540212	Trypsin inhibitor	1BPI
977	E42A	115114	-1.5	39	7	14061	E7A	7540212	J MOL BIOL 249, 388-397 (1995) PMID: 7540212	Trypsin inhibitor	1BPI
989	F57A	115114	-2	39	7	14073	F22A	7540212	J MOL BIOL 249, 388-397 (1995) PMID: 7540212	Trypsin inhibitor	1BPI
975	F39A	115114	-3	39	7	14059	F4A	7540212	J MOL BIOL 249, 388-397 (1995) PMID: 7540212	Trypsin inhibitor	1BPI
982	G47A	115114	-1.8	39	7	14066	G12A	7540212	J MOL BIOL 249, 388-397 (1995) PMID: 7540212	Trypsin inhibitor	1BPI
992	G63A	115114	-1	39	7	14076	G28A	7540212	J MOL BIOL 249, 388-397 (1995) PMID: 7540212	Trypsin inhibitor	1BPI
998	G71A	115114	-2.1	39	7	14082	G36A	7540212	J MOL BIOL 249, 388-397 (1995) PMID: 7540212	Trypsin inhibitor	1BPI
735	G71S	115114	-0.7	72.6	4.6	13294	G36S	7683491	BIOCHEMISTRY 32, 4564-4570 (1993) PMID: 7683491	Trypsin inhibitor	1BPI
999	G72A	115114	-2.3	39	7	14083	G37A	7540212	J MOL BIOL 249, 388-397 (1995) PMID: 7540212	Trypsin inhibitor	1BPI
1011	G91A	115114	-0.2	39	7	14095	G56A	7540212	J MOL BIOL 249, 388-397 (1995) PMID: 7540212	Trypsin inhibitor	1BPI
1012	G92A	115114	-0.2	39	7	14096	G57A	7540212	J MOL BIOL 249, 388-397 (1995) PMID: 7540212	Trypsin inhibitor	1BPI
986	I53A	115114	-1.5	39	7	14070	I18A	7540212	J MOL BIOL 249, 388-397 (1995) PMID: 7540212	Trypsin inhibitor	1BPI
987	I54A	115114	-2.1	39	7	14071	I19A	7540212	J MOL BIOL 249, 388-397 (1995) PMID: 7540212	Trypsin inhibitor	1BPI
984	K50A	115114	-0.4	39	7	14068	K15A	7540212	J MOL BIOL 249, 388-397 (1995) PMID: 7540212	Trypsin inhibitor	1BPI
991	K61A	115114	0	39	7	14075	K26A	7540212	J MOL BIOL 249, 388-397 (1995) PMID: 7540212	Trypsin inhibitor	1BPI
1001	K76A	115114	-0.4	39	7	14085	K41A	7540212	J MOL BIOL 249, 388-397 (1995) PMID: 7540212	Trypsin inhibitor	1BPI
1004	K81A	115114	0.1	39	7	14088	K46A	7540212	J MOL BIOL 249, 388-397 (1995) PMID: 7540212	Trypsin inhibitor	1BPI
993	L64A	115114	0	39	7	14077	L29A	7540212	J MOL BIOL 249, 388-397 (1995) PMID: 7540212	Trypsin inhibitor	1BPI
976	L41A	115114	-0.6	39	7	14060	L6A	7540212	J MOL BIOL 249, 388-397 (1995) PMID: 7540212	Trypsin inhibitor	1BPI
1008	M87A	115114	-1.7	39	7	14092	M52A	7540212	J MOL BIOL 249, 388-397 (1995) PMID: 7540212	Trypsin inhibitor	1BPI
990	N59A	115114	-2.2	39	7	14074	N24A	7540212	J MOL BIOL 249, 388-397 (1995) PMID: 7540212	Trypsin inhibitor	1BPI
1003	N79A	115114	-3.3	39	7	14087	N44A	7540212	J MOL BIOL 249, 388-397 (1995) PMID: 7540212	Trypsin inhibitor	1BPI
983	P48A	115114	-1.2	39	7	14067	P13A	7540212	J MOL BIOL 249, 388-397 (1995) PMID: 7540212	Trypsin inhibitor	1BPI
973	P37A	115114	-1.3	39	7	14057	P2A	7540212	J MOL BIOL 249, 388-397 (1995) PMID: 7540212	Trypsin inhibitor	1BPI
978	P43A	115114	-0.3	39	7	14062	P8A	7540212	J MOL BIOL 249, 388-397 (1995) PMID: 7540212	Trypsin inhibitor	1BPI
979	P44A	115114	-0.8	39	7	14063	P9A	7540212	J MOL BIOL 249, 388-397 (1995) PMID: 7540212	Trypsin inhibitor	1BPI
994	Q66A	115114	-1	39	7	14078	Q31A	7540212	J MOL BIOL 249, 388-397 (1995) PMID: 7540212	Trypsin inhibitor	1BPI
985	R52A	115114	-0.3	39	7	14069	R17A	7540212	J MOL BIOL 249, 388-397 (1995) PMID: 7540212	Trypsin inhibitor	1BPI
972	R36A	115114	-0.5	39	7	14056	R1A	7540212	J MOL BIOL 249, 388-397 (1995) PMID: 7540212	Trypsin inhibitor	1BPI
988	R55A	115114	-1.8	39	7	14072	R20A	7540212	J MOL BIOL 249, 388-397 (1995) PMID: 7540212	Trypsin inhibitor	1BPI
1000	R74A	115114	0	39	7	14084	R39A	7540212	J MOL BIOL 249, 388-397 (1995) PMID: 7540212	Trypsin inhibitor	1BPI
1002	R77A	115114	-0.5	39	7	14086	R42A	7540212	J MOL BIOL 249, 388-397 (1995) PMID: 7540212	Trypsin inhibitor	1BPI
1009	R88A	115114	-0.1	39	7	14093	R53A	7540212	J MOL BIOL 249, 388-397 (1995) PMID: 7540212	Trypsin inhibitor	1BPI
1005	S82A	115114	-1.6	39	7	14089	S47A	7540212	J MOL BIOL 249, 388-397 (1995) PMID: 7540212	Trypsin inhibitor	1BPI
981	T46A	115114	0	39	7	14065	T11A	7540212	J MOL BIOL 249, 388-397 (1995) PMID: 7540212	Trypsin inhibitor	1BPI
995	T67A	115114	-0.1	39	7	14079	T32A	7540212	J MOL BIOL 249, 388-397 (1995) PMID: 7540212	Trypsin inhibitor	1BPI
1010	T89A	115114	-0.1	39	7	14094	T54A	7540212	J MOL BIOL 249, 388-397 (1995) PMID: 7540212	Trypsin inhibitor	1BPI
996	V69A	115114	-1.2	39	7	14080	V34A	7540212	J MOL BIOL 249, 388-397 (1995) PMID: 7540212	Trypsin inhibitor	1BPI
980	Y45A	115114	-1.2	39	7	14064	Y10A	7540212	J MOL BIOL 249, 388-397 (1995) PMID: 7540212	Trypsin inhibitor	1BPI
997	Y70A	115114	-1.1	39	7	14081	Y35A	7540212	J MOL BIOL 249, 388-397 (1995) PMID: 7540212	Trypsin inhibitor	1BPI
641	C83A	114831	-0.48	25	7.4		C82A	9336842	PROTEIN SCI 6, 2196-2202 (1997)	Barstar	1BTA
267	A131K	118595805	-2.1	4	7.8	2096	A130K	8612074	NAT STRUCT BIOL 3, 439-445 (1996) PMID: 8612074	Myoglobin	1BVC
268	A131L	118595805	-0.9	4	7.8	2097	A130L	8612074	NAT STRUCT BIOL 3, 439-445 (1996) PMID: 8612074	Myoglobin	1BVC
480	D45A	118595805	0.25	25	4		D44A	10423259	BIOCHEMISTRY 38, 9783-9790 (1999) PMID: 10423259	Myoglobin	1BVC
482	D61A	118595805	-0.15	25	4		D60A	10423259	BIOCHEMISTRY 38, 9783-9790 (1999) PMID: 10423259	Myoglobin	1BVC
563	E110A	118595805	0.17	4	4.2		E109A	11318652	BIOCHEMISTRY 40 5283-5289 (2001) PMID: 11318652	Myoglobin	1BVC
564	E110G	118595805	-0.89	4	4.2		E109G	11318652	BIOCHEMISTRY 40 5283-5289 (2001) PMID: 11318652	Myoglobin	1BVC
484	E5A	118595805	-0.35	25	4		E4A	10423259	BIOCHEMISTRY 38, 9783-9790 (1999) PMID: 10423259	Myoglobin	1BVC
266	F124K	118595805	-2.1	4	7.8	2095	F123K	8612074	NAT STRUCT BIOL 3, 439-445 (1996) PMID: 8612074	Myoglobin	1BVC
746	G130A	118595805	1.1	82.2	9.6	13328	G129A	8358293	PROTEIN SCI 2, 1099-1105 (1993) PMID: 8358293	Myoglobin	1BVC
755	G24A	118595805	-1.12	82.2	9.6		G23A	8358293	PROTEIN SCI 2, 1099-1105 (1993) PMID: 8358293	Myoglobin	1BVC
749	H117A	118595805	0.16	82.2	9.6		H116A	8358293	PROTEIN SCI 2, 1099-1105 (1993) PMID: 8358293	Myoglobin	1BVC
269	H37Q	118595805	-0.8	4	7.8	2098	H36Q	8612074	NAT STRUCT BIOL 3, 439-445 (1996) PMID: 8612074	Myoglobin	1BVC
760	I143A	118595805	-1.9	82.2	9.6	13342	I142A	8358293	PROTEIN SCI 2, 1099-1105 (1993) PMID: 8358293	Myoglobin	1BVC
565	K141A	118595805	0.35	4	4.2		K140A	11318652	BIOCHEMISTRY 40 5283-5289 (2001) PMID: 11318652	Myoglobin	1BVC
481	K57A	118595805	-0.35	25	4		K56A	10423259	BIOCHEMISTRY 38, 9783-9790 (1999) PMID: 10423259	Myoglobin	1BVC
485	K78A	118595805	0.2	25	4		K77A	10423259	BIOCHEMISTRY 38, 9783-9790 (1999) PMID: 10423259	Myoglobin	1BVC
753	L12A	118595805	-0.44	82.2	9.6		L11A	8358293	PROTEIN SCI 2, 1099-1105 (1993) PMID: 8358293	Myoglobin	1BVC
756	L138A	118595805	-1.78	82.2	9.6		L137A	8358293	PROTEIN SCI 2, 1099-1105 (1993) PMID: 8358293	Myoglobin	1BVC
759	L150A	118595805	-1.6	82.2	9.6	13341	L149A	8358293	PROTEIN SCI 2, 1099-1105 (1993) PMID: 8358293	Myoglobin	1BVC
754	L10A	118595805	-0.41	82.2	9.6		L9A	8358293	PROTEIN SCI 2, 1099-1105 (1993) PMID: 8358293	Myoglobin	1BVC
265	M132A	118595805	-2.2	4	7.8	2094	M131A	8612074	NAT STRUCT BIOL 3, 439-445 (1996) PMID: 8612074	Myoglobin	1BVC
748	P89A	118595805	0.59	82.2	9.6		P88A	8358293	PROTEIN SCI 2, 1099-1105 (1993) PMID: 8358293	Myoglobin	1BVC
561	Q9A	118595805	0.88	4	4.2		Q8A	11318652	BIOCHEMISTRY 40 5283-5289 (2001) PMID: 11318652	Myoglobin	1BVC
562	Q9G	118595805	-0.5	4	4.2		Q8G	11318652	BIOCHEMISTRY 40 5283-5289 (2001) PMID: 11318652	Myoglobin	1BVC
752	S118A	118595805	-0.26	82.2	9.6		S117A	8358293	PROTEIN SCI 2, 1099-1105 (1993) PMID: 8358293	Myoglobin	1BVC
758	T52A	118595805	-1.41	82.2	9.6		T51A	8358293	PROTEIN SCI 2, 1099-1105 (1993) PMID: 8358293	Myoglobin	1BVC
751	T68A	118595805	-0.26	82.2	9.6		T67A	8358293	PROTEIN SCI 2, 1099-1105 (1993) PMID: 8358293	Myoglobin	1BVC
757	V115A	118595805	-1.45	82.2	9.6		V114A	8358293	PROTEIN SCI 2, 1099-1105 (1993) PMID: 8358293	Myoglobin	1BVC
750	V14A	118595805	-0.67	82.2	9.6		V13A	8358293	PROTEIN SCI 2, 1099-1105 (1993) PMID: 8358293	Myoglobin	1BVC
747	V67A	118595805	0.75	82.2	9.6		V66A	8358293	PROTEIN SCI 2, 1099-1105 (1993) PMID: 8358293	Myoglobin	1BVC
270	V69T	118595805	-0.4	4	7.8		V68T	8612074	NAT STRUCT BIOL 3, 439-445 (1996) PMID: 8612074	Myoglobin	1BVC
264	W15F	118595805	-1.1	4	7.8	2093	W14F	8612074	NAT STRUCT BIOL 3, 439-445 (1996) PMID: 8612074	Myoglobin	1BVC
263	W8F	118595805	-0.9	4	7.8	2092	W7F	8612074	NAT STRUCT BIOL 3, 439-445 (1996) PMID: 8612074	Myoglobin	1BVC
532	G55S	117775	-2.2	30	7.5	7961	G34S	10747794	BIOCHEMISTRY 39, 4053-4061 (2000) PMID: 10747794	Cytochrome c2	1C2R
112	K33D	117775	-1.3	25	7.5	352	K12D	1654091	BIOCHEMISTRY 30, 9238-9241 (1991) PMID: 1654091	Cytochrome c2	1C2R
113	K35E	117775	-1.3	25	7.5	353	K14E	1654091	BIOCHEMISTRY 30, 9238-9241 (1991) PMID: 1654091	Cytochrome c2	1C2R
114	K53E	117775	0.2	25	7.5	354	K32E	1654091	BIOCHEMISTRY 30, 9238-9241 (1991) PMID: 1654091	Cytochrome c2	1C2R
531	P56A	117775	-2	30	7.5	7960	P35A	10747794	BIOCHEMISTRY 39, 4053-4061 (2000) PMID: 10747794	Cytochrome c2	1C2R
1064	E350P	129576	0.3	50.2	6.6	14263	E350P	8142362	BIOCHEMISTRY 33, 3643-3648 (1994) PMID: 8142362	Plasminogen activator inhibitor 1	1C5G
1063	E350R	129576	-0.3	50.2	6.6	14262	E350R	8142362	BIOCHEMISTRY 33, 3643-3648 (1994) PMID: 8142362	Plasminogen activator inhibitor 1	1C5G
1062	R53E	129576	-1.2	50.2	6.6	14261	R30E	8142362	BIOCHEMISTRY 33, 3643-3648 (1994) PMID: 8142362	Plasminogen activator inhibitor 1	1C5G
666	E21A	729217	-0.29	70	7	12149	E21A	11800561	J MOL BIOL 313 343-357 (2001) PMID: 11800561	Cold shock protein	1C9O
1352	E21K	729217	-0.26	75	7	22247	E21K	16720692	PROTEIN ENG DES SEL 19, 355-358 (2006) PMID: 16720692	Cold shock protein	1C9O
670	E46A	729217	-0.22	70	7	12154	E46A	11800561	J MOL BIOL 313 343-357 (2001) PMID: 11800561	Cold shock protein	1C9O
1351	E46K	729217	-0.65	75	7	22246	E46K	16720692	PROTEIN ENG DES SEL 19, 355-358 (2006) PMID: 16720692	Cold shock protein	1C9O
667	G23Q	729217	-0.29	70	7	12150	G23Q	11800561	J MOL BIOL 313 343-357 (2001) PMID: 11800561	Cold shock protein	1C9O
1350	H29E	729217	-0.77	75	7	22245	H29E	16720692	PROTEIN ENG DES SEL 19, 355-358 (2006) PMID: 16720692	Cold shock protein	1C9O
673	L66E	729217	-1.24	70	7	12160	L66E	11800561	J MOL BIOL 313 343-357 (2001) PMID: 11800561	Cold shock protein	1C9O
664	N11S	729217	0.33	70	7	12147	N11S	11800561	J MOL BIOL 313 343-357 (2001) PMID: 11800561	Cold shock protein	1C9O
659	Q2L	729217	0.55	70	7	12138	Q2L	11800561	J MOL BIOL 313 343-357 (2001) PMID: 11800561	Cold shock protein	1C9O
671	Q53E	729217	-0.1	70	7	12157	Q53E	11800561	J MOL BIOL 313 343-357 (2001) PMID: 11800561	Cold shock protein	1C9O
663	R3A	729217	-1.89	70	7	12146	R3A	11800561	J MOL BIOL 313 343-357 (2001) PMID: 11800561	Cold shock protein	1C9O
660	R3E	729217	-2.75	70	7	12139	R3E	11800561	J MOL BIOL 313 343-357 (2001) PMID: 11800561	Cold shock protein	1C9O
662	R3K	729217	-0.19	70	7	12145	R3K	11800561	J MOL BIOL 313 343-357 (2001) PMID: 11800561	Cold shock protein	1C9O
661	R3L	729217	-0.93	70	7	12144	R3L	11800561	J MOL BIOL 313 343-357 (2001) PMID: 11800561	Cold shock protein	1C9O
1349	R56E	729217	0.77	75	7	22244	R56E	16720692	PROTEIN ENG DES SEL 19, 355-358 (2006) PMID: 16720692	Cold shock protein	1C9O
668	S24D	729217	0.22	70	7	12152	S24D	11800561	J MOL BIOL 313 343-357 (2001) PMID: 11800561	Cold shock protein	1C9O
669	T31S	729217	0.17	70	7	12153	T31S	11800561	J MOL BIOL 313 343-357 (2001) PMID: 11800561	Cold shock protein	1C9O
672	V64T	729217	-0.26	70	7	12158	V64T	11800561	J MOL BIOL 313 343-357 (2001) PMID: 11800561	Cold shock protein	1C9O
665	Y15F	729217	-0.05	70	7	12148	Y15F	11800561	J MOL BIOL 313 343-357 (2001) PMID: 11800561	Cold shock protein	1C9O
471	A62G	115977	1.71	25	7	5695	A40G	9931001	BIOCHEMISTRY 38, 1377-1385 (1999) PMID: 9931001	Cell surface receptor protein CD2	1CDC
469	I40V	115977	1.17	25	7	5693	I18V	9931001	BIOCHEMISTRY 38, 1377-1385 (1999) PMID: 9931001	Cell surface receptor protein CD2	1CDC
473	I79V	115977	0.43	25	7	5697	I57V	9931001	BIOCHEMISTRY 38, 1377-1385 (1999) PMID: 9931001	Cell surface receptor protein CD2	1CDC
468	L38V	115977	2.2	25	7	5692	L16V	9931001	BIOCHEMISTRY 38, 1377-1385 (1999) PMID: 9931001	Cell surface receptor protein CD2	1CDC
472	L72V	115977	-0.37	25	7	5696	L50V	9931001	BIOCHEMISTRY 38, 1377-1385 (1999) PMID: 9931001	Cell surface receptor protein CD2	1CDC
475	L111V	115977	0.14	25	7	5699	L89V	9931001	BIOCHEMISTRY 38, 1377-1385 (1999) PMID: 9931001	Cell surface receptor protein CD2	1CDC
476	L117V	115977	0.75	25	7	5700	L95V	9931001	BIOCHEMISTRY 38, 1377-1385 (1999) PMID: 9931001	Cell surface receptor protein CD2	1CDC
470	V52A	115977	4.88	25	7	5694	V30A	9931001	BIOCHEMISTRY 38, 1377-1385 (1999) PMID: 9931001	Cell surface receptor protein CD2	1CDC
474	V100A	115977	3.01	25	7	5698	V78A	9931001	BIOCHEMISTRY 38, 1377-1385 (1999) PMID: 9931001	Cell surface receptor protein CD2	1CDC
1117	W141F	461739	-4.27	43.2	7	14997	W101F	9989221	BIOCHIM BIOPHYS ACTA 1429, 365-376 (1999)	Chitosanase	1CHK
1118	W267F	461739	-2.51	43.2	7	14998	W227F	9989221	BIOCHIM BIOPHYS ACTA 1429, 365-376 (1999) PMID: 9989221	Chitosanase	1CHK
1116	W68F	461739	-4.43	43.2	7	14996	W28F	9989221	BIOCHIM BIOPHYS ACTA 1429, 365-376 (1999) PMID: 9989221	Chitosanase	1CHK
1020	E310V	138122	-2.3	88.4	7.4	14120	E309V	2525128	J BIOL CHEM 264, 10693-10698 (1989) PMID: 2525128	Tailspike protein	1CLW
1017	G178R	138122	-2.1	88.4	7.4	14117	G177R	2525128	J BIOL CHEM 264, 10693-10698 (1989) PMID: 2525128	Tailspike protein	1CLW
1019	G245R	138122	-4	88.4	7.4	14119	G244R	2525128	J BIOL CHEM 264, 10693-10698 (1989) PMID: 2525128	Tailspike protein	1CLW
1022	G324D	138122	-0.4	88.4	7.4	14122	G323D	2525128	J BIOL CHEM 264, 10693-10698 (1989) PMID: 2525128	Tailspike protein	1CLW
1021	R286K	138122	-10.3	88.4	7.4	14121	R285K	2525128	J BIOL CHEM 264, 10693-10698 (1989) PMID: 2525128	Tailspike protein	1CLW
1023	R383S	138122	-17.4	88.4	7.4	14123	R382S	2525128	J BIOL CHEM 264, 10693-10698 (1989) PMID: 2525128	Tailspike protein	1CLW
1018	T236I	138122	-1.6	88.4	7.4	14118	T235I	2525128	J BIOL CHEM 264, 10693-10698 (1989) PMID: 2525128	Tailspike protein	1CLW
676	A46E	416834	-0.6	70	7	12164	A46E	15784264	J Mol Biol. 2005 Apr 15;347(5):1063-76.	Cold shock protein	1CSP
1279	D24K	416834-M1L	-0.48	55	7.5		D24K	17188709	J MOL BIOL 366, 842-856 (2007) PMID: 17188709	Cold shock protein B	1CSP
1280	D24N	416834-M1L	-0.72	55	7.5		D24N	17188709	J MOL BIOL 366, 842-856 (2007) PMID: 17188709	Cold shock protein B	1CSP
1281	D25K	416834-M1L	-1.43	55	7.5		D25K	17188709	J MOL BIOL 366, 842-856 (2007) PMID: 17188709	Cold shock protein B	1CSP
1282	D25Q	416834	-0.81	55	7.5		D25Q	17188709	J MOL BIOL 366, 842-856 (2007) PMID: 17188709	Cold shock protein B	1CSP
1270	E12K	416834-M1L	-0.62	55	7.5		E12K	17188709	J MOL BIOL 366, 842-856 (2007) PMID: 17188709	Cold shock protein B	1CSP
1273	E19K	416834-M1L	-0.57	55	7.5		E19K	17188709	J MOL BIOL 366, 842-856 (2007) PMID: 17188709	Cold shock protein B	1CSP
1274	E19Q	416834-M1L	-0.19	55	7.5		E19Q	17188709	J MOL BIOL 366, 842-856 (2007) PMID: 17188709	Cold shock protein B	1CSP
1277	E21K	416834-M1L	-0.12	55	7.5		E21K	17188709	J MOL BIOL 366, 842-856 (2007) PMID: 17188709	Cold shock protein B	1CSP
1278	E21Q	416834-M1L	-0.31	55	7.5		E21Q	17188709	J MOL BIOL 366, 842-856 (2007) PMID: 17188709	Cold shock protein B	1CSP
675	E3L	416834	1.6	70	7	12163	E3L	15784264	J Mol Biol. 2005 Apr 15;347(5):1063-76.	Cold shock protein	1CSP
1265	E3Q	416834	0.98	55	7.5		E3Q	17188709	J MOL BIOL 366, 842-856 (2007) PMID: 17188709	Cold shock protein B	1CSP
674	E3R	416834	2.65	70	7		E3R	15784264	J Mol Biol. 2005 Apr 15;347(5):1063-76.	Cold shock protein	1CSP
1285	E42K	416834-M1L	0.02	55	7.5		E42K	17188709	J MOL BIOL 366, 842-856 (2007) PMID: 17188709	Cold shock protein B	1CSP
1286	E42Q	416834-M1L	-0.12	55	7.5	21079	E42Q	17188709	J MOL BIOL 366, 842-856 (2007) PMID: 17188709	Cold shock protein B	1CSP
1287	E43K	416834-M1L	0.17	55	7.5		E43K	17188709	J MOL BIOL 366, 842-856 (2007) PMID: 17188709	Cold shock protein B	1CSP
1288	E43Q	416834-M1L	0.05	55	7.5		E43Q	17188709	J MOL BIOL 366, 842-856 (2007) PMID: 17188709	Cold shock protein B	1CSP
1291	E50K	416834-M1L	-0.57	55	7.5		E50K	17188709	J MOL BIOL 366, 842-856 (2007) PMID: 17188709	Cold shock protein B	1CSP
1292	E50Q	416834	-1.22	55	7.5		E50Q	17188709	J MOL BIOL 366, 842-856 (2007) PMID: 17188709	Cold shock protein B	1CSP
1293	E53K	416834-M1L	-0.19	55	7.5		E53K	17188709	J MOL BIOL 366, 842-856 (2007) PMID: 17188709	Cold shock protein B	1CSP
1294	E53Q	416834-M1L	0.19	55	7.5		E53Q	17188709	J MOL BIOL 366, 842-856 (2007) PMID: 17188709	Cold shock protein B	1CSP
677	E66L	416834	2.1	70	7		E66L	15784264	J Mol Biol. 2005 Apr 15;347(5):1063-76.	Cold shock protein	1CSP
1477	F38A	416834	0.31	60	7		F38A	9533624	PROTEINS 30, 401-406 (1998) PMID: 9533624	Cold shock protein	1CSP
1271	K13E	416834-M1L	-0.29	55	7.5		K13E	17188709	J MOL BIOL 366, 842-856 (2007) PMID: 17188709	Cold shock protein B	1CSP
1272	K13Q	416834-M1L	-0.14	55	7.5		K13Q	17188709	J MOL BIOL 366, 842-856 (2007) PMID: 17188709	Cold shock protein B	1CSP
1283	K39E	416834-M1L	-0.26	55	7.5		K39E	17188709	J MOL BIOL 366, 842-856 (2007) PMID: 17188709	Cold shock protein B	1CSP
1284	K39Q	416834-M1L	-0.02	55	7.5		K39Q	17188709	J MOL BIOL 366, 842-856 (2007) PMID: 17188709	Cold shock protein B	1CSP
1266	K5E	416834-M1L	-3.11	55	7.5		K5E	17188709	J MOL BIOL 366, 842-856 (2007) PMID: 17188709	Cold shock protein B	1CSP
1267	K5Q	416834-M1L	-1.96	55	7.5		K5Q	17188709	J MOL BIOL 366, 842-856 (2007) PMID: 17188709	Cold shock protein B	1CSP
1298	K65E	416834-M1L	-1.7	55	7.5		K65E	17188709	J MOL BIOL 366, 842-856 (2007) PMID: 17188709	Cold shock protein B	1CSP
1299	K65Q	416834-M1L	-0.77	55	7.5		K65Q	17188709	J MOL BIOL 366, 842-856 (2007) PMID: 17188709	Cold shock protein B	1CSP
1268	N10D	416834	0.31	55	7.5		N10D	17188709	J MOL BIOL 366, 842-856 (2007) PMID: 17188709	Cold shock protein B	1CSP
1269	N10K	416834-M1L	-1.51	55	7.5	21051	N10K	17188709	J MOL BIOL 366, 842-856 (2007) PMID: 17188709	Cold shock protein B	1CSP
1296	N55D	416834-M1L	0.5	55	7.5		N55D	17188709	J MOL BIOL 366, 842-856 (2007) PMID: 17188709	Cold shock protein B	1CSP
1295	N55K	416834-M1L	-0.1	55	7.5		N55K	17188709	J MOL BIOL 366, 842-856 (2007) PMID: 17188709	Cold shock protein B	1CSP
1297	R56Q	416834	0.38	55	7.5		R56Q	17188709	J MOL BIOL 366, 842-856 (2007) PMID: 17188709	Cold shock protein B	1CSP
1290	S48E	416834	0.1	55	7.5		S48E	17188709	J MOL BIOL 366, 842-856 (2007) PMID: 17188709	Cold shock protein B	1CSP
1289	S48K	416834-M1L	0.74	55	7.5		S48K	17188709	J MOL BIOL 366, 842-856 (2007) PMID: 17188709	Cold shock protein B	1CSP
1276	V20K	416834-M1L	-1.94	55	7.5		V20K	17188709	J MOL BIOL 366, 842-856 (2007) PMID: 17188709	Cold shock protein B	1CSP
1275	V20Q	416834-M1L	-1.82	55	7.5	21057	V20Q	17188709	J MOL BIOL 366, 842-856 (2007) PMID: 17188709	Cold shock protein B	1CSP
1040	F40H	117806	-2.82	66.2	7	14156	F35H	9215576	PROTEIN ENG 10, 575-581 (1997) PMID: 9215576	Cytochrome b5	1CYO
1039	F40L	117806	-1.87	66.2	7	14155	F35L	9215576	PROTEIN ENG 10, 575-581 (1997) PMID: 9215576	Cytochrome b5	1CYO
1038	F40Y	117806	0.79	66.2	7	14154	F35Y	9215576	PROTEIN ENG 10, 575-581 (1997) PMID: 9215576	Cytochrome b5	1CYO
1099	V50E	117806	-2.68	66.7	7	14493	V45E	10631476	BIOPHYS CHEM 83, 3-17 (2000) PMID: 10631476	Cytochrome b5	1CYO
1098	V50H	117806	-1.34	66.7	7	14492	V45H	10631476	BIOPHYS CHEM 83, 3-17 (2000) PMID: 10631476	Cytochrome b5	1CYO
1097	V50Y	117806	-1.53	66.7	7	14491	V45Y	10631476	BIOPHYS CHEM 83, 3-17 (2000) PMID: 10631476	Cytochrome b5	1CYO
498	V66E	117806	-1.1	25	7		V61E	10508399	BIOCHEMISTRY 38, 11961-11972 (1999) PMID: 10508399	Cytochrome b5	1CYO
500	V66H	117806	-1.63	25	7		V61H	10508399	BIOCHEMISTRY 38, 11961-11972 (1999) PMID: 10508399	Cytochrome b5	1CYO
501	V66K	117806	-2.34	25	7		V61K	10508399	BIOCHEMISTRY 38, 11961-11972 (1999) PMID: 10508399	Cytochrome b5	1CYO
499	V66Y	117806	-1.29	25	7		V61Y	10508399	BIOCHEMISTRY 38, 11961-11972 (1999) PMID: 10508399	Cytochrome b5	1CYO
686	A93S	8928188	-0.26	66.4	4.5	12761	A93S	11809927	PROTEIN ENG 14 967-974 (2001) PMID: 11809927	Lysozyme	1EL1
684	H21G	8928188	-0.48	66.4	4.5	12759	H21G	11809927	PROTEIN ENG 14 967-974 (2001) PMID: 11809927	Lysozyme	1EL1
685	I56L	8928188	-0.24	66.4	4.5	12760	I56L	11809927	PROTEIN ENG 14 967-974 (2001) PMID: 11809927	Lysozyme	1EL1
683	V109K	8928188	-0.43	66.4	4.5	12758	V109K	11809927	PROTEIN ENG 14 967-974 (2001) PMID: 11809927	Lysozyme	1EL1
414	D282A	121039	-0.7	20	7.4	3641	D399A	9649307	BIOCHEMISTRY 37, 9266-3273 (1998) PMID: 9649307	Immunoglobulin IgG1	1FC1
415	F288A	121039	-2.5	20	7.4	3642	F405A	9649307	BIOCHEMISTRY 37, 9266-3273 (1998) PMID: 9649307	Immunoglobulin IgG1	1FC1
408	K253A	121039	-1.1	20	7.4	3635	K370A	9649307	BIOCHEMISTRY 37, 9266-3273 (1998) PMID: 9649307	Immunoglobulin IgG1	1FC1
409	K275A	121039	-0.4	20	7.4	3636	K392A	9649307	BIOCHEMISTRY 37, 9266-3273 (1998) PMID: 9649307	Immunoglobulin IgG1	1FC1
417	K292A	121039	-2.4	20	7.4	3644	K409A	9649307	BIOCHEMISTRY 37, 9266-3273 (1998) PMID: 9649307	Immunoglobulin IgG1	1FC1
405	L234A	121039	-1.3	20	7.4	3632	L351A	9649307	BIOCHEMISTRY 37, 9266-3273 (1998) PMID: 9649307	Immunoglobulin IgG1	1FC1
407	L251A	121039	-2.2	20	7.4	3634	L368A	9649307	BIOCHEMISTRY 37, 9266-3273 (1998) PMID: 9649307	Immunoglobulin IgG1	1FC1
413	L281A	121039	-0.1	20	7.4	3640	L398A	9649307	BIOCHEMISTRY 37, 9266-3273 (1998) PMID: 9649307	Immunoglobulin IgG1	1FC1
411	P278A	121039	-3.2	20	7.4	3638	P395A	9649307	BIOCHEMISTRY 37, 9266-3273 (1998) PMID: 9649307	Immunoglobulin IgG1	1FC1
402	Q230A	121039	-1.1	20	7.4	3629	Q347A	9649307	BIOCHEMISTRY 37, 9266-3273 (1998) PMID: 9649307	Immunoglobulin IgG1	1FC1
404	T233A	121039	-0.1	20	7.4	3631	T350A	9649307	BIOCHEMISTRY 37, 9266-3273 (1998) PMID: 9649307	Immunoglobulin IgG1	1FC1
406	T249A	121039	-2.3	20	7.4	3633	T366A	9649307	BIOCHEMISTRY 37, 9266-3273 (1998) PMID: 9649307	Immunoglobulin IgG1	1FC1
410	T277A	121039	-0.6	20	7.4	3637	T394A	9649307	BIOCHEMISTRY 37, 9266-3273 (1998) PMID: 9649307	Immunoglobulin IgG1	1FC1
412	V280A	121039	-0.6	20	7.4	3639	V397A	9649307	BIOCHEMISTRY 37, 9266-3273 (1998) PMID: 9649307	Immunoglobulin IgG1	1FC1
403	Y232A	121039	-0.7	20	7.4	3630	Y349A	9649307	BIOCHEMISTRY 37, 9266-3273 (1998) PMID: 9649307	Immunoglobulin IgG1	1FC1
416	Y290A	121039	-2.1	20	7.4	3643	Y407A	9649307	BIOCHEMISTRY 37, 9266-3273 (1998) PMID: 9649307	Immunoglobulin IgG1	1FC1
1669	G88L	61224067	-0.64	25	7		G87L	16563433	J MOL BIOL 358, 701-712 (2006) PMID: 16563433	Flavodoxin	1FLV
1668	G88V	61224067	-0.13	25	7		G87V	16563433	J MOL BIOL 358, 701-712 (2006) PMID: 16563433	Flavodoxin	1FLV
1215	D151K	61224067	-0.28	25	7		D150K	15504413	J MOL BIOL 344, 223-237 (2004) PMID: 15504413	Apoflavodoxin	1FTG
1208	D66K	61224067	-0.26	25	7		D65K	15504413	J MOL BIOL 344, 223-237 (2004) PMID: 15504413	Apoflavodoxin	1FTG
1211	D76K	61224067	1	25	7		D75K	15504413	J MOL BIOL 344, 223-237 (2004) PMID: 15504413	Apoflavodoxin	1FTG
1214	D127K	61224067	1	25	7		D75K	15504413	J MOL BIOL 344, 223-237 (2004) PMID: 15504413	Apoflavodoxin	1FTG
1209	E21K	61224067	1.6	25	7		E20K	15504413	J MOL BIOL 344, 223-237 (2004) PMID: 15504413	Apoflavodoxin	1FTG
1212	E41K	61224067	2.21	25	7		E20K	15504413	J MOL BIOL 344, 223-237 (2004) PMID: 15504413	Apoflavodoxin	1FTG
1210	E62K	61224067	0.88	25	7		E61K	15504413	J MOL BIOL 344, 223-237 (2004) PMID: 15504413	Apoflavodoxin	1FTG
1213	E73K	61224067	1.28	25	7		E72K	15504413	J MOL BIOL 344, 223-237 (2004) PMID: 15504413	Apoflavodoxin	1FTG
397	S129A	82583733	-0.22	20	7.9		S128A	9588945	J PROTEIN CHEM 17, 219-228 (1998) PMID: 9588945	Catabolite activator protein	1G6N
398	S129P	82583733	0.14	20	7.9	3470	S128P	9588945	J PROTEIN CHEM 17, 219-228 (1998) PMID: 9588945	Catabolite activator protein	1G6N
606	T48I	125998	3.23	25	7		T29I	11536356	PROTEINS 45 16-29 (2001) PMID: 11536356	Alpha-lactalbumin	1HFY
605	T48V	125998	1.86	25	7	11616	T29V	11536356	PROTEINS 45 16-29 (2001) PMID: 11536356	Alpha-lactalbumin	1HFY
1235	T57A	125998	-1.6	58.85	7	19736	T38A	16236317	J MOL BIOL 354, 164-172 (2005) PMID: 16236317	Alpha-lactalbumin	1HFY
510	A125S	125996	-1.05	56.2	7.4	6633	A106S	10436084	PROTEIN ENG 12, 581-587 (1999) PMID: 10436084	Alpha-lactalbumin	1HFZ
512	H126A	125996	-0.79	56.2	7.4	6635	H107A	10436084	PROTEIN ENG 12, 581-587 (1999) PMID: 10436084	Alpha-lactalbumin	1HFZ
513	H126W	125996	-1.72	56.2	7.4	6636	H107W	10436084	PROTEIN ENG 12, 581-587 (1999) PMID: 10436084	Alpha-lactalbumin	1HFZ
511	H126Y	125996	-0.19	56.2	7.4	6634	H107Y	10436084	PROTEIN ENG 12, 581-587 (1999) PMID: 10436084	Alpha-lactalbumin	1HFZ
503	H51A	125996	-2.13	56.2	7.4	6626	H32A	10436084	PROTEIN ENG 12, 581-587 (1999) PMID: 10436084	Alpha-lactalbumin	1HFZ
502	H51Y	125996	0.07	56.2	7.4	6625	H32Y	10436084	PROTEIN ENG 12, 581-587 (1999) PMID: 10436084	Alpha-lactalbumin	1HFZ
521	I78W	125996	-0.93	56.2	7.4	6644	I59W	10436084	PROTEIN ENG 12, 581-587 (1999) PMID: 10436084	Alpha-lactalbumin	1HFZ
516	K133E	125996	-0.65	56.2	7.4	6639	K114E	10436084	PROTEIN ENG 12, 581-587 (1999) PMID: 10436084	Alpha-lactalbumin	1HFZ
514	K133N	125996	2.65	56.2	7.4		K114N	10436084	PROTEIN ENG 12, 581-587 (1999) PMID: 10436084	Alpha-lactalbumin	1HFZ
515	K133Q	125996	-0.6	56.2	7.4	6638	K114Q	10436084	PROTEIN ENG 12, 581-587 (1999) PMID: 10436084	Alpha-lactalbumin	1HFZ
506	L129E	125996	-0.19	56.2	7.4	6629	L110E	10436084	PROTEIN ENG 12, 581-587 (1999) PMID: 10436084	Alpha-lactalbumin	1HFZ
504	L129H	125996	1.39	56.2	7.4	6627	L110H	10436084	PROTEIN ENG 12, 581-587 (1999) PMID: 10436084	Alpha-lactalbumin	1HFZ
505	L129R	125996	0.43	56.2	7.4	6628	L110R	10436084	PROTEIN ENG 12, 581-587 (1999) PMID: 10436084	Alpha-lactalbumin	1HFZ
507	Q136A	125996	-0.96	56.2	7.4	6630	Q117A	10436084	PROTEIN ENG 12, 581-587 (1999) PMID: 10436084	Alpha-lactalbumin	1HFZ
520	Q73A	125996	-0.41	56.2	7.4	6643	Q54A	10436084	PROTEIN ENG 12, 581-587 (1999) PMID: 10436084	Alpha-lactalbumin	1HFZ
518	V61A	125996	-0.93	56.2	7.4	6641	V42A	10436084	PROTEIN ENG 12, 581-587 (1999) PMID: 10436084	Alpha-lactalbumin	1HFZ
519	V61G	125996	-1.15	56.2	7.4	6642	V42G	10436084	PROTEIN ENG 12, 581-587 (1999) PMID: 10436084	Alpha-lactalbumin	1HFZ
517	V61N	125996	-0.24	56.2	7.4	6640	V42N	10436084	PROTEIN ENG 12, 581-587 (1999) PMID: 10436084	Alpha-lactalbumin	1HFZ
524	W123Y	125996	-2.44	56.2	7.4	6647	W104Y	10436084	PROTEIN ENG 12, 581-587 (1999) PMID: 10436084	Alpha-lactalbumin	1HFZ
509	W137H	125996	-0.6	56.2	7.4	6632	W118H	10436084	PROTEIN ENG 12, 581-587 (1999) PMID: 10436084	Alpha-lactalbumin	1HFZ
508	W137Y	125996	-1.17	56.2	7.4	6631	W118Y	10436084	PROTEIN ENG 12, 581-587 (1999) PMID: 10436084	Alpha-lactalbumin	1HFZ
523	Y122A	125996	-2.39	56.2	7.4	6646	Y103A	10436084	PROTEIN ENG 12, 581-587 (1999) PMID: 10436084	Alpha-lactalbumin	1HFZ
522	Y122P	125996	-0.22	56.2	7.4	6645	Y103P	10436084	PROTEIN ENG 12, 581-587 (1999) PMID: 10436084	Alpha-lactalbumin	1HFZ
1202	G123H	52783618	0.47	20	7	17680	G39H(PDB:G35H;PIR:G123H)	12468716	PROTEIN ENG 15, 817-825 (2002) PMID: 12468716	High mobility group protein	1HME
1201	I122H	52783618	0	20	7	17679	I38H(PDB:I34H;PIR:I122H)	12468716	PROTEIN ENG 15, 817-825 (2002) PMID: 12468716	High mobility group protein	1HME
1200	S121H	52783618	-1.5	20	7	17678	S37H(PDB:S33H;PIR:S121H)	12468716	PROTEIN ENG 15, 817-825 (2002) PMID: 12468716	High mobility group protein	1HME
1049	A27S	61222554	-1.19	63.9	7	14224	A27S	9685334	J BIOL CHEM 273, 19982-19987 (1998) PMID: 9685334	HU DNA-binding protein	1HUE
1052	A56S	61222554	-0.13	63.9	7	14227	A56S	9685334	J BIOL CHEM 273, 19982-19987 (1998) PMID: 9685334	HU DNA-binding protein	1HUE
1053	M69I	61222554	0	63.9	7	14228	M69I	9685334	J BIOL CHEM 273, 19982-19987 (1998) PMID: 9685334	HU DNA-binding protein	1HUE
1050	S31T	61222554	0.41	63.9	7	14225	S31T	9685334	J BIOL CHEM 273, 19982-19987 (1998) PMID: 9685334	HU DNA-binding protein	1HUE
1051	V42I	61222554	-0.82	63.9	7	14226	V42I	9685334	J BIOL CHEM 273, 19982-19987 (1998) PMID: 9685334	HU DNA-binding protein	1HUE
328	D23N	115386	0.72	25	7		D19N	2217161	PROTEINS 8, 23-29 (1990) PMID: 2217161	Calbindin D9k	1IGV
327	E21Q	115386	0.38	25	7	2513	E17Q	2217161	PROTEINS 8, 23-29 (1990) PMID: 2217161	Calbindin D9k	1IGV
329	E30Q	115386	0.1	25	7		E26Q	2217161	PROTEINS 8, 23-29 (1990) PMID: 2217161	Calbindin D9k	1IGV
7	K213G	62906858	-1.2	25	6.5	23	K97G	8394358	J BIOL CHEM 268, 18053-18061 (1993) PMID: 8394358	Interleukin 1 beta	1IOB
6	K213R	62906858	-0.5	25	6.5	22	K97R	8394358	J BIOL CHEM 268, 18053-18061 (1993) PMID: 8394358	Interleukin 1 beta	1IOB
8	K213V	62906858	0.8	25	6.5	24	K97V	8394358	J BIOL CHEM 268, 18053-18061 (1993) PMID: 8394358	Interleukin 1 beta	1IOB
2	T125A	62906858	-0.8	25	6.5	18	T9A	8394358	J BIOL CHEM 268, 18053-18061 (1993) PMID: 8394358	Interleukin 1 beta	1IOB
5	T125G	62906858	-2.6	25	6.5	21	T9G	8394358	J BIOL CHEM 268, 18053-18061 (1993) PMID: 8394358	Interleukin 1 beta	1IOB
3	T125L	62906858	-0.7	25	6.5	19	T9L	8394358	J BIOL CHEM 268, 18053-18061 (1993) PMID: 8394358	Interleukin 1 beta	1IOB
4	T125Q	62906858	-1.9	25	6.5	20	T9Q	8394358	J BIOL CHEM 268, 18053-18061 (1993) PMID: 8394358	Interleukin 1 beta	1IOB
574	A180R	294862479	0.89	65	7	11375	A20R	11420447	PROTEIN SCI 10 1454-1465 (2001) PMID: 11420447	Yes-associated protein	1K9Q
573	D194T	294862479	0.35	65	7	11374	D34T	11420447	PROTEIN SCI 10 1454-1465 (2001) PMID: 11420447	Yes-associated protein	1K9Q
572	L190Y	294862479	0.17	65	7	11373	L30Y	11420447	PROTEIN SCI 10 1454-1465 (2001) PMID: 11420447	Yes-associated protein	1K9Q
1136	G291P	75470757	0.62	16	7.5		G254P(PDB:G253P)	12915727	PROTEIN ENG 16, 497-503 (2003) PMID: 12915727	Chitinase	1KFW
1137	G443Q	75470757	0.62	16	7.5	16600	G406Q(PDB:G405Q)	12915727	PROTEIN ENG 16, 497-503 (2003) PMID: 12915727	Chitinase	1KFW
1134	G130P	75470757	0.53	16	7.5		G93P(PDB:G92P)	12915727	PROTEIN ENG 16, 497-503 (2003) PMID: 12915727	Chitinase	1KFW
1135	N235K	75470757	0.84	16	7.5		N198K(PDB:N197K)	12915727	PROTEIN ENG 16, 497-503 (2003) PMID: 12915727	Chitinase	1KFW
1487	A129M	635377407	-2.8	59	5.4		A129M	10545167	BIOCHEMISTRY 38, 14451-14460 (1999) PMID: 10545167	Lysozyme	1L63
1252	F104A	635377407	-2.7	65.3	5.4	20233	F104A	10545167	BIOCHEMISTRY 38, 14451-14460 (1999) PMID: 10545167	Lysozyme	1L63
1261	F104M	635377407	-0.4	65.3	5.4	20248	F104M	10545167	BIOCHEMISTRY 38, 14451-14460 (1999) PMID: 10545167	Lysozyme	1L63
1250	I100A	635377407	-2.5	65.3	5.4	20230	I100A	10545167	BIOCHEMISTRY 38, 14451-14460 (1999) PMID: 10545167	Lysozyme	1L63
1241	I17A	635377407	-2.3	65.3	5.4	20220	I17A	10545167	BIOCHEMISTRY 38, 14451-14460 (1999) PMID: 10545167	Lysozyme	1L63
1255	I17M	635377407	-2.2	65.3	5.4	20240	I17M	10545167	BIOCHEMISTRY 38, 14451-14460 (1999) PMID: 10545167	Lysozyme	1L63
1256	I27M	635377407	-3.1	65.3	5.4	20241	I27M	10545167	BIOCHEMISTRY 38, 14451-14460 (1999) PMID: 10545167	Lysozyme	1L63
1243	I50A	635377407	-1.6	65.3	5.4	20222	I50A	10545167	BIOCHEMISTRY 38, 14451-14460 (1999) PMID: 10545167	Lysozyme	1L63
1258	I50M	635377407	-0.4	65.3	5.4	20244	I50M	10545167	BIOCHEMISTRY 38, 14451-14460 (1999) PMID: 10545167	Lysozyme	1L63
1245	I78A	635377407	-1.2	65.3	5.4	20224	I78A	10545167	BIOCHEMISTRY 38, 14451-14460 (1999) PMID: 10545167	Lysozyme	1L63
1254	L118A	635377407	-3.2	65.3	5.4	20236	L118A	10545167	BIOCHEMISTRY 38, 14451-14460 (1999) PMID: 10545167	Lysozyme	1L63
1242	L33A	635377407	-2.9	65.3	5.4	20221	L33A	10545167	BIOCHEMISTRY 38, 14451-14460 (1999) PMID: 10545167	Lysozyme	1L63
1257	L33M	635377407	-2	65.3	5.4	20243	L33M	10545167	BIOCHEMISTRY 38, 14451-14460 (1999) PMID: 10545167	Lysozyme	1L63
1244	L66A	635377407	-3.3	65.3	5.4	20223	L66A	10545167	BIOCHEMISTRY 38, 14451-14460 (1999) PMID: 10545167	Lysozyme	1L63
1259	L66M	635377407	-1	65.3	5.4	20245	L66M	10545167	BIOCHEMISTRY 38, 14451-14460 (1999) PMID: 10545167	Lysozyme	1L63
1240	L7A	635377407	-2.3	65.3	5.4	20219	L7A	10545167	BIOCHEMISTRY 38, 14451-14460 (1999) PMID: 10545167	Lysozyme	1L63
1246	L84A	635377407	-3.7	65.3	5.4	20225	L84A	10545167	BIOCHEMISTRY 38, 14451-14460 (1999) PMID: 10545167	Lysozyme	1L63
1248	L91A	635377407	-2.6	65.3	5.4	20227	L91A	10545167	BIOCHEMISTRY 38, 14451-14460 (1999) PMID: 10545167	Lysozyme	1L63
1249	M102A	635377407	-2.9	65.3	5.4	20229	M102A	10545167	BIOCHEMISTRY 38, 14451-14460 (1999) PMID: 10545167	Lysozyme	1L63
1253	M106A	635377407	-1.9	65.3	5.4	20234	M106A	10545167	BIOCHEMISTRY 38, 14451-14460 (1999) PMID: 10545167	Lysozyme	1L63
1239	M6A	635377407	-1.6	65.3	5.4	20218	M6A	10545167	BIOCHEMISTRY 38, 14451-14460 (1999) PMID: 10545167	Lysozyme	1L63
1251	V103A	635377407	-1.6	65.3	5.4	20232	V103A	10545167	BIOCHEMISTRY 38, 14451-14460 (1999) PMID: 10545167	Lysozyme	1L63
1262	V111M	635377407	-0.7	65.3	5.4	20249	V111M	10545167	BIOCHEMISTRY 38, 14451-14460 (1999) PMID: 10545167	Lysozyme	1L63
1263	V149M	635377407	-2.8	65.3	5.4	20251	V149M	10545167	BIOCHEMISTRY 38, 14451-14460 (1999) PMID: 10545167	Lysozyme	1L63
1247	V87A	635377407	-1.5	65.3	5.4	20226	V87A	10545167	BIOCHEMISTRY 38, 14451-14460 (1999) PMID: 10545167	Lysozyme	1L63
1260	V87M	635377407	-2.3	65.3	5.4	20246	V87M	10545167	BIOCHEMISTRY 38, 14451-14460 (1999) PMID: 10545167	Lysozyme	1L63
787	A50V	133353	-1.22	51.5	8	13418	A49V	6237363	PROC NATL ACAD SCI U S A 81, 5685-5689 (1984) PMID: 6237363	Lambda repressor	1LRP
789	A67T	133353	-2.99	51.5	8	13420	A66T	6237363	PROC NATL ACAD SCI U S A 81, 5685-5689 (1984) PMID: 6237363	Lambda repressor	1LRP
782	G47A	133353	0.66	53.4	8	13412	G46A	3449850	PROTEINS 1, 43-46 (1986) PMID: 3449850	Lambda repressor	1LRP
783	G49A	133353	0.87	53.4	8	13413	G48A	3449850	PROTEINS 1, 43-46 (1986) PMID: 3449850	Lambda repressor	1LRP
950	G49N	133353	0.79	53.4	8	13986	G48N	3449850	PROTEINS 1, 43-46 (1986) PMID: 3449850	Lambda repressor	1LRP
949	G49S	133353	0.68	53.4	8	13985	G48S	3449850	PROTEINS 1, 43-46 (1986) PMID: 3449850	Lambda repressor	1LRP
790	I85S	133353	-2.25	51.5	8	13421	I84S	6237363	PROC NATL ACAD SCI U S A 81, 5685-5689 (1984) PMID: 6237363	Lambda repressor	1LRP
784	K5Q	133353	0.43	51.5	8	13415	K4Q	6237363	PROC NATL ACAD SCI U S A 81, 5685-5689 (1984) PMID: 6237363	Lambda repressor	1LRP
785	Q34Y	133353	1.32	51.5	8	13416	Q33Y	6237363	PROC NATL ACAD SCI U S A 81, 5685-5689 (1984) PMID: 6237363	Lambda repressor	1LRP
786	Q45Y	133353	-0.02	51.5	8	13417	Q44Y	6237363	PROC NATL ACAD SCI U S A 81, 5685-5689 (1984) PMID: 6237363	Lambda repressor	1LRP
788	Y23H	133353	-2.25	51.5	8	13419	Y22H	6237363	PROC NATL ACAD SCI U S A 81, 5685-5689 (1984) PMID: 6237363	Lambda repressor	1LRP
1061	Y89C	133353	2.4	60	8	14253	Y88C	3061460	BIOCHEMISTRY 27, 7571-7574 (1988) PMID: 3061460	Lambda repressor	1LRP
1104	D120N	48428995	-0.67	65	4	14550	D102N	11015217	BIOCHEMISTRY 39, 12375-12381 (2000) PMID: 11015217	Lysozyme	1LZ1
1105	D138N	48428995	-0.67	65	4	14551	D120N	11015217	BIOCHEMISTRY 39, 12375-12381 (2000) PMID: 11015217	Lysozyme	1LZ1
1101	D36N	48428995	-1.7	65	4	14547	D18N	11015217	BIOCHEMISTRY 39, 12375-12381 (2000) PMID: 11015217	Lysozyme	1LZ1
1102	D67N	48428995	-1	65	4	14548	D49N	11015217	BIOCHEMISTRY 39, 12375-12381 (2000) PMID: 11015217	Lysozyme	1LZ1
1103	D85N	48428995	-2.25	65	4	14549	D67N	11015217	BIOCHEMISTRY 39, 12375-12381 (2000) PMID: 11015217	Lysozyme	1LZ1
1100	E25Q	48428995	-1.43	65	4		E7Q	11015217	BIOCHEMISTRY 39, 12375-12381 (2000) PMID: 11015217	Lysozyme	1LZ1
495	V103A	341940978	-1.87	25	7.5		V103A	10525414	J MOL BIOL 292, 909-920 (1999) PMID: 10525414	Myb	1MBG
496	V103I	341940978	0.72	25	7.5		V103I	10525414	J MOL BIOL 292, 909-920 (1999) PMID: 10525414	Myb	1MBG
497	V103L	341940978	2.49	25	7.5		V103L	10525414	J MOL BIOL 292, 909-920 (1999) PMID: 10525414	Myb	1MBG
597	Y53F	266951	-0.6	25	7	11557	Y11F	11554795	J MOL BIOL 312 393-404 (2001) PMID: 11554795	Ribonuclease Sa3	1MGR
598	Y75F	266951	0.5	25	7	11558	Y33F	11554795	J MOL BIOL 312 393-404 (2001) PMID: 11554795	Ribonuclease Sa3	1MGR
599	Y96F	266951	-2.6	25	7	11559	Y54F	11554795	J MOL BIOL 312 393-404 (2001) PMID: 11554795	Ribonuclease Sa3	1MGR
600	Y97F	266951	-2.1	25	7	11560	Y55F	11554795	J MOL BIOL 312 393-404 (2001) PMID: 11554795	Ribonuclease Sa3	1MGR
601	Y100F	266951	-0.7	25	7	11561	Y58F	11554795	J MOL BIOL 312 393-404 (2001) PMID: 11554795	Ribonuclease Sa3	1MGR
602	Y125F	266951	-1.5	25	7	11562	Y83F	11554795	J MOL BIOL 312 393-404 (2001) PMID: 11554795	Ribonuclease Sa3	1MGR
603	Y126F	266951	-1	25	7	11563	Y84F	11554795	J MOL BIOL 312 393-404 (2001) PMID: 11554795	Ribonuclease Sa3	1MGR
604	Y131F	266951	0	25	7	11564	Y89F	11554795	J MOL BIOL 312 393-404 (2001) PMID: 11554795	Ribonuclease Sa3	1MGR
1037	I82T	134665	-2.7	70	7.8	14153	I58T	8605177	BIOCHEMISTRY 35, 4287-4297 (1996) PMID: 8605177	Superoxide dismutase [Mn]	1N0J
1207	Q167N	134665	0.06	88.9	7.8	17858	Q143N	9537988	BIOCHEMISTRY 37, 4731-4739 (1998) PMID: 9537988	Superoxide dismutase [Mn]	1N0J
1206	Y58F	134665	3.1	88.9	7.8	17850	Y34F	9537987	BIOCHEMISTRY 37, 4722-4730 (1998) PMID: 9537987	Superoxide dismutase [Mn]	1N0J
547	M23L	464649	2.32	25	4		M23L	10913282	BIOCHEMISTRY 39, 8711-8718 (2000) PMID: 10913282	Onconase	1ONC
1335	A23P	157833473	-0.3	25	5.5	21974	A23P	16549401	PROTEIN ENG DES SEL 19, 285-289 (2006) PMID: 16549401	Protein G	1PGA
1336	A24P	157833473	-0.5	25	5.5	21975	A24P	16549401	PROTEIN ENG DES SEL 19, 285-289 (2006) PMID: 16549401	Protein G	1PGA
1340	A48P	157833473	-0.7	25	5.5	21979	A48P	16549401	PROTEIN ENG DES SEL 19, 285-289 (2006) PMID: 16549401	Protein G	1PGA
1339	D36P	157833473	-3.1	25	5.5	21978	D36P	16549401	PROTEIN ENG DES SEL 19, 285-289 (2006) PMID: 16549401	Protein G	1PGA
537	D272A	124267	-1.36	25	7	8102	D46A	10828973	BIOCHEMISTRY 39, 6564-6571 (2000) PMID: 10828973	Protein G	1PGA
533	D273A	124267	0.36	25	7	8098	D47A	10828973	BIOCHEMISTRY 39, 6564-6571 (2000) PMID: 10828973	Protein G	1PGA
1332	G9P	157833473	-2.4	25	5.5	21971	G9P	16549401	PROTEIN ENG DES SEL 19, 285-289 (2006) PMID: 16549401	Protein G	1PGA
1333	K10P	157833473	-0.2	25	5.5	21972	K10P	16549401	PROTEIN ENG DES SEL 19, 285-289 (2006) PMID: 16549401	Protein G	1PGA
535	K276A	124267	-0.45	25	7	8100	K50A	10828973	BIOCHEMISTRY 39, 6564-6571 (2000) PMID: 10828973	Protein G	1PGA
1337	T25P	157833473	-2.8	25	5.5	21976	T25P	16549401	PROTEIN ENG DES SEL 19, 285-289 (2006) PMID: 16549401	Protein G	1PGA
1331	T2P	157833473	-2.7	25	5.5	21970	T2P	16549401	PROTEIN ENG DES SEL 19, 285-289 (2006) PMID: 16549401	Protein G	1PGA
536	T275A	124267	-0.86	25	7	8101	T49A	10828973	BIOCHEMISTRY 39, 6564-6571 (2000) PMID: 10828973	Protein G	1PGA
629	T279C	124267	0.78	60	5.2	11849	T53C	8180173	BIOCHEMISTRY 33, 5510-5517 (1994) PMID: 8180173	Protein G	1PGA
637	T279D	124267	-0.85	60	5.2	11857	T53D	8180173	BIOCHEMISTRY 33, 5510-5517 (1994) PMID: 8180173	Protein G	1PGA
636	T279E	124267	0.23	60	5.2	11856	T53E	8180173	BIOCHEMISTRY 33, 5510-5517 (1994) PMID: 8180173	Protein G	1PGA
1651	T279F	124267-I232AT270A	-0.28	60	5.2		T53F	8180173	BIOCHEMISTRY 33, 5510-5517 (1994) PMID: 8180173	Protein G	1PGA
638	T279G	124267	-1.21	60	5.2	11858	T53G	8180173	BIOCHEMISTRY 33, 5510-5517 (1994) PMID: 8180173	Protein G	1PGA
633	T279H	124267	0.37	60	5.2	11853	T53H	8180173	BIOCHEMISTRY 33, 5510-5517 (1994) PMID: 8180173	Protein G	1PGA
1650	T279I	124267-I232AT270A	-0.09	60	5.2		T53I	8180173	BIOCHEMISTRY 33, 5510-5517 (1994) PMID: 8180173	Protein G	1PGA
635	T279K	124267	0.35	60	5.2	11855	T53K	8180173	BIOCHEMISTRY 33, 5510-5517 (1994) PMID: 8180173	Protein G	1PGA
630	T279L	124267	0.45	60	5.2	11850	T53L	8180173	BIOCHEMISTRY 33, 5510-5517 (1994) PMID: 8180173	Protein G	1PGA
628	T279M	124267	0.9	60	5.2	11848	T53M	8180173	BIOCHEMISTRY 33, 5510-5517 (1994) PMID: 8180173	Protein G	1PGA
632	T279N	124267	0.52	60	5.2	11852	T53N	8180173	BIOCHEMISTRY 33, 5510-5517 (1994) PMID: 8180173	Protein G	1PGA
634	T279Q	124267	0.38	60	5.2	11854	T53Q	8180173	BIOCHEMISTRY 33, 5510-5517 (1994) PMID: 8180173	Protein G	1PGA
631	T279R	124267	0.4	60	5.2	11851	T53R	8180173	BIOCHEMISTRY 33, 5510-5517 (1994) PMID: 8180173	Protein G	1PGA
627	T279S	124267	0.87	60	5.2	11847	T53S	8180173	BIOCHEMISTRY 33, 5510-5517 (1994) PMID: 8180173	Protein G	1PGA
625	T279A	124267	1.36	60	5.2	11842	T53T	8180173	BIOCHEMISTRY 33, 5510-5517 (1994) PMID: 8180173	Protein G	1PGA
1652	T279V	124267-I232AT270A	-0.42	60	5.2		T53V	8180173	BIOCHEMISTRY 33, 5510-5517 (1994) PMID: 8180173	Protein G	1PGA
626	T279W	124267	1.04	60	5.2	11845	T53W	8180173	BIOCHEMISTRY 33, 5510-5517 (1994) PMID: 8180173	Protein G	1PGA
1649	T279Y	124267-I232AT270A	0.27	60	5.2	11841	T53Y	8180173	BIOCHEMISTRY 33, 5510-5517 (1994) PMID: 8180173	Protein G	1PGA
1334	V21P	157833473	0.5	25	5.5	21973	V21P	16549401	PROTEIN ENG DES SEL 19, 285-289 (2006) PMID: 16549401	Protein G	1PGA
1338	V29P	157833473	-3.5	25	5.5	21977	V29P	16549401	PROTEIN ENG DES SEL 19, 285-289 (2006) PMID: 16549401	Protein G	1PGA
534	V280A	124267	-0.1	25	7	8099	V54A	10828973	BIOCHEMISTRY 39, 6564-6571 (2000) PMID: 10828973	Protein G	1PGA
1454	A31G	3024406	-1.49	40	7	25205	A31G	19565466	PROTEIN SCI 18, 1806-1813 (2009) PMID: 19565466	Pin1 WW domain	1PIN
1419	E12A	3024406	-0.48	40	7	25170	E12A	19565466	PROTEIN SCI 18, 1806-1813 (2009) PMID: 19565466	Pin1 WW domain	1PIN
1460	E35A	3024406	-0.73	40	7	25211	E35A	19565466	PROTEIN SCI 18, 1806-1813 (2009) PMID: 19565466	Pin1 WW domain	1PIN
1440	F25A	3024406	-2.14	40	7	25191	F25A	19565466	PROTEIN SCI 18, 1806-1813 (2009) PMID: 19565466	Pin1 WW domain	1PIN
1441	F25L	3024406	-1.37	40	7	25192	F25L	19565466	PROTEIN SCI 18, 1806-1813 (2009) PMID: 19565466	Pin1 WW domain	1PIN
1442	F25Y	3024406	0.22	40	7	25193	F25Y	19565466	PROTEIN SCI 18, 1806-1813 (2009) PMID: 19565466	Pin1 WW domain	1PIN
1417	G10A	3024406	-0.85	40	7	25168	G10A	19565466	PROTEIN SCI 18, 1806-1813 (2009) PMID: 19565466	Pin1 WW domain	1PIN
1431	G20A	3024406	-0.86	40	7	25182	G20A	19565466	PROTEIN SCI 18, 1806-1813 (2009) PMID: 19565466	Pin1 WW domain	1PIN
1444	H27A	3024406	-0.12	40	7	25195	H27A	19565466	PROTEIN SCI 18, 1806-1813 (2009) PMID: 19565466	Pin1 WW domain	1PIN
1445	H27G	3024406	-0.68	40	7	25196	H27G	19565466	PROTEIN SCI 18, 1806-1813 (2009) PMID: 19565466	Pin1 WW domain	1PIN
1446	I28A	3024406	-0.36	40	7	25197	I28A	19565466	PROTEIN SCI 18, 1806-1813 (2009) PMID: 19565466	Pin1 WW domain	1PIN
1447	I28G	3024406	-0.48	40	7	25198	I28G	19565466	PROTEIN SCI 18, 1806-1813 (2009) PMID: 19565466	Pin1 WW domain	1PIN
1420	K13A	3024406	-0.02	40	7	25171	K13A	19565466	PROTEIN SCI 18, 1806-1813 (2009) PMID: 19565466	Pin1 WW domain	1PIN
1408	K6A	3024406	0.15	40	7	25159	K6A	19565466	PROTEIN SCI 18, 1806-1813 (2009) PMID: 19565466	Pin1 WW domain	1PIN
1409	L7A	3024406	-1.72	40	7		L7A	19565466	PROTEIN SCI 18, 1806-1813 (2009) PMID: 19565466	Pin1 WW domain	1PIN
1410	L7I	3024406	-0.85	40	7	25161	L7I	19565466	PROTEIN SCI 18, 1806-1813 (2009) PMID: 19565466	Pin1 WW domain	1PIN
1412	L7N	3024406	-0.9	40	7	25163	L7N	19565466	PROTEIN SCI 18, 1806-1813 (2009) PMID: 19565466	Pin1 WW domain	1PIN
1411	L7V	3024406	-1.26	40	7	25162	L7V	19565466	PROTEIN SCI 18, 1806-1813 (2009) PMID: 19565466	Pin1 WW domain	1PIN
1422	M15A	3024406	-0.59	40	7	25173	M15A	19565466	PROTEIN SCI 18, 1806-1813 (2009) PMID: 19565466	Pin1 WW domain	1PIN
1443	N26D	3024406	-1.88	40	7	25194	N26D	19565466	PROTEIN SCI 18, 1806-1813 (2009) PMID: 19565466	Pin1 WW domain	1PIN
1452	N30A	3024406	-0.47	40	7	25203	N30A	19565466	PROTEIN SCI 18, 1806-1813 (2009) PMID: 19565466	Pin1 WW domain	1PIN
1453	N30G	3024406	0.53	40	7	25204	N30G	19565466	PROTEIN SCI 18, 1806-1813 (2009) PMID: 19565466	Pin1 WW domain	1PIN
1413	P8A	3024406	-0.97	40	7	25164	P8A	19565466	PROTEIN SCI 18, 1806-1813 (2009) PMID: 19565466	Pin1 WW domain	1PIN
1414	P8G	3024406	-0.92	40	7	25165	P8G	19565466	PROTEIN SCI 18, 1806-1813 (2009) PMID: 19565466	Pin1 WW domain	1PIN
1415	P9A	3024406	-0.19	40	7	25166	P9A	19565466	PROTEIN SCI 18, 1806-1813 (2009) PMID: 19565466	Pin1 WW domain	1PIN
1416	P9G	3024406	-0.49	40	7	25167	P9G	19565466	PROTEIN SCI 18, 1806-1813 (2009) PMID: 19565466	Pin1 WW domain	1PIN
1457	Q33A	3024406	-0.57	40	7	25208	Q33A	19565466	PROTEIN SCI 18, 1806-1813 (2009) PMID: 19565466	Pin1 WW domain	1PIN
1421	R14A	3024406	-1.63	40	7	25172	R14A	19565466	PROTEIN SCI 18, 1806-1813 (2009) PMID: 19565466	Pin1 WW domain	1PIN
1425	R17A	3024406	0	40	7	25176	R17A	19565466	PROTEIN SCI 18, 1806-1813 (2009) PMID: 19565466	Pin1 WW domain	1PIN
1426	R17G	3024406	-0.22	40	7	25177	R17G	19565466	PROTEIN SCI 18, 1806-1813 (2009) PMID: 19565466	Pin1 WW domain	1PIN
1432	R21A	3024406	-0.65	40	7	25183	R21A	19565466	PROTEIN SCI 18, 1806-1813 (2009) PMID: 19565466	Pin1 WW domain	1PIN
1433	R21G	3024406	-0.67	40	7	25184	R21G	19565466	PROTEIN SCI 18, 1806-1813 (2009) PMID: 19565466	Pin1 WW domain	1PIN
1461	R36A	3024406	-0.29	40	7	25212	R36A	19565466	PROTEIN SCI 18, 1806-1813 (2009) PMID: 19565466	Pin1 WW domain	1PIN
1423	S16A	3024406	-0.44	40	7	25174	S16A	19565466	PROTEIN SCI 18, 1806-1813 (2009) PMID: 19565466	Pin1 WW domain	1PIN
1424	S16G	3024406	-0.92	40	7	25175	S16G	19565466	PROTEIN SCI 18, 1806-1813 (2009) PMID: 19565466	Pin1 WW domain	1PIN
1427	S18A	3024406	0.03	40	7	25178	S18A	19565466	PROTEIN SCI 18, 1806-1813 (2009) PMID: 19565466	Pin1 WW domain	1PIN
1428	S18G	3024406	0.02	40	7	25179	S18G	19565466	PROTEIN SCI 18, 1806-1813 (2009) PMID: 19565466	Pin1 WW domain	1PIN
1429	S19A	3024406	-0.14	40	7	25180	S19A	19565466	PROTEIN SCI 18, 1806-1813 (2009) PMID: 19565466	Pin1 WW domain	1PIN
1430	S19G	3024406	0.01	40	7	25181	S19G	19565466	PROTEIN SCI 18, 1806-1813 (2009) PMID: 19565466	Pin1 WW domain	1PIN
1455	S32A	3024406	-0.26	40	7	25206	S32A	19565466	PROTEIN SCI 18, 1806-1813 (2009) PMID: 19565466	Pin1 WW domain	1PIN
1456	S32G	3024406	-0.81	40	7	25207	S32G	19565466	PROTEIN SCI 18, 1806-1813 (2009) PMID: 19565466	Pin1 WW domain	1PIN
1462	S38A	3024406	0.05	40	7	25213	S38A	19565466	PROTEIN SCI 18, 1806-1813 (2009) PMID: 19565466	Pin1 WW domain	1PIN
1463	S38G	3024406	-0.08	40	7	25214	S38G	19565466	PROTEIN SCI 18, 1806-1813 (2009) PMID: 19565466	Pin1 WW domain	1PIN
1448	T29A	3024406	-1.25	40	7	25199	T29A	19565466	PROTEIN SCI 18, 1806-1813 (2009) PMID: 19565466	Pin1 WW domain	1PIN
1451	T29D	3024406	-1.33	40	7	25202	T29D	19565466	PROTEIN SCI 18, 1806-1813 (2009) PMID: 19565466	Pin1 WW domain	1PIN
1449	T29G	3024406	-1.99	40	7	25200	T29G	19565466	PROTEIN SCI 18, 1806-1813 (2009) PMID: 19565466	Pin1 WW domain	1PIN
1450	T29S	3024406	-0.65	40	7	25201	T29S	19565466	PROTEIN SCI 18, 1806-1813 (2009) PMID: 19565466	Pin1 WW domain	1PIN
1434	V22A	3024406	-0.26	40	7	25185	V22A	19565466	PROTEIN SCI 18, 1806-1813 (2009) PMID: 19565466	Pin1 WW domain	1PIN
1418	W11F	3024406	-1.93	40	7	25169	W11F	19565466	PROTEIN SCI 18, 1806-1813 (2009) PMID: 19565466	Pin1 WW domain	1PIN
1458	W34A	3024406	-0.4	40	7	25209	W34A	19565466	PROTEIN SCI 18, 1806-1813 (2009) PMID: 19565466	Pin1 WW domain	1PIN
1459	W34F	3024406	-0.1	40	7	25210	W34F	19565466	PROTEIN SCI 18, 1806-1813 (2009) PMID: 19565466	Pin1 WW domain	1PIN
1435	Y23A	3024406	-1.08	40	7	25186	Y23A	19565466	PROTEIN SCI 18, 1806-1813 (2009) PMID: 19565466	Pin1 WW domain	1PIN
1437	Y23F	3024406	-0.52	40	7	25188	Y23F	19565466	PROTEIN SCI 18, 1806-1813 (2009) PMID: 19565466	Pin1 WW domain	1PIN
1436	Y23L	3024406	-1.18	40	7	25187	Y23L	19565466	PROTEIN SCI 18, 1806-1813 (2009) PMID: 19565466	Pin1 WW domain	1PIN
1438	Y24F	3024406	-0.66	40	7		Y24F	19565466	PROTEIN SCI 18, 1806-1813 (2009) PMID: 19565466	Pin1 WW domain	1PIN
1439	Y24W	3024406	-0.56	40	7	25190	Y24W	19565466	PROTEIN SCI 18, 1806-1813 (2009) PMID: 19565466	Pin1 WW domain	1PIN
956	S46D	76365074	1.05	30	7		S46D	8784180	BIOCHEMISTRY 35, 11268-11277 (1996) PMID: 8784180	HPr protein	1POH
541	D17K	13638467	-1.1	25	7	8359	D17K	10933506	PROTEIN SCI 9, 1395-1398 (2000) PMID: 10933506	Ribonuclease Sa	1RGG
542	D25H	13638467	0.9	25	7	8360	D25H	10933506	PROTEIN SCI 9, 1395-1398 (2000) PMID: 10933506	Ribonuclease Sa	1RGG
1080	D25K	13638467	0.9	47.2	7		D25K	10493583	PROTEIN SCI 8, 1843-1849 (1999) PMID: 10493585	Ribonuclease Sa	1RGG
1234	D33A	13638467	-6.2	52.6	7	19033	D33A	16288913	J MOL BIOL 354, 967-978 (2005) PMID: 16288913	Ribonuclease Sa	1RGG
1224	D79A	13638467	2.9	52.6	7		D79A	16288913	J MOL BIOL 354, 967-978 (2005) PMID: 16288913	Ribonuclease Sa	1RGG
1232	D79E	13638467	-0.3	52.6	7	19031	D79E	16288913	J MOL BIOL 354, 967-978 (2005) PMID: 16288913	Ribonuclease Sa	1RGG
1222	D79F	13638467	3	52.6	7	19021	D79F	16288913	J MOL BIOL 354, 967-978 (2005) PMID: 16288913	Ribonuclease Sa	1RGG
1230	D79H	13638467	1.8	52.6	7	19029	D79H	16288913	J MOL BIOL 354, 967-978 (2005) PMID: 16288913	Ribonuclease Sa	1RGG
1225	D79I	13638467	2.7	52.6	7		D79I	16288913	J MOL BIOL 354, 967-978 (2005) PMID: 16288913	Ribonuclease Sa	1RGG
1228	D79K	13638467	2.3	52.6	7	19027	D79K	16288913	J MOL BIOL 354, 967-978 (2005) PMID: 16288913	Ribonuclease Sa	1RGG
1227	D79L	13638467	2.7	52.6	7	19026	D79L	16288913	J MOL BIOL 354, 967-978 (2005) PMID: 16288913	Ribonuclease Sa	1RGG
1231	D79N	13638467	1.8	52.6	7	19030	D79N	16288913	J MOL BIOL 354, 967-978 (2005) PMID: 16288913	Ribonuclease Sa	1RGG
1226	D79R	13638467	2.7	52.6	7	19025	D79R	16288913	J MOL BIOL 354, 967-978 (2005) PMID: 16288913	Ribonuclease Sa	1RGG
1229	D79W	13638467	2.3	52.6	7	19028	D79W	16288913	J MOL BIOL 354, 967-978 (2005) PMID: 16288913	Ribonuclease Sa	1RGG
1223	D79Y	13638467	2.8	52.6	7		D79Y	16288913	J MOL BIOL 354, 967-978 (2005) PMID: 16288913	Ribonuclease Sa	1RGG
1710	E41K	13638467	-0.7	49	7	16742	E41K	14500895	PROTEIN SCI 12, 2367-2373 (2003) PMID: 14500895	Ribonuclease Sa	1RGG
1169	E54Q	13638467	-1.7	49	7		E54Q	14500895	PROTEIN SCI 12, 2367-2373 (2003) PMID: 14500895	Ribonuclease Sa	1RGG
1711	E74K	13638467	0.9	49	7	16745	E74K	14500895	PROTEIN SCI 12, 2367-2373 (2003) PMID: 14500895	Ribonuclease Sa	1RGG
1171	H85Q	13638467	0	49	7	16746	H85Q	14500895	PROTEIN SCI 12, 2367-2373 (2003) PMID: 14500895	Ribonuclease Sa	1RGG
1046	N39A	13638467	-2.2	48.4	7	14211	N39A	9819211	BIOCHEMISTRY 37, 16192-16200 (1998) PMID: 9819211	Ribonuclease Sa	1RGG
1044	N39D	13638467	-1.5	48.4	7	14209	N39D	9819211	BIOCHEMISTRY 37, 16192-16200 (1998) PMID: 9819211	Ribonuclease Sa	1RGG
1045	N39S	13638467	-2.3	48.4	7	14210	N39S	9819211	BIOCHEMISTRY 37, 16192-16200 (1998) PMID: 9819211	Ribonuclease Sa	1RGG
1168	Q38A	13638467	1	49	7	16741	Q38A	14500895	PROTEIN SCI 12, 2367-2373 (2003) PMID: 14500895	Ribonuclease Sa	1RGG
1233	Q94K	13638467	0.3	52.6	7	19032	Q94K	16288913	J MOL BIOL 354, 967-978 (2005) PMID: 16288913	Ribonuclease Sa	1RGG
1170	R65A	13638467	-1	49	7	16744	R65A	14500895	PROTEIN SCI 12, 2367-2373 (2003) PMID: 14500895	Ribonuclease Sa	1RGG
1155	T16V	13638467	0.3	48.4	7	16655	T16V	12799387	J BIOL CHEM 278, 31790-31795 (2003) PMID: 12799387	Ribonuclease Sa	1RGG
1150	T18V	13638467	-1.4	48.4	7	16650	T18V	12799387	J BIOL CHEM 278, 31790-31795 (2003) PMID: 12799387	Ribonuclease Sa	1RGG
1151	T56V	13638467	-1.9	48.4	7	16651	T56V	12799387	J BIOL CHEM 278, 31790-31795 (2003) PMID: 12799387	Ribonuclease Sa	1RGG
1156	T59V	13638467	-1.7	48.4	7	16656	T59V	12799387	J BIOL CHEM 278, 31790-31795 (2003) PMID: 12799387	Ribonuclease Sa	1RGG
1154	T5V	13638467	0	48.4	7	16654	T5V	12799387	J BIOL CHEM 278, 31790-31795 (2003) PMID: 12799387	Ribonuclease Sa	1RGG
1152	T67V	13638467	0	48.4	7	16652	T67V	12799387	J BIOL CHEM 278, 31790-31795 (2003) PMID: 12799387	Ribonuclease Sa	1RGG
1157	T72V	13638467	-0.2	48.4	7	16657	T72V	12799387	J BIOL CHEM 278, 31790-31795 (2003) PMID: 12799387	Ribonuclease Sa	1RGG
1153	T82V	13638467	-1.7	48.4	7	16653	T82V	12799387	J BIOL CHEM 278, 31790-31795 (2003) PMID: 12799387	Ribonuclease Sa	1RGG
1158	V2T	13638467	-0.9	48.4	7	16658	V2T	12799387	J BIOL CHEM 278, 31790-31795 (2003) PMID: 12799387	Ribonuclease Sa	1RGG
1159	V36T	13638467	-1.3	48.4	7	16659	V36T	12799387	J BIOL CHEM 278, 31790-31795 (2003) PMID: 12799387	Ribonuclease Sa	1RGG
1160	V43T	13638467	-0.5	48.4	7	16660	V43T	12799387	J BIOL CHEM 278, 31790-31795 (2003) PMID: 12799387	Ribonuclease Sa	1RGG
1161	V57T	13638467	-4.4	48.4	7	16661	V57T	12799387	J BIOL CHEM 278, 31790-31795 (2003) PMID: 12799387	Ribonuclease Sa	1RGG
589	Y30F	13638467	0.4	25	7	11549	Y30F	11554795	J MOL BIOL 312 393-404 (2001) PMID: 11554795	Ribonuclease Sa	1RGG
590	Y49F	13638467	-0.2	25	7	11550	Y49F	11554795	J MOL BIOL 312 393-404 (2001) PMID: 11554795	Ribonuclease Sa	1RGG
591	Y51F	13638467	-2.3	25	7	11551	Y51F	11554795	J MOL BIOL 312 393-404 (2001) PMID: 11554795	Ribonuclease Sa	1RGG
592	Y52F	13638467	-3.6	25	7	11552	Y52F	11554795	J MOL BIOL 312 393-404 (2001) PMID: 11554795	Ribonuclease Sa	1RGG
593	Y55F	13638467	-0.6	25	7	11553	Y55F	11554795	J MOL BIOL 312 393-404 (2001) PMID: 11554795	Ribonuclease Sa	1RGG
594	Y80F	13638467	-1.5	25	7	11554	Y80F	11554795	J MOL BIOL 312 393-404 (2001) PMID: 11554795	Ribonuclease Sa	1RGG
595	Y81F	13638467	-1.2	25	7	11555	Y81F	11554795	J MOL BIOL 312 393-404 (2001) PMID: 11554795	Ribonuclease Sa	1RGG
596	Y86F	13638467	-0.3	25	7	11556	Y86F	11554795	J MOL BIOL 312 393-404 (2001) PMID: 11554795	Ribonuclease Sa	1RGG
285	A47D	1173106	-0.71	0	7	2359	A21D	9283083	BIOCHEMISTRY 36, 10923-10929 (1997) PMID: 9283083	Ribonuclease T1	1RN1
286	A47E	1173106	-0.69	0	7	2360	A21E	9283083	BIOCHEMISTRY 36, 10923-10929 (1997) PMID: 9283083	Ribonuclease T1	1RN1
287	A47H	1173106	-0.17	0	7	2361	A21H	9283083	BIOCHEMISTRY 36, 10923-10929 (1997) PMID: 9283083	Ribonuclease T1	1RN1
288	A47Q	1173106	-0.4	0	7	2362	A21Q	9283083	BIOCHEMISTRY 36, 10923-10929 (1997) PMID: 9283083	Ribonuclease T1	1RN1
289	A47S	1173106	-0.4	0	7	2363	A21S	9283083	BIOCHEMISTRY 36, 10923-10929 (1997) PMID: 9283083	Ribonuclease T1	1RN1
540	D75H	1173106	1.1	25	7	8358	D49H	10933506	PROTEIN SCI 9, 1395-1398 (2000) PMID: 10933506	Ribonuclease T1	1RN1
479	D102A	1173106	-3.75	15	7		D76A	10529213	BIOCHEMISTRY 38, 13379-13384 (1999) PMID: 10529213	Ribonuclease T1	1RN1
477	D102N	1173106	-3.1	15	7	5714	D76N	10529213	BIOCHEMISTRY 38, 13379-13384 (1999) PMID: 10529213	Ribonuclease T1	1RN1
478	D102S	1173106	-3.2	15	7		D76S	10529213	BIOCHEMISTRY 38, 13379-13384 (1999) PMID: 10529213	Ribonuclease T1	1RN1
272	E84A	1173106	-0.78	25	7		E58A	2663837	J BIOL CHEM 264, 11621-11625 (1989) PMID: 2663837	Ribonuclease T1	1RN1
559	H66T	1173106	-0.26	25	6	10059	H40T	8125111	EUR J BIOCHEM 220, 527-534 (1994) PMID: 8125111	Ribonuclease T1	1RN1
560	H118A	1173106	-0.62	25	6	10061	H92A	8125111	EUR J BIOCHEM 220, 527-534 (1994) PMID: 8125111	Ribonuclease T1	1RN1
282	N62A	1173106	0	25	7		N36A	1731929	BIOCHEMISTRY 31, 725-732 (1992) PMID: 1731929	Ribonuclease T1	1RN1
1506	N70A	1173106	-1.6	50.8	7	14214	N44A	9819211	BIOCHEMISTRY 37, 16192-16200 (1998) PMID: 9819211	Ribonuclease T1	1RN1
1047	N70D	1173106	-1.6	50.8	7	14212	N44D	9819211	BIOCHEMISTRY 37, 16192-16200 (1998) PMID: 9819211	Ribonuclease T1	1RN1
1048	N70S	1173106	-1.5	50.8	7	14213	N44S	9819211	BIOCHEMISTRY 37, 16192-16200 (1998) PMID: 9819211	Ribonuclease T1	1RN1
284	N107A	1173106	-2.91	25	7		N81A	1731929	BIOCHEMISTRY 31, 725-732 (1992) PMID: 1731929	Ribonuclease T1	1RN1
281	N35A	1173106	-0.71	25	7		N9A	1731929	BIOCHEMISTRY 31, 725-732 (1992) PMID: 1731929	Ribonuclease T1	1RN1
271	Q51K	1173106	0.94	25	7	2293	Q25K	2663837	J BIOL CHEM 264, 11621-11625 (1989) PMID: 2663837	Ribonuclease T1	1RN1
278	S38A	1173106	-1.08	25	7		S12A	1731929	BIOCHEMISTRY 31, 725-732 (1992) PMID: 1731929	Ribonuclease T1	1RN1
279	S43A	1173106	0.57	25	7		S17A	1731929	BIOCHEMISTRY 31, 725-732 (1992) PMID: 1731929	Ribonuclease T1	1RN1
280	S90A	1173106	-1.56	25	7		S64A	1731929	BIOCHEMISTRY 31, 725-732 (1992) PMID: 1731929	Ribonuclease T1	1RN1
607	V42A	1173106	-2.19	25	7	11665	V16A	11513591	BIOCHEMISTRY 40 10140-10149 (2001) PMID: 11513591	Ribonuclease T1	1RN1
610	V42C	1173106	-4.68	25	7	11668	V16C	11513591	BIOCHEMISTRY 40 10140-10149 (2001) PMID: 11513591	Ribonuclease T1	1RN1
608	V42S	1173106	-4.71	25	7	11666	V16S	11513591	BIOCHEMISTRY 40 10140-10149 (2001) PMID: 11513591	Ribonuclease T1	1RN1
609	V42T	1173106	-4.1	25	7	11667	V16T	11513591	BIOCHEMISTRY 40 10140-10149 (2001) PMID: 11513591	Ribonuclease T1	1RN1
1507	V104A	1173106	-4.08	25	7		V78A	11513591	BIOCHEMISTRY 40 10140-10149 (2001) PMID: 11513591	Ribonuclease T1	1RN1
1509	V104C	1173106	-3.67	25	7		V78C	11513591	BIOCHEMISTRY 40 10140-10149 (2001) PMID: 11513591	Ribonuclease T1	1RN1
1508	V104S	1173106	-4.73	25	7		V78S	11513591	BIOCHEMISTRY 40 10140-10149 (2001) PMID: 11513591	Ribonuclease T1	1RN1
611	V104T	1173106	-3.1	25	7	11669	V78T	11513591	BIOCHEMISTRY 40 10140-10149 (2001) PMID: 11513591	Ribonuclease T1	1RN1
1512	V115C	1173106	-3.54	25	7		V89C	11513591	BIOCHEMISTRY 40 10140-10149 (2001) PMID: 11513591	Ribonuclease T1	1RN1
1510	V115S	1173106	-4.87	25	7		V89S	11513591	BIOCHEMISTRY 40 10140-10149 (2001) PMID: 11513591	Ribonuclease T1	1RN1
1511	V115T	1173106	-3.07	25	7		V89T	11513591	BIOCHEMISTRY 40 10140-10149 (2001) PMID: 11513591	Ribonuclease T1	1RN1
555	W85Y	1173106	-0.93	25	6	10052	W59Y	8125111	EUR J BIOCHEM 220, 527-534 (1994) PMID: 8125111	Ribonuclease T1	1RN1
273	Y37F	1173106	-2.03	25	7		Y11F	1731929	BIOCHEMISTRY 31, 725-732 (1992) PMID: 1731929	Ribonuclease T1	1RN1
556	Y50W	1173106	1.24	25	6	10053	Y24W	8125111	EUR J BIOCHEM 220, 527-534 (1994) PMID: 8125111	Ribonuclease T1	1RN1
274	Y68F	1173106	1.15	25	7		Y42F	1731929	BIOCHEMISTRY 31, 725-732 (1992) PMID: 1731929	Ribonuclease T1	1RN1
557	Y68W	1173106	-0.14	25	6	10055	Y42W	8125111	EUR J BIOCHEM 220, 527-534 (1994) PMID: 8125111	Ribonuclease T1	1RN1
558	Y71W	1173106	0.74	25	6	10057	Y45W	8125111	EUR J BIOCHEM 220, 527-534 (1994) PMID: 8125111	Ribonuclease T1	1RN1
275	Y82F	1173106	-0.71	25	7		Y56F	1731929	BIOCHEMISTRY 31, 725-732 (1992) PMID: 1731929	Ribonuclease T1	1RN1
276	Y83F	1173106	-0.44	25	7		Y57F	1731929	BIOCHEMISTRY 31, 725-732 (1992) PMID: 1731929	Ribonuclease T1	1RN1
277	Y94F	1173106	-1.35	25	7		Y68F	1731929	BIOCHEMISTRY 31, 725-732 (1992) PMID: 1731929	Ribonuclease T1	1RN1
726	D30A	133275	0.3	69	7	13262	D30A	8548455	NAT STRUCT BIOL 3, 54-58 (1996) PMID: 8548455	Rop	1ROP
722	D30C	133275	0.8	69	7	13258	D30C	8548455	NAT STRUCT BIOL 3, 54-58 (1996) PMID: 8548455	Rop	1ROP
718	D30E	133275	1	69	7	13254	D30E	8548455	NAT STRUCT BIOL 3, 54-58 (1996) PMID: 8548455	Rop	1ROP
729	D30F	133275	-0.1	69	7	13265	D30F	8548455	NAT STRUCT BIOL 3, 54-58 (1996) PMID: 8548455	Rop	1ROP
716	D30G	133275	2	69	7	13252	D30G	8548455	NAT STRUCT BIOL 3, 54-58 (1996) PMID: 8548455	Rop	1ROP
721	D30H	133275	0.9	69	7	13257	D30H	8548455	NAT STRUCT BIOL 3, 54-58 (1996) PMID: 8548455	Rop	1ROP
733	D30I	133275	-0.8	69	7	13269	D30I	8548455	NAT STRUCT BIOL 3, 54-58 (1996) PMID: 8548455	Rop	1ROP
720	D30K	133275	0.9	69	7	13256	D30K	8548455	NAT STRUCT BIOL 3, 54-58 (1996) PMID: 8548455	Rop	1ROP
728	D30L	133275	-0.1	69	7	13264	D30L	8548455	NAT STRUCT BIOL 3, 54-58 (1996) PMID: 8548455	Rop	1ROP
725	D30M	133275	0.6	69	7	13261	D30M	8548455	NAT STRUCT BIOL 3, 54-58 (1996) PMID: 8548455	Rop	1ROP
724	D30N	133275	0.8	69	7	13260	D30N	8548455	NAT STRUCT BIOL 3, 54-58 (1996) PMID: 8548455	Rop	1ROP
734	D30P	133275	-1.6	69	7	13270	D30P	8548455	NAT STRUCT BIOL 3, 54-58 (1996) PMID: 8548455	Rop	1ROP
717	D30Q	133275	1.8	69	7	13253	D30Q	8548455	NAT STRUCT BIOL 3, 54-58 (1996) PMID: 8548455	Rop	1ROP
723	D30R	133275	0.8	69	7	13259	D30R	8548455	NAT STRUCT BIOL 3, 54-58 (1996) PMID: 8548455	Rop	1ROP
719	D30S	133275	1	69	7	13255	D30S	8548455	NAT STRUCT BIOL 3, 54-58 (1996) PMID: 8548455	Rop	1ROP
730	D30T	133275	-0.4	69	7	13266	D30T	8548455	NAT STRUCT BIOL 3, 54-58 (1996) PMID: 8548455	Rop	1ROP
731	D30V	133275	-0.4	69	7	13267	D30V	8548455	NAT STRUCT BIOL 3, 54-58 (1996) PMID: 8548455	Rop	1ROP
732	D30W	133275	-0.4	69	7	13268	D30W	8548455	NAT STRUCT BIOL 3, 54-58 (1996) PMID: 8548455	Rop	1ROP
727	D30Y	133275	0.2	69	7	13263	D30Y	8548455	NAT STRUCT BIOL 3, 54-58 (1996) PMID: 8548455	Rop	1ROP
640	L41A	133275	-6.12	25	6	11861	L41A	8539253	PROTEINS 23, 83-96 (1995) PMID: 8539253	Rop	1ROP
639	L41V	133275	-2.53	25	6	11860	L41V	8539253	PROTEINS 23, 83-96 (1995) PMID: 8539253	Rop	1ROP
1162	P21A	input1162	-0.74	53.6	7.4	16698	P21A	12974622	BIOCHEMISTRY 42, 10886-10895 (2003) PMID: 12974622	Parvalbumin	1RRO
1163	P26A	input1162	-0.74	53.6	7.4	16699	P26A	12974622	BIOCHEMISTRY 42, 10886-10895 (2003) PMID: 12974622	Parvalbumin	1RRO
1318	A135G	48429071	-0.43	40	5	21944	A109G	16542150	BIOL CHEM 387, 285-296 (2006) PMID: 16542150	Ribonuclease A	1RTB
1236	A30S	48429071	-0.51	61.7	7		A4S	16953565	BIOCHEMISTRY 45, 10795-10806 (2006) PMID: 16953565	Ribonuclease A	1RTB
1237	A31S	48429071	-0.37	61.7	7	20136	A5S	16953565	BIOCHEMISTRY 45, 10795-10806 (2006) PMID: 16953565	Ribonuclease A	1RTB
1308	A90G	48429071	-0.43	40	5		A64G	16542150	BIOL CHEM 387, 285-296 (2006) PMID: 16542150	Ribonuclease A	1RTB
553	D147A	48429071	-1.5	25	6		D121A	9922164	BIOCHEMISTRY 37, 17958-17964 (1998) PMID: 9922164	Ribonuclease A	1RTB
552	D147N	48429071	-1.1	25	6		D121N	9922164	BIOCHEMISTRY 37, 17958-17964 (1998) PMID: 9922164	Ribonuclease A	1RTB
1149	F72A	48429071	-6.36	24.85	6	16634	F46A	12962489	BIOCHEMISTRY 42, 10651-10658 (2003) PMID: 12962489	Ribonuclease A	1RTB
1147	F72L	48429071	-3.2	24.85	6		F46L	12962489	BIOCHEMISTRY 42, 10651-10658 (2003) PMID: 12962489	Ribonuclease A	1RTB
1148	F72V	48429071		24.85	6		F46V	12962489	BIOCHEMISTRY 42, 10651-10658 (2003) PMID: 12962489	Ribonuclease A	1RTB
554	H145A	48429071	-0.9	25	6		H119A	9922164	BIOCHEMISTRY 37, 17958-17964 (1998) PMID: 9922164	Ribonuclease A	1RTB
1313	I132A	48429071	-4.37	40	5		I106A	16542150	BIOL CHEM 387, 285-296 (2006) PMID: 16542150	Ribonuclease A	1RTB
1323	I132L	48429071	-1.79	40	5	21949	I106L	16542150	BIOL CHEM 387, 285-296 (2006) PMID: 16542150	Ribonuclease A	1RTB
1312	I132V	48429071	-0.8	40	5	21938	I106V	16542150	BIOL CHEM 387, 285-296 (2006) PMID: 16542150	Ribonuclease A	1RTB
1315	I133A	48429071	-2.84	40	5		I107A	16542150	BIOL CHEM 387, 285-296 (2006) PMID: 16542150	Ribonuclease A	1RTB
1324	I133L	48429071	-2.19	40	5		I107L	16542150	BIOL CHEM 387, 285-296 (2006) PMID: 16542150	Ribonuclease A	1RTB
1314	I133V	48429071	-0.08	40	5	21940	I107V	16542150	BIOL CHEM 387, 285-296 (2006) PMID: 16542150	Ribonuclease A	1RTB
1310	I107A	48429071	-2.99	40	5	21936	I81A	16542150	BIOL CHEM 387, 285-296 (2006) PMID: 16542150	Ribonuclease A	1RTB
1311	I107G	48429071	-4.8	40	5		I81G	16542150	BIOL CHEM 387, 285-296 (2006) PMID: 16542150	Ribonuclease A	1RTB
1309	I107V	48429071	-0.43	40	5	21935	I81V	16542150	BIOL CHEM 387, 285-296 (2006) PMID: 16542150	Ribonuclease A	1RTB
943	P140A	48429071	-3.2	56.05	4.2	13936	P114A	1338975	PROTEIN SCI 1, 910-916 (1992) PMID: 1338975	Ribonuclease A	1RTB
1043	P140G	48429071	-3.3	61.6	6	14159	P114G	9684895	PROTEIN SCI 7, 1620-1625 (1998) PMID: 9684895	Ribonuclease A	1RTB
941	P119A	48429071	-2.7	56.05	4.2	13934	P93A	1338975	PROTEIN SCI 1, 910-916 (1992) PMID: 1338975	Ribonuclease A	1RTB
1042	P119G	48429071	-2.2	61.6	6	14158	P93G	9684895	PROTEIN SCI 7, 1620-1625 (1998) PMID: 9684895	Ribonuclease A	1RTB
942	P119S	48429071	-2.1	56.05	4.2	13935	P93S	1338975	PROTEIN SCI 1, 910-916 (1992) PMID: 1338975	Ribonuclease A	1RTB
1238	S149A	48429071	0.46	61.7	7	20138	S123A	16953565	BIOCHEMISTRY 45, 10795-10806 (2006) PMID: 16953565	Ribonuclease A	1RTB
1358	S101A	48429071	-2.5	61.1	7.4	23705	S75A	17656580	PROTEIN SCI 16, 1609-1616 (2007) PMID: 17656580	Ribonuclease A	1RTB
1359	S101T	48429071	-2.8	61.1	7.4	23706	S75T	17656580	PROTEIN SCI 16, 1609-1616 (2007) PMID: 17656580	Ribonuclease A	1RTB
1316	V134A	48429071	-4.2	40	5	21942	V108A	16542150	BIOL CHEM 387, 285-296 (2006) PMID: 16542150	Ribonuclease A	1RTB
1317	V134G	48429071	-7.28	40	5		V108G	16542150	BIOL CHEM 387, 285-296 (2006) PMID: 16542150	Ribonuclease A	1RTB
1330	V134I	48429071	-0.43	40	5		V108I	16542150	BIOL CHEM 387, 285-296 (2006) PMID: 16542150	Ribonuclease A	1RTB
1329	V134L	48429071	-0.7	40	5	21955	V108L	16542150	BIOL CHEM 387, 285-296 (2006) PMID: 16542150	Ribonuclease A	1RTB
1319	V142A	48429071	-0.66	40	5		V116A	16542150	BIOL CHEM 387, 285-296 (2006) PMID: 16542150	Ribonuclease A	1RTB
1320	V142G	48429071	-1.18	40	5	21946	V116G	16542150	BIOL CHEM 387, 285-296 (2006) PMID: 16542150	Ribonuclease A	1RTB
1321	V144A	48429071	-1.92	40	5	21947	V118A	16542150	BIOL CHEM 387, 285-296 (2006) PMID: 16542150	Ribonuclease A	1RTB
1322	V144G	48429071	-2.77	40	5		V118G	16542150	BIOL CHEM 387, 285-296 (2006) PMID: 16542150	Ribonuclease A	1RTB
1300	V73A	48429071	-3.8	40	5	21926	V47A	16542150	BIOL CHEM 387, 285-296 (2006) PMID: 16542150	Ribonuclease A	1RTB
1301	V73G	48429071	-7.34	40	5		V47G	16542150	BIOL CHEM 387, 285-296 (2006) PMID: 16542150	Ribonuclease A	1RTB
1302	V80A	48429071	-2.58	40	5	21928	V54A	16542150	BIOL CHEM 387, 285-296 (2006) PMID: 16542150	Ribonuclease A	1RTB
1303	V80G	48429071	-4.87	40	5	21929	V54G	16542150	BIOL CHEM 387, 285-296 (2006) PMID: 16542150	Ribonuclease A	1RTB
1326	V80I	48429071	-1.95	40	5	21952	V54I	16542150	BIOL CHEM 387, 285-296 (2006) PMID: 16542150	Ribonuclease A	1RTB
1325	V80L	48429071	-1.09	40	5	21951	V54L	16542150	BIOL CHEM 387, 285-296 (2006) PMID: 16542150	Ribonuclease A	1RTB
1304	V83A	48429071	-2.85	40	5	21930	V57A	16542150	BIOL CHEM 387, 285-296 (2006) PMID: 16542150	Ribonuclease A	1RTB
1305	V83G	48429071	-5.52	40	5	21931	V57G	16542150	BIOL CHEM 387, 285-296 (2006) PMID: 16542150	Ribonuclease A	1RTB
1328	V83I	48429071	-1.3	40	5	21954	V57I	16542150	BIOL CHEM 387, 285-296 (2006) PMID: 16542150	Ribonuclease A	1RTB
1327	V83L	48429071	-2.37	40	5	21953	V57L	16542150	BIOL CHEM 387, 285-296 (2006) PMID: 16542150	Ribonuclease A	1RTB
1306	V89A	48429071	-2.02	40	5		V63A	16542150	BIOL CHEM 387, 285-296 (2006) PMID: 16542150	Ribonuclease A	1RTB
1307	V89G	48429071	-3.5	40	5	21933	V63G	16542150	BIOL CHEM 387, 285-296 (2006) PMID: 16542150	Ribonuclease A	1RTB
1025	Y123A	48429071	-12	63.3	5	14125	Y97A	8844858	PROTEIN SCI 5, 1697-1703 (1996) PMID: 8844858	Ribonuclease A	1RTB
1024	Y123F	48429071	-3.54	63.3	5	14124	Y97F	8844858	PROTEIN SCI 5, 1697-1703 (1996) PMID: 8844858	Ribonuclease A	1RTB
1026	Y123G	48429071	-11.7	63.3	5	14126	Y97G	8844858	PROTEIN SCI 5, 1697-1703 (1996) PMID: 8844858	Ribonuclease A	1RTB
1166	A22P	131107	-0.5	45.8	7.4		A21P	12974622	BIOCHEMISTRY 42, 10886-10895 (2003) PMID: 12974622	Alpha-parvalbumin	1RTP
1165	H27P	131107	1.25	45.8	7.4	16702	H26P	12974622	BIOCHEMISTRY 42, 10886-10895 (2003) PMID: 12974622	Alpha-parvalbumin	1RTP
1167	K81S	131107	-0.29	45.8	7.4	16707	K80S	12974622	BIOCHEMISTRY 42, 10886-10895 (2003) PMID: 12974622	Alpha-parvalbumin	1RTP
420	E139K	81175282	-2.36	15	7.8	4425	E139K	2692706	BIOCHEMISTRY 28, 7961-7968 (1989) PMID: 2692706	Dihydrofolate reductase	1RX4
421	E139Q	81175282	-1.36	15	7.8	4426	E139Q	2692706	BIOCHEMISTRY 28, 7961-7968 (1989) PMID: 2692706	Dihydrofolate reductase	1RX4
419	L28R	81175282	0.5	15	7.8	4424	L28R	2692706	BIOCHEMISTRY 28, 7961-7968 (1989) PMID: 2692706	Dihydrofolate reductase	1RX4
294	V75A	81175282	-0.2	15	7.8	2435	V75A	2655702	BIOCHEMISTRY 28, 2083-2093 (1989) PMID: 2655702	Dihydrofolate reductase	1RX4
295	V75C	81175282	-0.2	15	7.8	2436	V75C	2655702	BIOCHEMISTRY 28, 2083-2093 (1989) PMID: 2655702	Dihydrofolate reductase	1RX4
1544	V75H	81175282	-1.9	15	6.5	2439	V75H	2655702	BIOCHEMISTRY 28, 2083-2093 (1989) PMID: 2655702	Dihydrofolate reductase	1RX4
298	V75I	81175282	-2	15	7.8	2440	V75I	2655702	BIOCHEMISTRY 28, 2083-2093 (1989) PMID: 2655702	Dihydrofolate reductase	1RX4
299	V75R	81175282	-2.8	15	7.8	2441	V75R	2655702	BIOCHEMISTRY 28, 2083-2093 (1989) PMID: 2655702	Dihydrofolate reductase	1RX4
296	V75S	81175282	-1.9	15	7.8	2437	V75S	2655702	BIOCHEMISTRY 28, 2083-2093 (1989) PMID: 2655702	Dihydrofolate reductase	1RX4
300	V75Y	81175282	-2.3	15	7.8	2442	V75Y	2655702	BIOCHEMISTRY 28, 2083-2093 (1989) PMID: 2655702	Dihydrofolate reductase	1RX4
110	V88A	81175282	0.2	20	7.2	326	V88A	1868058	BIOCHEMISTRY 30, 7801-7809 (1991) PMID: 1868058	Dihydrofolate reductase	1RX4
111	V88I	81175282	-1.73	20	7.2	327	V88I	1868058	BIOCHEMISTRY 30, 7801-7809 (1991) PMID: 1868058	Dihydrofolate reductase	1RX4
1112	F1015Y	134800	-0.44	24.85	7	14815	F52Y	11959988	PROC NATL ACAD SCI U S A 99, 5349-5354 (2002) PMID: 11959988	Alpha spectrin (SH3 domain)	1SHG
1115	K981F	134800	2.33	24.85	7	14824	K18F	11959988	PROC NATL ACAD SCI U S A 99, 5349-5354 (2002) PMID: 11959988	Alpha spectrin (SH3 domain)	1SHG
1114	K1022F	134800	-0.92	24.85	7	14819	K59F	11959988	PROC NATL ACAD SCI U S A 99, 5349-5354 (2002) PMID: 11959988	Alpha spectrin (SH3 domain)	1SHG
1113	K1022Y	134800	0.84	24.85	7	14818	K59Y	11959988	PROC NATL ACAD SCI U S A 99, 5349-5354 (2002) PMID: 11959988	Alpha spectrin (SH3 domain)	1SHG
1189	I30V	14424430	-0.4	50	7	16991	I30V(PDB:I29V)	15005619	BIOCHEMISTRY 43, 2840-2853 (2004) PMID: 15005619	Sso7d	1SSO
307	A142G	128852	-1.5	20	7	2486	A60G	2381904	PROTEINS 7, 299-305 (1990) PMID: 2381904	Staphylococcal nuclease	1STN
308	A142V	128852	-2.9	20	7	2487	A60V	2381904	PROTEINS 7, 299-305 (1990) PMID: 2381904	Staphylococcal nuclease	1STN
321	A172S	128852	-2.37	20	7		A90S	2381904	PROTEINS 7, 299-305 (1990) PMID: 2381904	Staphylococcal nuclease	1STN
316	D159A	128852	-3.2	20	7	2495	D77A	2381904	PROTEINS 7, 299-305 (1990) PMID: 2381904	Staphylococcal nuclease	1STN
317	D159G	128852	-2.2	20	7	2496	D77G	2381904	PROTEINS 7, 299-305 (1990) PMID: 2381904	Staphylococcal nuclease	1STN
319	D165A	128852	-3.9	20	7	2498	D83A	2381904	PROTEINS 7, 299-305 (1990) PMID: 2381904	Staphylococcal nuclease	1STN
320	D165G	128852	-2.8	20	7	2499	D83G	2381904	PROTEINS 7, 299-305 (1990) PMID: 2381904	Staphylococcal nuclease	1STN
323	D177A	128852	-3.6	20	7	2502	D95A	2381904	PROTEINS 7, 299-305 (1990) PMID: 2381904	Staphylococcal nuclease	1STN
324	D177G	128852	-3.1	20	7	2503	D95G	2381904	PROTEINS 7, 299-305 (1990) PMID: 2381904	Staphylococcal nuclease	1STN
313	E155A	128852	-1.6	20	7	2492	E73A	2381904	PROTEINS 7, 299-305 (1990) PMID: 2381904	Staphylococcal nuclease	1STN
309	F143A	128852	-2.4	20	7	2488	F61A	2381904	PROTEINS 7, 299-305 (1990) PMID: 2381904	Staphylococcal nuclease	1STN
310	F143G	128852	-4.7	20	7	2489	F61G	2381904	PROTEINS 7, 299-305 (1990) PMID: 2381904	Staphylococcal nuclease	1STN
314	F158A	128852	-4.1	20	7	2493	F76A	2381904	PROTEINS 7, 299-305 (1990) PMID: 2381904	Staphylococcal nuclease	1STN
315	F158G	128852	-4.7	20	7	2494	F76G	2381904	PROTEINS 7, 299-305 (1990) PMID: 2381904	Staphylococcal nuclease	1STN
1695	G161S	128852	-1.3	51.4	7	13189	G79S	8518730	PROTEIN SCI 2, 567-576 (1993) PMID: 8518730	Staphylococcal nuclease	1STN
697	G170V	128852	0.5	51.4	7	13190	G88V	8518730	PROTEIN SCI 2, 567-576 (1993) PMID: 8518730	Staphylococcal nuclease	1STN
653	H206L	128852	-4.07	40	5.2		H124L	2372535	BIOCHEMISTRY 29, 4516-4525 (1990) PMID: 2372535	Staphylococcal nuclease	1STN
651	H128Y	128852	-3.35	40	5.38		H46Y	2372535	BIOCHEMISTRY 29, 4516-4525 (1990) PMID: 2372535	Staphylococcal nuclease	1STN
301	I100G	128852	-2.6	20	7	2480	I18G	2381904	PROTEINS 7, 299-305 (1990) PMID: 2381904	Staphylococcal nuclease	1STN
652	I100M	128852	-3.11	40	5.42		I18M	2372535	BIOCHEMISTRY 29, 4516-4525 (1990) PMID: 2372535	Staphylococcal nuclease	1STN
325	L185A	128852	-4.6	20	7	2504	L103A	2381904	PROTEINS 7, 299-305 (1990) PMID: 2381904	Staphylococcal nuclease	1STN
695	L107A	128852	-2.6	51.4	7	13187	L25A	8518730	PROTEIN SCI 2, 567-576 (1993) PMID: 8518730	Staphylococcal nuclease	1STN
303	L118A	128852	-3.6	20	7	2482	L36A	2381904	PROTEINS 7, 299-305 (1990) PMID: 2381904	Staphylococcal nuclease	1STN
304	L118G	128852	-5.4	20	7	2483	L36G	2381904	PROTEINS 7, 299-305 (1990) PMID: 2381904	Staphylococcal nuclease	1STN
305	L119A	128852	-1.8	20	7	2484	L37A	2381904	PROTEINS 7, 299-305 (1990) PMID: 2381904	Staphylococcal nuclease	1STN
306	L119G	128852	-3.9	20	7	2485	L37G	2381904	PROTEINS 7, 299-305 (1990) PMID: 2381904	Staphylococcal nuclease	1STN
649	L171F	128852	-1.67	40	5.38		L89F	2372535	BIOCHEMISTRY 29, 4516-4525 (1990) PMID: 2372535	Staphylococcal nuclease	1STN
326	N200D	128852	-2.5	20	7	2505	N118D	2381904	PROTEINS 7, 299-305 (1990) PMID: 2381904	Staphylococcal nuclease	1STN
1199	S223A	128852	-0.12	40	7	17561	S141A	12211005	PROTEINS 49, 255-265 (2002) PMID: 12211005	Staphylococcal nuclease	1STN
302	T115S	128852	-1.4	20	7	2481	T33S	2381904	PROTEINS 7, 299-305 (1990) PMID: 2381904	Staphylococcal nuclease	1STN
311	T144A	128852	-2.4	20	7	2490	T62A	2381904	PROTEINS 7, 299-305 (1990) PMID: 2381904	Staphylococcal nuclease	1STN
312	T144G	128852	-3.4	20	7	2491	T62G	2381904	PROTEINS 7, 299-305 (1990) PMID: 2381904	Staphylococcal nuclease	1STN
650	V105F	128852	-1.43	40	5.35		V23F	2372535	BIOCHEMISTRY 29, 4516-4525 (1990) PMID: 2372535	Staphylococcal nuclease	1STN
696	V148L	128852	0.8	51.4	7	13188	V66L	8518730	PROTEIN SCI 2, 567-576 (1993) PMID: 8518730	Staphylococcal nuclease	1STN
1186	W140F	128852-P47GP117G	-0.6	20	7	16983	W140F	15066439	J MOL BIOL 338, 383-400 (2004) PMID: 15066439	Staphylococcal nuclease	1STN
1185	W140H	128852-P47GP117G	-0.4	20	7	16982	W140H	15066439	J MOL BIOL 338, 383-400 (2004) PMID: 15066439	Staphylococcal nuclease	1STN
1188	W140L	128852-P47GP117G	-4.5	20	7	16985	W140L	15066439	J MOL BIOL 338, 383-400 (2004) PMID: 15066439	Staphylococcal nuclease	1STN
1187	W140Y	128852-P47GP117G	-1.1	20	7	16984	W140Y	15066439	J MOL BIOL 338, 383-400 (2004) PMID: 15066439	Staphylococcal nuclease	1STN
322	Y173S	128852	-5.3	20	7	2501	Y91S	2381904	PROTEINS 7, 299-305 (1990) PMID: 2381904	Staphylococcal nuclease	1STN
958	G276A	135015	0.3	58.8	8	14028	G169A	2684274	BIOCHEMISTRY 28, 7205-7213 (1989) PMID: 2684274	Subtilisin BPN'	1SUP
959	M157F	135015	0.48	58.8	8	14029	M50F	2684274	BIOCHEMISTRY 28, 7205-7213 (1989) PMID: 2684274	Subtilisin BPN'	1SUP
957	N325S	135015	1.07	58.8	8	14027	N218S	2684274	BIOCHEMISTRY 28, 7205-7213 (1989) PMID: 2684274	Subtilisin BPN'	1SUP
962	N183D	135015	0.45	58.8	8	14032	N76D	2684274	BIOCHEMISTRY 28, 7205-7213 (1989) PMID: 2684274	Subtilisin BPN'	1SUP
961	Q313C	135015	1.25	58.8	8	14031	Q206C	2684274	BIOCHEMISTRY 28, 7205-7213 (1989) PMID: 2684274	Subtilisin BPN'	1SUP
960	Y324K	135015	0.72	58.8	8	14030	Y217K	2684274	BIOCHEMISTRY 28, 7205-7213 (1989) PMID: 2684274	Subtilisin BPN'	1SUP
1058	V280A	137119	-2	64.3	4.5	14250	V65A	2502177	BIOCHEMISTRY 28, 4047-4054 (1989) PMID: 2502177	Plasminogen activator kringle-2 domain	1TPK
1055	V280I	137119	0.3	64.3	4.5	14247	V65I	2502177	BIOCHEMISTRY 28, 4047-4054 (1989) PMID: 2502177	Plasminogen activator kringle-2 domain	1TPK
1057	V280L	137119	-1.9	64.3	4.5	14249	V65L	2502177	BIOCHEMISTRY 28, 4047-4054 (1989) PMID: 2502177	Plasminogen activator kringle-2 domain	1TPK
1059	V280M	137119	-2.2	64.3	4.5	14251	V65M	2502177	BIOCHEMISTRY 28, 4047-4054 (1989) PMID: 2502177	Plasminogen activator kringle-2 domain	1TPK
1060	V280S	137119	-2.4	64.3	4.5	14252	V65S	2502177	BIOCHEMISTRY 28, 4047-4054 (1989) PMID: 2502177	Plasminogen activator kringle-2 domain	1TPK
1056	V280T	137119	-1	64.3	4.5	14248	V65T	2502177	BIOCHEMISTRY 28, 4047-4054 (1989) PMID: 2502177	Plasminogen activator kringle-2 domain	1TPK
341	C242S	269849759	-2.94	10	7.2	3048	C242S	9405613	PROC NATL ACAD SCI U S A 94, 14338-14342 (1997) PMID: 9405613	Tumor suppressor P53 complexed with DNA	1TUP
340	R175H	269849759	-3.01	10	7.2	3047	R175H	9405613	PROC NATL ACAD SCI U S A 94, 14338-14342 (1997) PMID: 9405613	Tumor suppressor P53 complexed with DNA	1TUP
342	R248Q	269849759	-1.94	10	7.2	3049	R248Q	9405613	PROC NATL ACAD SCI U S A 94, 14338-14342 (1997) PMID: 9405613	Tumor suppressor P53 complexed with DNA	1TUP
343	R249S	269849759	-1.95	10	7.2	3050	R249S	9405613	PROC NATL ACAD SCI U S A 94, 14338-14342 (1997) PMID: 9405613	Tumor suppressor P53 complexed with DNA	1TUP
344	R273H	269849759	-0.35	10	7.2	3051	R273H	9405613	PROC NATL ACAD SCI U S A 94, 14338-14342 (1997) PMID: 9405613	Tumor suppressor P53 complexed with DNA	1TUP
152	A86T	61249916	-0.66	25	7		A86T	8378307	PROC NATL ACAD SCI U S A 90, 8367-8371 (1993) PMID: 8378307	Gene V	1VQB
153	A86V	61249916	0.47	25	7		A86V	8378307	PROC NATL ACAD SCI U S A 90, 8367-8371 (1993) PMID: 8378307	Gene V	1VQB
345	C33A	61249916	-0.5	25	7	3228	C33A	7547934	BIOCHEMISTRY 34, 11970-11978 (1995) PMID: 7547934	Gene V	1VQB
346	C33I	61249916	-0.9	25	7	3229	C33I	7547934	BIOCHEMISTRY 34, 11970-11978 (1995) PMID: 7547934	Gene V	1VQB
347	C33L	61249916	-2.6	25	7	3230	C33L	7547934	BIOCHEMISTRY 34, 11970-11978 (1995) PMID: 7547934	Gene V	1VQB
131	C33M	61249916	-3.49	25	7		C33M	8378307	PROC NATL ACAD SCI U S A 90, 8367-8371 (1993) PMID: 8378307	Gene V	1VQB
11	C33S	61249916	-4.3	25	7		C33S	7547934	Biochemistry. 1995 Sep 19;34(37):11970-8.	Gene V	1VQB
348	C33T	61249916	-4.6	25	7	3232	C33T	7547934	BIOCHEMISTRY 34, 11970-11978 (1995) PMID: 7547934	Gene V	1VQB
132	C33V	61249916	-0.18	25	7		C33V	8378307	PROC NATL ACAD SCI U S A 90, 8367-8371 (1993) PMID: 8378307	Gene V	1VQB
12	D36C	61249916	-2.1	25	7		D36C	7547934	Biochemistry. 1995 Sep 19;34(37):11970-8.	Gene V	1VQB
13	D36N	61249916	-1	25	7	30	D36N	2038057	J MOL BIOL 219, 257-275 (1991) PMID: 2038057	Gene V	1VQB
15	D50H	61249916	-1.6	25	7		D50H	7547934	Biochemistry. 1995 Sep 19;34(37):11970-8.	Gene V	1VQB
9	E30F	61249916	2	25	7		E30F	7547934	Biochemistry. 1995 Sep 19;34(37):11970-8.	Gene V	1VQB
10	E30M	61249916	0.6	25	7		E30M	7547934	Biochemistry. 1995 Sep 19;34(37):11970-8.	Gene V	1VQB
378	E30N	61249916	-1.1	25	7	3265	E30N	7547934	BIOCHEMISTRY 34, 11970-11978 (1995) PMID: 7547934	Gene V	1VQB
382	E40C	61249916	-1.6	25	7	3270	E40C	7547934	BIOCHEMISTRY 34, 11970-11978 (1995) PMID: 7547934	Gene V	1VQB
383	E40T	61249916	-0.4	25	7	3271	E40T	7547934	BIOCHEMISTRY 34, 11970-11978 (1995) PMID: 7547934	Gene V	1VQB
128	F13T	61249916	-0.67	25	7	545	F13T	8378307	PROC NATL ACAD SCI U S A 90, 8367-8371 (1993) PMID: 8378307	Gene V	1VQB
16	F68L	61249916	-4.3	25	7		F68L	7547934	Biochemistry. 1995 Sep 19;34(37):11970-8.	Gene V	1VQB
367	F68V	61249916	-5	25	7	3252	F68V	7547934	BIOCHEMISTRY 34, 11970-11978 (1995) PMID: 7547934	Gene V	1VQB
148	F73W	61249916	0.8	25	7		F73W	2000379	Proc Natl Acad Sci U S A. 1991 Mar 1;88(5):1706-10.	Gene V	1VQB
146	H64C	61249916	0.5	25	7	564	H64C	8378307	PROC NATL ACAD SCI U S A 90, 8367-8371 (1993) PMID: 8378307	Gene V	1VQB
154	I47A	61249916	-7.1	25	7		I47A	2000379	Proc Natl Acad Sci U S A. 1991 Mar 1;88(5):1706-10.	Gene V	1VQB
141	I47C	61249916	-5.3	25	7		I47C	2000379	Proc Natl Acad Sci U S A. 1991 Mar 1;88(5):1706-10.	Gene V	1VQB
142	I47F	61249916	-2	25	7		I47F	2000379	Proc Natl Acad Sci U S A. 1991 Mar 1;88(5):1706-10.	Gene V	1VQB
143	I47L	61249916	-0.7	25	7		I47L	2000379	Proc Natl Acad Sci U S A. 1991 Mar 1;88(5):1706-10.	Gene V	1VQB
144	I47M	61249916	-2.2	25	7		I47M	2000379	Proc Natl Acad Sci U S A. 1991 Mar 1;88(5):1706-10.	Gene V	1VQB
14	I47T	61249916	-7.6	25	7	31	I47T	7547934	Biochemistry. 1995 Sep 19;34(37):11970-8.	Gene V	1VQB
145	I47V	61249916	-2.6	25	7		I47V	2000379	Proc Natl Acad Sci U S A. 1991 Mar 1;88(5):1706-10.	Gene V	1VQB
127	I6V	61249916	-0.68	25	7		I6V	8378307	PROC NATL ACAD SCI U S A 90, 8367-8371 (1993) PMID: 8378307	Gene V	1VQB
368	I78C	61249916	-4.4	25	7	3253	I78C	7547934	BIOCHEMISTRY 34, 11970-11978 (1995) PMID: 7547934	Gene V	1VQB
369	I78T	61249916	-6.6	25	7	3254	I78T	7547934	BIOCHEMISTRY 34, 11970-11978 (1995) PMID: 7547934	Gene V	1VQB
370	I78V	61249916	-1.3	25	7	3255	I78V	7547934	BIOCHEMISTRY 34, 11970-11978 (1995) PMID: 7547934	Gene V	1VQB
376	K24V	61249916	0.8	25	7	3262	K24V	7547934	BIOCHEMISTRY 34, 11970-11978 (1995) PMID: 7547934	Gene V	1VQB
17	K69H	61249916	-1.3	25	7		K69H	7547934	Biochemistry. 1995 Sep 19;34(37):11970-8.	Gene V	1VQB
18	K69M	61249916	0.1	25	7		K69M	7547934	Biochemistry. 1995 Sep 19;34(37):11970-8.	Gene V	1VQB
129	L28V	61249916	1.1	25	7		L28V	2000379	Proc Natl Acad Sci U S A. 1991 Mar 1;88(5):1706-10.	Gene V	1VQB
379	L32H	61249916	-0.9	25	7	3266	L32H	7547934	BIOCHEMISTRY 34, 11970-11978 (1995) PMID: 7547934	Gene V	1VQB
380	L32R	61249916	-1.6	25	7	3267	L32R	7547934	BIOCHEMISTRY 34, 11970-11978 (1995) PMID: 7547934	Gene V	1VQB
381	L32W	61249916	2.8	25	7	3268	L32W	7547934	BIOCHEMISTRY 34, 11970-11978 (1995) PMID: 7547934	Gene V	1VQB
130	L32Y	61249916	1.04	25	7		L32Y	8378307	PROC NATL ACAD SCI U S A 90, 8367-8371 (1993) PMID: 8378307	Gene V	1VQB
350	L37A	61249916	-7.7	25	7	3234	L37A	7547934	BIOCHEMISTRY 34, 11970-11978 (1995) PMID: 7547934	Gene V	1VQB
351	L37C	61249916	-4.6	25	7	3235	L37C	7547934	BIOCHEMISTRY 34, 11970-11978 (1995) PMID: 7547934	Gene V	1VQB
352	L37I	61249916	-1.4	25	7	3236	L37I	7547934	BIOCHEMISTRY 34, 11970-11978 (1995) PMID: 7547934	Gene V	1VQB
353	L37T	61249916	-5.2	25	7	3237	L37T	7547934	BIOCHEMISTRY 34, 11970-11978 (1995) PMID: 7547934	Gene V	1VQB
354	L37V	61249916	-3.5	25	7	3238	L37V	7547934	BIOCHEMISTRY 34, 11970-11978 (1995) PMID: 7547934	Gene V	1VQB
358	L49A	61249916	-6.1	25	7	3243	L49A	7547934	BIOCHEMISTRY 34, 11970-11978 (1995) PMID: 7547934	Gene V	1VQB
359	L49C	61249916	-4.1	25	7	3244	L49C	7547934	BIOCHEMISTRY 34, 11970-11978 (1995) PMID: 7547934	Gene V	1VQB
360	L49I	61249916	-1.9	25	7	3245	L49I	7547934	BIOCHEMISTRY 34, 11970-11978 (1995) PMID: 7547934	Gene V	1VQB
361	L49T	61249916	-5.7	25	7	3246	L49T	7547934	BIOCHEMISTRY 34, 11970-11978 (1995) PMID: 7547934	Gene V	1VQB
362	L49V	61249916	-2.9	25	7	3247	L49V	7547934	BIOCHEMISTRY 34, 11970-11978 (1995) PMID: 7547934	Gene V	1VQB
147	L65P	61249916	-1.47	25	7		L65P	8378307	PROC NATL ACAD SCI U S A 90, 8367-8371 (1993) PMID: 8378307	Gene V	1VQB
371	L81C	61249916	-3.7	25	7	3256	L81C	7547934	BIOCHEMISTRY 34, 11970-11978 (1995) PMID: 7547934	Gene V	1VQB
372	L81T	61249916	-5.1	25	7	3257	L81T	7547934	BIOCHEMISTRY 34, 11970-11978 (1995) PMID: 7547934	Gene V	1VQB
373	L81V	61249916	-0.2	25	7	3258	L81V	7547934	BIOCHEMISTRY 34, 11970-11978 (1995) PMID: 7547934	Gene V	1VQB
392	M77A	61249916	-2.1	25	7	3285	M77A	7547934	BIOCHEMISTRY 34, 11970-11978 (1995) PMID: 7547934	Gene V	1VQB
393	M77C	61249916	0	25	7	3286	M77C	7547934	BIOCHEMISTRY 34, 11970-11978 (1995) PMID: 7547934	Gene V	1VQB
394	M77F	61249916	-0.2	25	7	3287	M77F	7547934	BIOCHEMISTRY 34, 11970-11978 (1995) PMID: 7547934	Gene V	1VQB
149	M77I	61249916	1.6	25	7		M77I	2000379	Proc Natl Acad Sci U S A. 1991 Mar 1;88(5):1706-10.	Gene V	1VQB
395	M77L	61249916	-1.2	25	7	3288	M77L	7547934	BIOCHEMISTRY 34, 11970-11978 (1995) PMID: 7547934	Gene V	1VQB
396	M77T	61249916	-0.8	25	7	3289	M77T	7547934	BIOCHEMISTRY 34, 11970-11978 (1995) PMID: 7547934	Gene V	1VQB
150	M77V	61249916	1.2	25	7		M77V	2000379	Proc Natl Acad Sci U S A. 1991 Mar 1;88(5):1706-10.	Gene V	1VQB
151	R82C	61249916	-1.5	25	7	570	R82C	2000379	Proc Natl Acad Sci U S A. 1991 Mar 1;88(5):1706-10.	Gene V	1VQB
365	S67C	61249916	-3.7	25	7	3250	S67C	7547934	BIOCHEMISTRY 34, 11970-11978 (1995) PMID: 7547934	Gene V	1VQB
366	S67T	61249916	-1.6	25	7	3251	S67T	7547934	BIOCHEMISTRY 34, 11970-11978 (1995) PMID: 7547934	Gene V	1VQB
387	T48C	61249916	-0.8	25	7	3275	T48C	7547934	BIOCHEMISTRY 34, 11970-11978 (1995) PMID: 7547934	Gene V	1VQB
388	T48V	61249916	0	25	7	3276	T48V	7547934	BIOCHEMISTRY 34, 11970-11978 (1995) PMID: 7547934	Gene V	1VQB
389	T62C	61249916	-0.7	25	7	3278	T62C	7547934	BIOCHEMISTRY 34, 11970-11978 (1995) PMID: 7547934	Gene V	1VQB
390	T62V	61249916	1.3	25	7	3279	T62V	7547934	BIOCHEMISTRY 34, 11970-11978 (1995) PMID: 7547934	Gene V	1VQB
374	V19C	61249916	-0.3	25	7	3260	V19C	7547934	BIOCHEMISTRY 34, 11970-11978 (1995) PMID: 7547934	Gene V	1VQB
375	V19T	61249916	-0.6	25	7	3261	V19T	7547934	BIOCHEMISTRY 34, 11970-11978 (1995) PMID: 7547934	Gene V	1VQB
133	V35A	61249916	-2.3	25	7	551	V35A	2000379	Proc Natl Acad Sci U S A. 1991 Mar 1;88(5):1706-10.	Gene V	1VQB
134	V35C	61249916	-1.5	25	7	552	V35C	2000379	Proc Natl Acad Sci U S A. 1991 Mar 1;88(5):1706-10.	Gene V	1VQB
135	V35F	61249916	-3.2	25	7		V35F	2000379	Proc Natl Acad Sci U S A. 1991 Mar 1;88(5):1706-10.	Gene V	1VQB
136	V35I	61249916	-0.7	25	7		V35I	2000379	Proc Natl Acad Sci U S A. 1991 Mar 1;88(5):1706-10.	Gene V	1VQB
137	V35L	61249916	-2.7	25	7		V35L	2000379	Proc Natl Acad Sci U S A. 1991 Mar 1;88(5):1706-10.	Gene V	1VQB
138	V35M	61249916	-1.1	25	7		V35M	2000379	Proc Natl Acad Sci U S A. 1991 Mar 1;88(5):1706-10.	Gene V	1VQB
349	V35T	61249916	-5.3	25	7	3233	V35T	7547934	BIOCHEMISTRY 34, 11970-11978 (1995) PMID: 7547934	Gene V	1VQB
385	V43C	61249916	-2.1	25	7	3273	V43C	7547934	BIOCHEMISTRY 34, 11970-11978 (1995) PMID: 7547934	Gene V	1VQB
386	V43T	61249916	-1.6	25	7	3274	V43T	7547934	BIOCHEMISTRY 34, 11970-11978 (1995) PMID: 7547934	Gene V	1VQB
355	V45A	61249916	-2.1	25	7	3239	V45A	7547934	BIOCHEMISTRY 34, 11970-11978 (1995) PMID: 7547934	Gene V	1VQB
140	V45C	61249916	0	25	7		V45C	2000379	Proc Natl Acad Sci U S A. 1991 Mar 1;88(5):1706-10.	Gene V	1VQB
356	V45L	61249916	-3	25	7	3240	V45L	7547934	BIOCHEMISTRY 34, 11970-11978 (1995) PMID: 7547934	Gene V	1VQB
357	V45T	61249916	-3.5	25	7	3241	V45T	7547934	BIOCHEMISTRY 34, 11970-11978 (1995) PMID: 7547934	Gene V	1VQB
363	V63C	61249916	-4.1	25	7	3248	V63C	7547934	BIOCHEMISTRY 34, 11970-11978 (1995) PMID: 7547934	Gene V	1VQB
364	V63T	61249916	-5	25	7	3249	V63T	7547934	BIOCHEMISTRY 34, 11970-11978 (1995) PMID: 7547934	Gene V	1VQB
19	V70C	61249916	-3.3	25	7		V70C	7547934	Biochemistry. 1995 Sep 19;34(37):11970-8.	Gene V	1VQB
20	V70P	61249916	-5.1	25	7		V70P	7547934	Biochemistry. 1995 Sep 19;34(37):11970-8.	Gene V	1VQB
391	V70T	61249916	-3.5	25	7	3284	V70T	7547934	BIOCHEMISTRY 34, 11970-11978 (1995) PMID: 7547934	Gene V	1VQB
377	Y26R	61249916	-0.4	25	7	3263	Y26R	7547934	BIOCHEMISTRY 34, 11970-11978 (1995) PMID: 7547934	Gene V	1VQB
384	Y41A	61249916	-0.4	25	7	3272	Y41A	7547934	BIOCHEMISTRY 34, 11970-11978 (1995) PMID: 7547934	Gene V	1VQB
139	Y41F	61249916	-0.6	25	7		Y41F	2000379	Proc Natl Acad Sci U S A. 1991 Mar 1;88(5):1706-10.	Gene V	1VQB
1363	A113G	84027824	-0.04	9.85	7		A130G	19695265	J Mol Biol. 2009 Oct 16;393(1):113-27	Peripheral subunit-binding domain	1W4H
1367	A117G	84027824	-0.37	9.85	7		A134G	19695265	J Mol Biol. 2009 Oct 16;393(1):113-27	Peripheral subunit-binding domain	1W4H
1372	A123G	84027824	-1.02	9.85	7		A140G	19695265	J Mol Biol. 2009 Oct 16;393(1):113-27	Peripheral subunit-binding domain	1W4H
1374	A129G	84027824	-0.58	9.85	7		A146G	19695265	J Mol Biol. 2009 Oct 16;393(1):113-27	Peripheral subunit-binding domain	1W4H
1375	A131G	84027824	-0.43	9.85	7		A148G	19695265	J Mol Biol. 2009 Oct 16;393(1):113-27	Peripheral subunit-binding domain	1W4H
1387	A151G	84027824	-0.07	9.85	7		A168G	19695265	J Mol Biol. 2009 Oct 16;393(1):113-27	Peripheral subunit-binding domain	1W4H
1382	D145N	84027824	-3.1	9.85	7		D162N	19695265	J Mol Biol. 2009 Oct 16;393(1):113-27	Peripheral subunit-binding domain	1W4H
1384	H149A	84027824	0.06	9.85	7		H166A	19695265	J Mol Biol. 2009 Oct 16;393(1):113-27	Peripheral subunit-binding domain	1W4H
1385	H149G	84027824	-1.58	9.85	7		H166G	19695265	J Mol Biol. 2009 Oct 16;393(1):113-27	Peripheral subunit-binding domain	1W4H
1369	I118A	84027824	-1.63	9.85	7		I135A	19695265	J Mol Biol. 2009 Oct 16;393(1):113-27	Peripheral subunit-binding domain	1W4H
1368	I118V	84027824	-0.03	9.85	7		I135V	19695265	J Mol Biol. 2009 Oct 16;393(1):113-27	Peripheral subunit-binding domain	1W4H
1376	I132V	84027824	-0.75	9.85	7		I149V	19695265	J Mol Biol. 2009 Oct 16;393(1):113-27	Peripheral subunit-binding domain	1W4H
1364	L114A	84027824	-0.94	9.85	7		L131A	19695265	J Mol Biol. 2009 Oct 16;393(1):113-27	Peripheral subunit-binding domain	1W4H
1370	L121A	84027824	-1.67	9.85	7		L138A	19695265	J Mol Biol. 2009 Oct 16;393(1):113-27	Peripheral subunit-binding domain	1W4H
1371	L122A	84027824	-3.5	9.85	7		L139A	19695265	J Mol Biol. 2009 Oct 16;393(1):113-27	Peripheral subunit-binding domain	1W4H
1373	L127A	84027824	-1.9	9.85	7		L144A	19695265	J Mol Biol. 2009 Oct 16;393(1):113-27	Peripheral subunit-binding domain	1W4H
1380	L141A	84027824	-2.12	9.85	7		L158A	19695265	J Mol Biol. 2009 Oct 16;393(1):113-27	Peripheral subunit-binding domain	1W4H
1366	P116A	84027824	0.38	9.85	7		P133A	19695265	J Mol Biol. 2009 Oct 16;393(1):113-27	Peripheral subunit-binding domain	1W4H
1365	S115G	84027824	-0.47	9.85	7		S132G	19695265	J Mol Biol. 2009 Oct 16;393(1):113-27	Peripheral subunit-binding domain	1W4H
1378	T135A	84027824	-1.36	9.85	7		T152A	19695265	J Mol Biol. 2009 Oct 16;393(1):113-27	Peripheral subunit-binding domain	1W4H
1377	T135S	84027824	-0.29	9.85	7		T152S	19695265	J Mol Biol. 2009 Oct 16;393(1):113-27	Peripheral subunit-binding domain	1W4H
1381	T142S	84027824	-1.63	9.85	7		T159S	19695265	J Mol Biol. 2009 Oct 16;393(1):113-27	Peripheral subunit-binding domain	1W4H
1379	V137G	84027824	-0.84	9.85	7		V154G	19695265	J Mol Biol. 2009 Oct 16;393(1):113-27	Peripheral subunit-binding domain	1W4H
1383	V146A	84027824	-2.02	9.85	7		V163A	19695265	J Mol Biol. 2009 Oct 16;393(1):113-27	Peripheral subunit-binding domain	1W4H
617	C118A	67473577	-1.36	50	9	11777	C118A	8795042	PROTEIN ENG 9, 425-431 (1996) PMID: 8795042	Tryptophan synthase alpha-subunit	1WQ5
616	C118S	67473577	-2.27	50	9	11776	C118S	8795042	PROTEIN ENG 9, 425-431 (1996) PMID: 8795042	Tryptophan synthase alpha-subunit	1WQ5
618	C118V	67473577	-1.34	50	9	11778	C118V	8795042	PROTEIN ENG 9, 425-431 (1996) PMID: 8795042	Tryptophan synthase alpha-subunit	1WQ5
620	C154A	67473577	-1.03	50	9	11780	C154A	8795042	PROTEIN ENG 9, 425-431 (1996) PMID: 8795042	Tryptophan synthase alpha-subunit	1WQ5
619	C154S	67473577	-1.72	50	9	11779	C154S	8795042	PROTEIN ENG 9, 425-431 (1996) PMID: 8795042	Tryptophan synthase alpha-subunit	1WQ5
621	C154V	67473577	-1.12	50	9	11781	C154V	8795042	PROTEIN ENG 9, 425-431 (1996) PMID: 8795042	Tryptophan synthase alpha-subunit	1WQ5
614	C81A	67473577	-0.69	50	9	11774	C81A	8795042	PROTEIN ENG 9, 425-431 (1996) PMID: 8795042	Tryptophan synthase alpha-subunit	1WQ5
613	C81G	67473577	-1.58	50	9	11773	C81G	8795042	PROTEIN ENG 9, 425-431 (1996) PMID: 8795042	Tryptophan synthase alpha-subunit	1WQ5
612	C81S	67473577	-1.41	50	9	11772	C81S	8795042	PROTEIN ENG 9, 425-431 (1996) PMID: 8795042	Tryptophan synthase alpha-subunit	1WQ5
615	C81V	67473577	-1.32	50	9	11775	C81V	8795042	PROTEIN ENG 9, 425-431 (1996) PMID: 8795042	Tryptophan synthase alpha-subunit	1WQ5
157	E49A	67473577	-0.08	25	7	897	E49A	3299367	PROC NATL ACAD SCI U S A 84, 4441-4444 (1987) PMID: 3299367	Tryptophan synthase alpha-subunit	1WQ5
170	E49C	67473577	0.01	25	7	910	E49C	3299367	PROC NATL ACAD SCI U S A 84, 4441-4444 (1987) PMID: 3299367	Tryptophan synthase alpha-subunit	1WQ5
169	E49D	67473577	-0.8	25	7	909	E49D	3299367	PROC NATL ACAD SCI U S A 84, 4441-4444 (1987) PMID: 3299367	Tryptophan synthase alpha-subunit	1WQ5
163	E49F	67473577	-0.86	25	7	903	E49F	3299367	PROC NATL ACAD SCI U S A 84, 4441-4444 (1987) PMID: 3299367	Tryptophan synthase alpha-subunit	1WQ5
156	E49G	67473577	0.08	25	7	896	E49G	3299367	PROC NATL ACAD SCI U S A 84, 4441-4444 (1987) PMID: 3299367	Tryptophan synthase alpha-subunit	1WQ5
165	E49H	67473577	0.33	25	7	905	E49H	3299367	PROC NATL ACAD SCI U S A 84, 4441-4444 (1987) PMID: 3299367	Tryptophan synthase alpha-subunit	1WQ5
159	E49I	67473577	0.46	25	7	899	E49I	3299367	PROC NATL ACAD SCI U S A 84, 4441-4444 (1987) PMID: 3299367	Tryptophan synthase alpha-subunit	1WQ5
166	E49K	67473577	0.2	25	7	906	E49K	3299367	PROC NATL ACAD SCI U S A 84, 4441-4444 (1987) PMID: 3299367	Tryptophan synthase alpha-subunit	1WQ5
160	E49L	67473577	0.44	25	7	900	E49L	3299367	PROC NATL ACAD SCI U S A 84, 4441-4444 (1987) PMID: 3299367	Tryptophan synthase alpha-subunit	1WQ5
167	E49N	67473577	-0.69	25	7	907	E49N	3299367	PROC NATL ACAD SCI U S A 84, 4441-4444 (1987) PMID: 3299367	Tryptophan synthase alpha-subunit	1WQ5
161	E49P	67473577	0	25	7	901	E49P	3299367	PROC NATL ACAD SCI U S A 84, 4441-4444 (1987) PMID: 3299367	Tryptophan synthase alpha-subunit	1WQ5
168	E49Q	67473577	-0.23	25	7	908	E49Q	3299367	PROC NATL ACAD SCI U S A 84, 4441-4444 (1987) PMID: 3299367	Tryptophan synthase alpha-subunit	1WQ5
173	E49S	67473577	-0.59	25	7	913	E49S	3299367	PROC NATL ACAD SCI U S A 84, 4441-4444 (1987) PMID: 3299367	Tryptophan synthase alpha-subunit	1WQ5
172	E49T	67473577	-0.62	25	7	912	E49T	3299367	PROC NATL ACAD SCI U S A 84, 4441-4444 (1987) PMID: 3299367	Tryptophan synthase alpha-subunit	1WQ5
158	E49V	67473577	0.14	25	7	898	E49V	3299367	PROC NATL ACAD SCI U S A 84, 4441-4444 (1987) PMID: 3299367	Tryptophan synthase alpha-subunit	1WQ5
164	E49W	67473577	-0.97	25	7	904	E49W	3299367	PROC NATL ACAD SCI U S A 84, 4441-4444 (1987) PMID: 3299367	Tryptophan synthase alpha-subunit	1WQ5
162	E49Y	67473577	-0.17	25	7	902	E49Y	3299367	PROC NATL ACAD SCI U S A 84, 4441-4444 (1987) PMID: 3299367	Tryptophan synthase alpha-subunit	1WQ5
799	G211R	67473577	0.1	57.8	7.8	13449	G211R	6992862	BIOCHEMISTRY 19, 1290-1293 (1980) PMID: 6992862	Tryptophan synthase alpha-subunit	1WQ5
801	P132A	67473577	-0.92	54.1	9	13453	P132A	2008436	PROTEINS 9, 90-98 (1991) PMID: 2008436	Tryptophan synthase alpha-subunit	1WQ5
802	P132G	67473577	-0.78	54.1	9	13454	P132G	2008436	PROTEINS 9, 90-98 (1991) PMID: 2008436	Tryptophan synthase alpha-subunit	1WQ5
804	P207A	67473577	-1.64	54.1	9	13456	P207A	2008436	PROTEINS 9, 90-98 (1991) PMID: 2008436	Tryptophan synthase alpha-subunit	1WQ5
1469	P57A	67473577	-0.04	54.1	9		P57A	2008436	PROTEINS 9, 90-98 (1991) PMID: 2008436	Tryptophan synthase alpha-subunit	1WQ5
1470	P62A	67473577	-0.52	54.1	9		P62A	2008436	PROTEINS 9, 90-98 (1991) PMID: 2008436	Tryptophan synthase alpha-subunit	1WQ5
803	P96A	67473577	-2	54.1	9	13455	P96A	2008436	PROTEINS 9, 90-98 (1991) PMID: 2008436	Tryptophan synthase alpha-subunit	1WQ5
1016	C108A	117901	2.9	46.5	6	14113	C102A	1646814	J BIOL CHEM 266, 11686-11694 (1991) PMID: 1646814	Iso-1 cytochrome c	1YCC
1015	C108S	117901	2.8	46.5	6	14112	C102S	1646814	J BIOL CHEM 266, 11686-11694 (1991) PMID: 1646814	Iso-1 cytochrome c	1YCC
1111	C108T	117901	0.8	57.1	6	14659	C102T	10366726	BIOCHIM BIOPHYS ACTA 1432, 40-48 (1999) PMID: 10366726	Iso-1 cytochrome c	1YCC
525	F88Y	117901-C108T	-0.7	25	6	6843	F82Y	10631980	PROTEIN SCI 8, 2645-2654 (1999) PMID: 10631980	Iso-1 cytochrome c	1YCC
401	K79I	117901-C108S	-0.4	25	4.5	3583	K73I	9070448	PROTEIN SCI 6, 657-665 (1997) PMID: 9070448	Iso-1 cytochrome c	1YCC
400	K79V	117901-C108S	0.1	25	4.5	3582	K73V	9070448	PROTEIN SCI 6, 657-665 (1997) PMID: 9070448	Iso-1 cytochrome c	1YCC
399	K79W	117901-C108S	-1.6	25	4.5	3581	K73W	9070448	PROTEIN SCI 6, 657-665 (1997) PMID: 9070448	Iso-1 cytochrome c	1YCC
526	L91A	117901-C108T	-2.8	25	6	6844	L85A	10631980	PROTEIN SCI 8, 2645-2654 (1999) PMID: 10631980	Iso-1 cytochrome c	1YCC
657	N58A	117901-C108A	0.63	26.85	4.6	11978	N52A	7766619	BIOCHEMISTRY 34, 7094-7102 (1995)	Iso-1 cytochrome c	1YCC
656	N58H	117901-C108A	-1.27	26.85	4.6	11973	N52H	7766619	BIOCHEMISTRY 34, 7094-7102 (1995)	Iso-1 cytochrome c	1YCC
654	N58I	117901-C108A	3.14	37	4.6	11963	N52I	7766620	BIOCHEMISTRY 34, 7103-7110 (1995)	Cytochrome c	1YCC
658	N58L	117901-C108A	2.56	26.85	4.6	11983	N52L	7766619	BIOCHEMISTRY 34, 7094-7102 (1995)	Iso-1 cytochrome c	1YCC
1656	N58M	117901-C108A	2.25	26.85	4.6		N52M	15504413	J Mol Biol. 2004 Nov 12;344(1):223-37.	Iso-1 cytochrome c	1YCC
655	N58Q	117901-C108A	-0.08	26.85	4.6	11969	N52Q	7766619	BIOCHEMISTRY 34, 7094-7102 (1995)	Iso-1 cytochrome c	1YCC
1653	N58S	117901-C108A	-1.29	26.85	5		N52S	7766619	BIOCHEMISTRY 34, 7094-7102 (1995)	Iso-1 cytochrome c	1YCC
1654	N58T	117901-C108A	-0.53	26.85	5		N52T	7766619	BIOCHEMISTRY 34, 7094-7102 (1995)	Iso-1 cytochrome c	1YCC
1655	N58V	117901-C108A	1.67	26.85	4.6		N52V	15504413	J Mol Biol. 2004 Nov 12;344(1):223-37.	Iso-1 cytochrome c	1YCC
624	N58I	117901	4.2	25	6	11817	N57I	2536164	PROC NATL ACAD SCI U S A 86, 496-499 (1989) PMID: 2536164	Iso-1 cytochrome c	1YCC
643	P82G	117901	-0.78	25	4.6	11870	P76G	9485396	BIOCHEMISTRY 37, 2477-2487 (1998)	Iso-1 cytochrome c	1YCC
642	P82L	117901	-3.44	25	4.6	11869	P76L	9485396	BIOCHEMISTRY 37, 2477-2487 (1998)	Iso-1 cytochrome c	1YCC
645	P82R	117901	-0.97	25	4.6	11872	P76R	9485396	BIOCHEMISTRY 37, 2477-2487 (1998)	Iso-1 cytochrome c	1YCC
646	P82S	117901	-1.89	25	4.6	11873	P76S	9485396	BIOCHEMISTRY 37, 2477-2487 (1998)	Iso-1 cytochrome c	1YCC
644	P82V	117901	-1.07	25	4.6	11871	P76V	9485396	BIOCHEMISTRY 37, 2477-2487 (1998)	Iso-1 cytochrome c	1YCC
648	P82W	117901	-2.38	25	4.6	11875	P76W	9485396	BIOCHEMISTRY 37, 2477-2487 (1998)	Iso-1 cytochrome c	1YCC
647	P82Y	117901	-2.07	25	4.6	11874	P76Y	9485396	BIOCHEMISTRY 37, 2477-2487 (1998)	Iso-1 cytochrome c	1YCC
457	A35G	118275	-1.57	5	5.3	5586	A34G	10029532	BIOCHEMISTRY 38, 2386-2394 (1999) PMID: 10029532	Acyl-coenzyme a binding protein	2ABD
442	A10G	118275	-1.81	5	5.3	5571	A9G	10029532	BIOCHEMISTRY 38, 2386-2394 (1999) PMID: 10029532	Acyl-coenzyme a binding protein	2ABD
446	D22A	118275	0.42	5	5.3	5575	D21A	10029532	BIOCHEMISTRY 38, 2386-2394 (1999) PMID: 10029532	Acyl-coenzyme a binding protein	2ABD
447	D22H	118275	-0.56	5	5.3	5576	D21H	10029532	BIOCHEMISTRY 38, 2386-2394 (1999) PMID: 10029532	Acyl-coenzyme a binding protein	2ABD
463	E68A	118275	-0.36	5	5.3	5592	E67A	10029532	BIOCHEMISTRY 38, 2386-2394 (1999) PMID: 10029532	Acyl-coenzyme a binding protein	2ABD
441	F6A	118275	-2.52	5	5.3	5570	F5A	10029532	BIOCHEMISTRY 38, 2386-2394 (1999) PMID: 10029532	Acyl-coenzyme a binding protein	2ABD
453	K33A	118275	-1.02	5	5.3	5582	K32A	10029532	BIOCHEMISTRY 38, 2386-2394 (1999) PMID: 10029532	Acyl-coenzyme a binding protein	2ABD
455	K33E	118275	-1.68	5	5.3	5584	K32E	10029532	BIOCHEMISTRY 38, 2386-2394 (1999) PMID: 10029532	Acyl-coenzyme a binding protein	2ABD
454	K33R	118275	-1.83	5	5.3	5583	K32R	10029532	BIOCHEMISTRY 38, 2386-2394 (1999) PMID: 10029532	Acyl-coenzyme a binding protein	2ABD
460	K53M	118275	0.18	5	5.3	5589	K52M	10029532	BIOCHEMISTRY 38, 2386-2394 (1999) PMID: 10029532	Acyl-coenzyme a binding protein	2ABD
461	K55A	118275	-0.86	5	5.3	5590	K54A	10029532	BIOCHEMISTRY 38, 2386-2394 (1999) PMID: 10029532	Acyl-coenzyme a binding protein	2ABD
462	K55M	118275	0.27	5	5.3	5591	K54M	10029532	BIOCHEMISTRY 38, 2386-2394 (1999) PMID: 10029532	Acyl-coenzyme a binding protein	2ABD
444	L16A	118275	-3.1	5	5.3	5573	L15A	10029532	BIOCHEMISTRY 38, 2386-2394 (1999) PMID: 10029532	Acyl-coenzyme a binding protein	2ABD
448	L26A	118275	-1.02	5	5.3	5577	L25A	10029532	BIOCHEMISTRY 38, 2386-2394 (1999) PMID: 10029532	Acyl-coenzyme a binding protein	2ABD
467	L81A	118275	-3.7	5	5.3	5596	L80A	10029532	BIOCHEMISTRY 38, 2386-2394 (1999) PMID: 10029532	Acyl-coenzyme a binding protein	2ABD
445	P20A	118275	-1.07	5	5.3	5574	P19A	10029532	BIOCHEMISTRY 38, 2386-2394 (1999) PMID: 10029532	Acyl-coenzyme a binding protein	2ABD
459	P45A	118275	-1.4	5	5.3	5588	P44A	10029532	BIOCHEMISTRY 38, 2386-2394 (1999) PMID: 10029532	Acyl-coenzyme a binding protein	2ABD
456	Q34A	118275	-3.66	5	5.3	5585	Q33A	10029532	BIOCHEMISTRY 38, 2386-2394 (1999) PMID: 10029532	Acyl-coenzyme a binding protein	2ABD
458	T36A	118275	-1.09	5	5.3	5587	T35A	10029532	BIOCHEMISTRY 38, 2386-2394 (1999) PMID: 10029532	Acyl-coenzyme a binding protein	2ABD
443	V13A	118275	-1.69	5	5.3	5572	V12A	10029532	BIOCHEMISTRY 38, 2386-2394 (1999) PMID: 10029532	Acyl-coenzyme a binding protein	2ABD
466	V78A	118275	-1.14	5	5.3	5595	V77A	10029532	BIOCHEMISTRY 38, 2386-2394 (1999) PMID: 10029532	Acyl-coenzyme a binding protein	2ABD
449	Y29A	118275	-2.47	5	5.3	5578	Y28A	10029532	BIOCHEMISTRY 38, 2386-2394 (1999) PMID: 10029532	Acyl-coenzyme a binding protein	2ABD
450	Y29F	118275	-1.06	5	5.3	5579	Y28F	10029532	BIOCHEMISTRY 38, 2386-2394 (1999) PMID: 10029532	Acyl-coenzyme a binding protein	2ABD
451	Y29N	118275	-2.23	5	5.3	5580	Y28N	10029532	BIOCHEMISTRY 38, 2386-2394 (1999) PMID: 10029532	Acyl-coenzyme a binding protein	2ABD
452	Y32N	118275	-1.52	5	5.3	5581	Y31N	10029532	BIOCHEMISTRY 38, 2386-2394 (1999) PMID: 10029532	Acyl-coenzyme a binding protein	2ABD
464	Y74A	118275	-4.83	5	5.3	5593	Y73A	10029532	BIOCHEMISTRY 38, 2386-2394 (1999) PMID: 10029532	Acyl-coenzyme a binding protein	2ABD
465	Y74F	118275	0.27	5	5.3	5594	Y73F	10029532	BIOCHEMISTRY 38, 2386-2394 (1999) PMID: 10029532	Acyl-coenzyme a binding protein	2ABD
1514	C132I	122737	-1.2	24.85	6.6		C117I	19695265	J MOL BIOL 393, 113-127 (2009) PMID: 19695265	Fibroblast growth factor-1	2AFG
1648	C132S	122737	-0.262906	39.45	6.6		C117S	8180173	BIOCHEMISTRY 39, 7153-7158 (2000) PMID: 10852713	Acidic fibroblast growth factor	2AFG
1220	F103Y	122737-21to155	0.33	39.8	7.3	18254	F108Y	15469994	PROTEIN ENG DES SEL 17, 603-611 (2004) PMID: 15469994	Acidic fibroblast growth factor	2AFG
1362	F132W	193506488	0.29	24.85	6.6	24300	F132W	19695265	J MOL BIOL 393, 113-127 (2009) PMID: 19695265	Fibroblast growth factor-1	2AFG
1361	F85W	193506488	-0.07	24.85	6.6	24299	F85W	19695265	J MOL BIOL 393, 113-127 (2009) PMID: 19695265	Fibroblast growth factor-1	2AFG
1219	H97Y	122737-21to155	0.1	39.8	7.3		H102Y	15469994	PROTEIN ENG DES SEL 17, 603-611 (2004) PMID: 15469994	Acidic fibroblast growth factor	2AFG
1217	H16Y	122737-21to155	0.39	39.8	7.3		H21Y	15469994	PROTEIN ENG DES SEL 17, 603-611 (2004) PMID: 15469994	Acidic fibroblast growth factor	2AFG
1218	L39F	122737-21to155	0.47	39.8	7.3		L44F	15469994	PROTEIN ENG DES SEL 17, 603-611 (2004) PMID: 15469994	Acidic fibroblast growth factor	2AFG
1360	L44F	193506488	0.72	24.85	6.6	24298	L44F	19695265	J MOL BIOL 393, 113-127 (2009) PMID: 19695265	Fibroblast growth factor-1	2AFG
1069	L59P	122737	0.69	40.05	6.6	14301	L44P	11266617	PROTEIN SCI 10 2587-2899 (2001) PMID: 11266617	Fibroblast growth factor-1	2AFG
1515	L59W	122737	3.4	24.85	6.6		L44W	19695265	J MOL BIOL 393, 113-127 (2009) PMID: 19695265	Fibroblast growth factor-1	2AFG
1070	L88V	122737	-1.46	40.05	6.6	14302	L73V	11266617	PROTEIN SCI 10 2587-2899 (2001) PMID: 11266617	Fibroblast growth factor-1	2AFG
1221	V104Y	122737-21to155	-0.11	39.8	7.3		V109I	15469994	PROTEIN ENG DES SEL 17, 603-611 (2004) PMID: 15469994	Acidic fibroblast growth factor	2AFG
1071	V124L	122737	-0.57	40.05	6.6	14303	V109L	11266617	PROTEIN SCI 10 2587-2899 (2001) PMID: 11266617	Fibroblast growth factor-1	2AFG
530	I215F	125153	-1.91	25	7.5	7241	I213F	7635152	EUR J BIOCHEM 231, 405-413 (1995) PMID: 7635152	Adenylate kinase	2AKY
527	N171D	125153	-2.15	25	7.5	7235	N169D	7635152	EUR J BIOCHEM 231, 405-413 (1995) PMID: 7635152	Adenylate kinase	2AKY
528	T79H	125153	-2.15	25	7.5	7236	T77H	7635152	EUR J BIOCHEM 231, 405-413 (1995) PMID: 7635152	Adenylate kinase	2AKY
529	V10I	125153	-1.2	25	7.5	7240	V8I	7635152	EUR J BIOCHEM 231, 405-413 (1995) PMID: 7635152	Adenylate kinase	2AKY
218	A17G	124122-20	-1.09	25	6.25	1911	A35G	7490748	J MOL BIOL 254, 260-288 (1995) PMID: 7490748	Chymotrypsin inhibitor	2CI2
197	A59G	124122-20	-1.88	25	6.3	1884	A77G	7727432	BIOCHEMISTRY 34, 5718-5724 (1995) PMID: 7727432	Chymotrypsin inhibitor	2CI2
227	D24A	124122-20	-0.96	25	6.25	1922	D42A	7490748	J MOL BIOL 254, 260-288 (1995) PMID: 7490748	Chymotrypsin inhibitor	2CI2
242	D46A	124122-20	-0.8	25	6.25	1950	D64A	7490748	J MOL BIOL 254, 260-288 (1995) PMID: 7490748	Chymotrypsin inhibitor	2CI2
246	D53A	124122-20	-3.41	25	6.25	1954	D71A	7490748	J MOL BIOL 254, 260-288 (1995) PMID: 7490748	Chymotrypsin inhibitor	2CI2
207	E8A	124122-20	-0.47	25	6.25	1897	E26A	7490748	J MOL BIOL 254, 260-288 (1995) PMID: 7490748	Chymotrypsin inhibitor	2CI2
208	E8Q	124122-20	-0.62	25	6.25	1898	E26Q	7490748	J MOL BIOL 254, 260-288 (1995) PMID: 7490748	Chymotrypsin inhibitor	2CI2
213	E15D	124122-20	-0.52	25	6.25	1903	E33D	7490748	J MOL BIOL 254, 260-288 (1995) PMID: 7490748	Chymotrypsin inhibitor	2CI2
214	E15N	124122-20	-0.7	25	6.25	1904	E33N	7490748	J MOL BIOL 254, 260-288 (1995) PMID: 7490748	Chymotrypsin inhibitor	2CI2
212	E15Q	124122-20	-0.29	25	6.25	1902	E33Q	7490748	J MOL BIOL 254, 260-288 (1995) PMID: 7490748	Chymotrypsin inhibitor	2CI2
216	E16D	124122-20	-0.74	25	6.25	1906	E34D	7490748	J MOL BIOL 254, 260-288 (1995) PMID: 7490748	Chymotrypsin inhibitor	2CI2
217	E16N	124122-20	-1.07	25	6.25	1907	E34N	7490748	J MOL BIOL 254, 260-288 (1995) PMID: 7490748	Chymotrypsin inhibitor	2CI2
215	E16Q	124122-20	-0.47	25	6.25	1905	E34Q	7490748	J MOL BIOL 254, 260-288 (1995) PMID: 7490748	Chymotrypsin inhibitor	2CI2
231	E27A	124122-20	-0.32	25	6.25	1926	E45A	7490748	J MOL BIOL 254, 260-288 (1995) PMID: 7490748	Chymotrypsin inhibitor	2CI2
1107	E46A	75102207-46	0.57	74.3	4.15		E45A	7908135	PROTEIN ENG 7, 103-108 (1994) PMID: 7908135	Chymotrypsin inhibitor-2	2CI2
186	E42A	124122-20	-0.69	25	6.3		E60A	7947796	BIOCHEMISTRY 33, 13880-13887 (1994) PMID: 7947796	Chymotrypsin inhibitor	2CI2
245	F51A	124122-20	-3.84	25	6.25	1953	F69A	7490748	J MOL BIOL 254, 260-288 (1995) PMID: 7490748	Chymotrypsin inhibitor	2CI2
243	F51L	124122-20	-2.11	25	6.25	1951	F69L	7490748	J MOL BIOL 254, 260-288 (1995) PMID: 7490748	Chymotrypsin inhibitor	2CI2
244	F51V	124122-20	-2.39	25	6.25	1952	F69V	7490748	J MOL BIOL 254, 260-288 (1995) PMID: 7490748	Chymotrypsin inhibitor	2CI2
176	I40V	124122	-1.29	25	6.3		I39V	8218191	BIOCHEMISTRY 32, 11259-11269 (1993) PMID: 8218191	Chymotrypsin inhibitor	2CI2
178	I49A	124122	-3.84	25	6.3	1841	I48A	8218191	BIOCHEMISTRY 32, 11259-11269 (1993) PMID: 8218191	Chymotrypsin inhibitor	2CI2
177	I49V	124122	-1.1	25	6.3		I48V	8218191	BIOCHEMISTRY 32, 11259-11269 (1993) PMID: 8218191	Chymotrypsin inhibitor	2CI2
191	I31A	124122-20	-2.12	25	6.3	1878	I49A	7727432	BIOCHEMISTRY 34, 5718-5724 (1995) PMID: 7727432	Chymotrypsin inhibitor	2CI2
192	I31G	124122-20	-3.52	25	6.3	1879	I49G	7727432	BIOCHEMISTRY 34, 5718-5724 (1995) PMID: 7727432	Chymotrypsin inhibitor	2CI2
193	I31T	124122-20	-1.34	25	6.3	1880	I49T	7727432	BIOCHEMISTRY 34, 5718-5724 (1995) PMID: 7727432	Chymotrypsin inhibitor	2CI2
190	I31V	124122-20	0.08	25	6.3		I49V	7727432	BIOCHEMISTRY 34, 5718-5724 (1995) PMID: 7727432	Chymotrypsin inhibitor	2CI2
239	I38A	124122-20	-0.03	25	6.25	1943	I56A	7490748	J MOL BIOL 254, 260-288 (1995) PMID: 7490748	Chymotrypsin inhibitor	2CI2
183	I77A	124122	-4.25	25	6.3	1846	I76A	8218191	BIOCHEMISTRY 32, 11259-11269 (1993) PMID: 8218191	Chymotrypsin inhibitor	2CI2
182	I77V	124122	0.2	25	6.3		I76V	8218191	BIOCHEMISTRY 32, 11259-11269 (1993) PMID: 8218191	Chymotrypsin inhibitor	2CI2
204	K3A	124122-20	-0.55	25	6.25	1892	K21A	7490748	J MOL BIOL 254, 260-288 (1995) PMID: 7490748	Chymotrypsin inhibitor	2CI2
205	K3M	124122-20	-0.67	25	6.25	1894	K21M	7490748	J MOL BIOL 254, 260-288 (1995) PMID: 7490748	Chymotrypsin inhibitor	2CI2
209	K12A	124122-20	0.42	25	6.25	1899	K30A	7490748	J MOL BIOL 254, 260-288 (1995) PMID: 7490748	Chymotrypsin inhibitor	2CI2
219	K18A	124122-20	-0.49	25	6.25	1912	K36A	7490748	J MOL BIOL 254, 260-288 (1995) PMID: 7490748	Chymotrypsin inhibitor	2CI2
220	K18G	124122-20	-2.32	25	6.25	1913	K36G	7490748	J MOL BIOL 254, 260-288 (1995) PMID: 7490748	Chymotrypsin inhibitor	2CI2
221	K19A	124122-20	0.22	25	6.25		K37A	7490748	J MOL BIOL 254, 260-288 (1995) PMID: 7490748	Chymotrypsin inhibitor	2CI2
222	K19G	124122-20	-0.98	25	6.25		K37G	7490748	J MOL BIOL 254, 260-288 (1995) PMID: 7490748	Chymotrypsin inhibitor	2CI2
228	K25A	124122-20	-0.65	25	6.25	1923	K43A	7490748	J MOL BIOL 254, 260-288 (1995) PMID: 7490748	Chymotrypsin inhibitor	2CI2
1106	K44A	75102207-46	0.64	74.3	4.15		K43A	7908135	PROTEIN ENG 7, 103-108 (1994) PMID: 7908135	Chymotrypsin inhibitor-2	2CI2
229	K25G	124122-20	-3.19	25	6.25	1924	K43G	7490748	J MOL BIOL 254, 260-288 (1995) PMID: 7490748	Chymotrypsin inhibitor	2CI2
247	K54N	124122-20	0	25	6.25	1955	K72N	7490748	J MOL BIOL 254, 260-288 (1995) PMID: 7490748	Chymotrypsin inhibitor	2CI2
174	L28A	124122	-2.66	25	6.3		L27A	8218191	BIOCHEMISTRY 32, 11259-11269 (1993) PMID: 8218191	Chymotrypsin inhibitor	2CI2
223	L22A	124122-20	-1.33	25	6.25	1918	L40A	7490748	J MOL BIOL 254, 260-288 (1995) PMID: 7490748	Chymotrypsin inhibitor	2CI2
224	L22G	124122-20	-1.38	25	6.25	1919	L40G	7490748	J MOL BIOL 254, 260-288 (1995) PMID: 7490748	Chymotrypsin inhibitor	2CI2
232	L33A	124122-20	-2.37	25	6.25	1928	L51A	7490748	J MOL BIOL 254, 260-288 (1995) PMID: 7490748	Chymotrypsin inhibitor	2CI2
233	L33I	124122-20	-0.26	25	6.25	1929	L51I	7490748	J MOL BIOL 254, 260-288 (1995) PMID: 7490748	Chymotrypsin inhibitor	2CI2
234	L33V	124122-20	-0.5	25	6.25	1930	L51V	7490748	J MOL BIOL 254, 260-288 (1995) PMID: 7490748	Chymotrypsin inhibitor	2CI2
180	L69A	124122	-3.82	25	6.3	1843	L68A	8218191	BIOCHEMISTRY 32, 11259-11269 (1993) PMID: 8218191	Chymotrypsin inhibitor	2CI2
249	N57A	124122-20	-0.83	25	6.25	1957	N75A	7490748	J MOL BIOL 254, 260-288 (1995) PMID: 7490748	Chymotrypsin inhibitor	2CI2
248	N57D	124122-20	-1.21	25	6.25	1956	N75D	7490748	J MOL BIOL 254, 260-288 (1995) PMID: 7490748	Chymotrypsin inhibitor	2CI2
206	P7A	124122-20	-1.57	25	6.25	1895	P25A	7490748	J MOL BIOL 254, 260-288 (1995) PMID: 7490748	Chymotrypsin inhibitor	2CI2
230	P26A	124122-20	-1.76	25	6.25	1925	P44A	7490748	J MOL BIOL 254, 260-288 (1995) PMID: 7490748	Chymotrypsin inhibitor	2CI2
1108	P45A	75102207-46	1.93	74.3	4.15		P44A	7908135	PROTEIN ENG 7, 103-108 (1994) PMID: 7908135	Chymotrypsin inhibitor-2	2CI2
235	P34A	124122-20	-0.17	25	6.25	1939	P52A	7490748	J MOL BIOL 254, 260-288 (1995) PMID: 7490748	Chymotrypsin inhibitor	2CI2
250	P62A	124122-20	-3.34	25	6.25	1958	P80A	7490748	J MOL BIOL 254, 260-288 (1995) PMID: 7490748	Chymotrypsin inhibitor	2CI2
225	Q23A	124122-20	-0.02	25	6.25	1920	Q41A	7490748	J MOL BIOL 254, 260-288 (1995) PMID: 7490748	Chymotrypsin inhibitor	2CI2
226	Q23G	124122-20	-0.6	25	6.25	1921	Q41G	7490748	J MOL BIOL 254, 260-288 (1995) PMID: 7490748	Chymotrypsin inhibitor	2CI2
241	R44A	124122-20	-0.58	25	6.25	1948	R62A	7490748	J MOL BIOL 254, 260-288 (1995) PMID: 7490748	Chymotrypsin inhibitor	2CI2
211	S13A	124122-20	-0.89	25	6.25	1901	S31A	7490748	J MOL BIOL 254, 260-288 (1995) PMID: 7490748	Chymotrypsin inhibitor	2CI2
210	S13G	124122-20	-0.8	25	6.25	1900	S31G	7490748	J MOL BIOL 254, 260-288 (1995) PMID: 7490748	Chymotrypsin inhibitor	2CI2
188	T4A	124122-20	-0.85	25	6.3	1875	T22A	7727432	BIOCHEMISTRY 34, 5718-5724 (1995) PMID: 7727432	Chymotrypsin inhibitor	2CI2
189	T4G	124122-20	-1.16	25	6.3	1876	T22G	7727432	BIOCHEMISTRY 34, 5718-5724 (1995) PMID: 7727432	Chymotrypsin inhibitor	2CI2
187	T4V	124122-20	-0.32	25	6.3	1874	T22V	7727432	BIOCHEMISTRY 34, 5718-5724 (1995) PMID: 7727432	Chymotrypsin inhibitor	2CI2
238	T37A	124122-20	0.23	25	6.25	1942	T55A	7490748	J MOL BIOL 254, 260-288 (1995) PMID: 7490748	Chymotrypsin inhibitor	2CI2
236	T37S	124122-20	-0.02	25	6.25	1940	T55S	7490748	J MOL BIOL 254, 260-288 (1995) PMID: 7490748	Chymotrypsin inhibitor	2CI2
237	T37V	124122-20	-0.76	25	6.25	1941	T55V	7490748	J MOL BIOL 254, 260-288 (1995) PMID: 7490748	Chymotrypsin inhibitor	2CI2
185	T40A	124122-20	-0.69	25	6.3	1865	T58A	7947796	BIOCHEMISTRY 33, 13880-13887 (1994) PMID: 7947796	Chymotrypsin inhibitor	2CI2
184	T40D	124122-20	0.04	25	6.3	1864	T58D	7947796	BIOCHEMISTRY 33, 13880-13887 (1994) PMID: 7947796	Chymotrypsin inhibitor	2CI2
175	V39A	124122	-0.48	25	6.3		V38A	8218191	BIOCHEMISTRY 32, 11259-11269 (1993) PMID: 8218191	Chymotrypsin inhibitor	2CI2
195	V35A	124122-20	-0.64	25	6.3	1882	V53A	7727432	BIOCHEMISTRY 34, 5718-5724 (1995) PMID: 7727432	Chymotrypsin inhibitor	2CI2
196	V35G	124122-20	-2.43	25	6.3	1883	V53G	7727432	BIOCHEMISTRY 34, 5718-5724 (1995) PMID: 7727432	Chymotrypsin inhibitor	2CI2
194	V35T	124122-20	-1.03	25	6.3	1881	V53T	7727432	BIOCHEMISTRY 34, 5718-5724 (1995) PMID: 7727432	Chymotrypsin inhibitor	2CI2
240	V39A	124122-20	-1.47	25	6.25	1944	V57A	7490748	J MOL BIOL 254, 260-288 (1995) PMID: 7490748	Chymotrypsin inhibitor	2CI2
179	V67A	124122	-4.88	25	6.3	1842	V66A	8218191	BIOCHEMISTRY 32, 11259-11269 (1993) PMID: 8218191	Chymotrypsin inhibitor	2CI2
181	V71A	124122	-1.95	25	6.3	1844	V70A	8218191	BIOCHEMISTRY 32, 11259-11269 (1993) PMID: 8218191	Chymotrypsin inhibitor	2CI2
199	V61A	124122-20	-1.51	25	6.3	1886	V79A	7727432	BIOCHEMISTRY 34, 5718-5724 (1995) PMID: 7727432	Chymotrypsin inhibitor	2CI2
200	V61G	124122-20	-3.24	25	6.3	1887	V79G	7727432	BIOCHEMISTRY 34, 5718-5724 (1995) PMID: 7727432	Chymotrypsin inhibitor	2CI2
198	V61T	124122-20	-0.38	25	6.3	1885	V79T	7727432	BIOCHEMISTRY 34, 5718-5724 (1995) PMID: 7727432	Chymotrypsin inhibitor	2CI2
202	V64A	124122-20	-1.45	25	6.3	1889	V82A	7727432	BIOCHEMISTRY 34, 5718-5724 (1995) PMID: 7727432	Chymotrypsin inhibitor	2CI2
203	V64G	124122-20	-3.5	25	6.3	1890	V82G	7727432	BIOCHEMISTRY 34, 5718-5724 (1995) PMID: 7727432	Chymotrypsin inhibitor	2CI2
201	V64T	124122-20	-1.15	25	6.3	1888	V82T	7727432	BIOCHEMISTRY 34, 5718-5724 (1995) PMID: 7727432	Chymotrypsin inhibitor	2CI2
1465	A213C	132121	-1.8	25	7.6	26037	A188C	20194783	PROC NATL ACAD SCI U S A 107, 4908-4913 (2010)	Ribose-binding protein	2DRI
1464	L87C	132121	-2.7	25	7.6	26036	L62C	20194783	PROC NATL ACAD SCI U S A 107, 4908-4913 (2010)	Ribose-binding protein	2DRI
1751	S46D	131533	0.7	73.6	7	14481	S46D	8580838	PROTEIN SCI 4, 2478-2486 (1995) PMID: 8580838	HPr protein	2HPR
837	A129L	635377407-T21CT142C	-1.3	65.3	5.4	13529	A129L	8676387	J MOL BIOL 259, 542-559 (1996) PMID: 8676387	Lysozyme	2LZM
838	A129M	635377407-T21CT142C	-1.9	65.3	5.4	13530	A129M	8676387	J MOL BIOL 259, 542-559 (1996) PMID: 8676387	Lysozyme	2LZM
872	A146T	635377407	-1.5	70	6.5	13688	A146T	3277175	PROC NATL ACAD SCI U S A 85, 401-405 (1988) PMID: 3277175	Lysozyme	2LZM
1014	A160T	635377407	-1.65	65.5	6	14107	A160T	3689874	BIOPOLYMERS 26, 1859-1877 (1987) PMID: 3689874	Lysozyme	2LZM
818	A41D	635377407-C54TC97A	0.29	65.15	5.4	13509	A41D	7507755	PROTEIN SCI 2, 2217-2225 (1993) PMID: 7507755	Lysozyme	2LZM
875	A41V	635377407	0.3	66.51	5.4	13759	A41V	8771182	PROTEIN ENG 8, 1017-1022 (1995) PMID: 8771182	Lysozyme	2LZM
965	A42K	635377407	-3.7	53	5.45	14041	A42K	8114100	J MOL BIOL 236, 869-886 (1994) PMID: 8114100	Lysozyme	2LZM
846	A74P	635377407-C54TC97A	-4.7	62.9	6.5		A74P	1733941	J BIOL CHEM 267, 2393-2399 (1992) PMID: 1733941	Lysozyme	2LZM
713	A82P	635377407	0.8	64.7	6.5	13249	A82P	1457724	BIOPOLYMERS 32, 1431-1441 (1992) PMID: 1457724	Lysozyme	2LZM
714	A93P	635377407	0.1	64.7	6.5	13250	A93P	1457724	BIOPOLYMERS 32, 1431-1441 (1992) PMID: 1457724	Lysozyme	2LZM
820	A93T	635377407-C54TC97A	0.06	65.15	5.4	13512	A93T	7507755	PROTEIN SCI 2, 2217-2225 (1993) PMID: 7507755	Lysozyme	2LZM
870	C54T	635377407	0.3	70	6.5	13686	C54T	3277175	PROC NATL ACAD SCI U S A 85, 401-405 (1988) PMID: 3277175	Lysozyme	2LZM
869	C54V	635377407	-0.7	70	6.5	13685	C54V	3277175	PROC NATL ACAD SCI U S A 85, 401-405 (1988) PMID: 3277175	Lysozyme	2LZM
891	D20A	635377407-T21CT142C	-0.3	65.1	5.4	13786	D20A	7831309	PROC NATL ACAD SCI U S A 92, 452-456 (1995) PMID: 7831309	Lysozyme	2LZM
888	D20N	635377407-T21CT142C	1.3	65.1	5.4	13783	D20N	7831309	PROC NATL ACAD SCI U S A 92, 452-456 (1995) PMID: 7831309	Lysozyme	2LZM
890	D20S	635377407-T21CT142C	0.7	65.1	5.4	13785	D20S	7831309	PROC NATL ACAD SCI U S A 92, 452-456 (1995) PMID: 7831309	Lysozyme	2LZM
889	D20T	635377407-T21CT142C	0.9	65.1	5.4	13784	D20T	7831309	PROC NATL ACAD SCI U S A 92, 452-456 (1995) PMID: 7831309	Lysozyme	2LZM
812	D47A	635377407	-0.95	62.2	6.7	13502	D47A	1570293	PROC NATL ACAD SCI U S A 89, 3751-3755 (1992) PMID: 1570293	Lysozyme	2LZM
845	D72P	635377407-C54TC97A	-2.7	63.4	6.5	13581	D72P	1733941	J BIOL CHEM 267, 2393-2399 (1992) PMID: 1733941	Lysozyme	2LZM
1407	D89A	635377407	-0.5	58	5.35	25051	D89A	19384988	PROTEIN SCI 18, 871-880 (2009) PMID: 19384988	Lysozyme	2LZM
945	D92N	635377407-C54TC97A	-1.4	62.4	6.7	13969	D92N	1911773	BIOCHEMISTRY 30, 9816-9828 (1991) PMID: 1911773	Lysozyme	2LZM
1078	E108V	635377407	0.7	65.2	5.4	14333	E108V	10512706	J MOL BIOL 292, 1111-1120 (1999) PMID: 10512706	Lysozyme	2LZM
878	E11A	635377407	1.1	66.48	5.4	13770	E11A	7831309	PROC NATL ACAD SCI U S A 92, 452-456 (1995) PMID: 7831309	Lysozyme	2LZM
876	E11F	635377407	1.7	66.48	5.4	13768	E11F	7831309	PROC NATL ACAD SCI U S A 92, 452-456 (1995) PMID: 7831309	Lysozyme	2LZM
886	E11H	635377407-T21CT142C	0.1	65.1	5.4	13781	E11H	7831309	PROC NATL ACAD SCI U S A 92, 452-456 (1995) PMID: 7831309	Lysozyme	2LZM
877	E11M	635377407	1.6	66.48	5.4	13769	E11M	7831309	PROC NATL ACAD SCI U S A 92, 452-456 (1995) PMID: 7831309	Lysozyme	2LZM
887	E11N	635377407-T21CT142C	-0.1	65.1	5.4	13782	E11N	7831309	PROC NATL ACAD SCI U S A 92, 452-456 (1995) PMID: 7831309	Lysozyme	2LZM
815	E22K	635377407-C54TC97A	0.57	65.15	5.4	13506	E22K	7507755	PROTEIN SCI 2, 2217-2225 (1993) PMID: 7507755	Lysozyme	2LZM
810	E45A	635377407	0.01	62.2	6.7	13500	E45A	1570293	PROC NATL ACAD SCI U S A 89, 3751-3755 (1992) PMID: 1570293	Lysozyme	2LZM
839	F153A	635377407-T21CT142C	-3.8	64.88	5.4		F153A	8433369	J Mol Biol. 1993 Feb 5;229(3):747-69.	Lysozyme	2LZM
897	F153I	635377407	-0.2	64.88	5.7	13835	F153I	8433369	J MOL BIOL 229, 747-769 (1993) PMID: 8433369	Lysozyme	2LZM
824	F153L	635377407-C54TC97A	0.35	65.15	5.4	13516	F153L	7507755	PROTEIN SCI 2, 2217-2225 (1993) PMID: 7507755	Lysozyme	2LZM
835	F153M	635377407	-0.6	65.3	5.42	13527	F153M	8901549	PROC NATL ACAD SCI U S A 93, 12155-12158 (1996) PMID: 8901549	Lysozyme	2LZM
896	F153V	635377407	-1.8	64.88	5.7	13834	F153V	8433369	J MOL BIOL 229, 747-769 (1993) PMID: 8433369	Lysozyme	2LZM
715	G113A	635377407	0.3	64.7	6.5	13251	G113A	1457724	BIOPOLYMERS 32, 1431-1441 (1992) PMID: 1457724	Lysozyme	2LZM
821	G113E	635377407-C54TC97A	0.3	65.15	5.4	13513	G113E	7507755	PROTEIN SCI 2, 2217-2225 (1993) PMID: 7507755	Lysozyme	2LZM
873	G156D	635377407	-2.3	64.7	6.5	13691	G156D	3680274	J BIOL CHEM 262, 16858-16864 (1987) PMID: 3680274	Lysozyme	2LZM
879	G30A	635377407	0.1	66.48	5.4	13771	G30A	7831309	PROC NATL ACAD SCI U S A 92, 452-456 (1995) PMID: 7831309	Lysozyme	2LZM
880	G30F	635377407	-1.5	66.48	5.4	13772	G30F	7831309	PROC NATL ACAD SCI U S A 92, 452-456 (1995) PMID: 7831309	Lysozyme	2LZM
712	G77A	635377407	0.4	64.7	6.5	13248	G77A	1457724	BIOPOLYMERS 32, 1431-1441 (1992) PMID: 1457724	Lysozyme	2LZM
1054	H31N	635377407	-4	66	5.5	14245	H31N	2337607	BIOCHEMISTRY 29, 2403-2408 (1990) PMID: 2337607	Lysozyme	2LZM
830	I100M	635377407	-1.6	65.3	5.42	13522	I100M	8901549	PROC NATL ACAD SCI U S A 93, 12155-12158 (1996) PMID: 8901549	Lysozyme	2LZM
1141	I100V	635377407	-0.4	61	5.35	16619	I100V	12963380	J MOL BIOL 332, 741-756 (2003) PMID: 12963380	Lysozyme	2LZM
863	I3A	635377407	-0.7	64.7	6.5	13679	I3A	3405287	NATURE 334, 406-410 (1988) PMID: 3405287	Lysozyme	2LZM
862	I3C	635377407	-1.2	64.7	6.5	13678	I3C(S-S)	3405287	NATURE 334, 406-410 (1988) PMID: 3405287	Lysozyme	2LZM
868	I3D	635377407	-3.2	64.7	6.5	13684	I3D	3405287	NATURE 334, 406-410 (1988) PMID: 3405287	Lysozyme	2LZM
867	I3E	635377407	-2	64.7	6.5	13683	I3E	3405287	NATURE 334, 406-410 (1988) PMID: 3405287	Lysozyme	2LZM
857	I3F	635377407	-1.1	64.7	6.5	13673	I3F	3405287	NATURE 334, 406-410 (1988) PMID: 3405287	Lysozyme	2LZM
866	I3G	635377407	-2.1	64.7	6.5	13682	I3G	3405287	NATURE 334, 406-410 (1988) PMID: 3405287	Lysozyme	2LZM
858	I3L	635377407	0.4	64.7	6.5	13674	I3L	3405287	NATURE 334, 406-410 (1988) PMID: 3405287	Lysozyme	2LZM
860	I3M	635377407	-0.9	64.7	6.5	13676	I3M	3405287	NATURE 334, 406-410 (1988) PMID: 3405287	Lysozyme	2LZM
865	I3S	635377407	-1.7	64.7	6.5	13681	I3S	3405287	NATURE 334, 406-410 (1988) PMID: 3405287	Lysozyme	2LZM
864	I3T	635377407	-2.3	64.7	6.5	13680	I3T	3405287	NATURE 334, 406-410 (1988) PMID: 3405287	Lysozyme	2LZM
859	I3V	635377407	-0.4	64.7	6.5	13675	I3V	3405287	NATURE 334, 406-410 (1988) PMID: 3405287	Lysozyme	2LZM
855	I3W	635377407	-2.8	64.7	6.5	13671	I3W	3405287	NATURE 334, 406-410 (1988) PMID: 3405287	Lysozyme	2LZM
856	I3Y	635377407	-2.3	64.7	6.5	13672	I3Y	3405287	NATURE 334, 406-410 (1988) PMID: 3405287	Lysozyme	2LZM
575	I58T	635377407	-3.4	59	5.4	11420	I58T	11316887	PROTEIN SCI 10 1067-1078 (2001) PMID: 11316887	Lysozyme	2LZM
826	I78M	635377407	-1.5	65.3	5.42	13518	I78M	8901549	PROC NATL ACAD SCI U S A 93, 12155-12158 (1996) PMID: 8901549	Lysozyme	2LZM
1138	I78V	635377407	-0.8	61	5.35	16616	I78V	12963380	J MOL BIOL 332, 741-756 (2003) PMID: 12963380	Lysozyme	2LZM
854	K124G	635377407	-0.1	64.7	6.5	13653	K124G	2511328	J MOL BIOL 210, 181-193 (1989) PMID: 2511328	Lysozyme	2LZM
1538	K135E	635377407	-1	66.7	5.3		K135E	1942034	J MOL BIOL 221, 873-887 (1991) PMID: 1942034	Lysozyme	2LZM
1539	K147E	635377407	-0.7	66.7	5.3	13479	K147E	1942034	J MOL BIOL 221, 873-887 (1991) PMID: 1942034	Lysozyme	2LZM
805	K16E	635377407	0.5	66.7	5.3	13476	K16E	1942034	J MOL BIOL 221, 873-887 (1991) PMID: 1942034	Lysozyme	2LZM
808	K43A	635377407	-1.07	62.2	6.7		K43A	1570293	PROC NATL ACAD SCI U S A 89, 3751-3755 (1992) PMID: 1570293	Lysozyme	2LZM
813	K48A	635377407	-0.56	62.2	6.7	13503	K48A	1570293	PROC NATL ACAD SCI U S A 89, 3751-3755 (1992) PMID: 1570293	Lysozyme	2LZM
743	K60H	635377407-C54TC97A	-0.1	63	6.5	13317	K60H	1854726	BIOCHEMISTRY 30, 7142-7153 (1991) PMID: 1854726	Lysozyme	2LZM
711	K60P	635377407	0	64.7	6.5	13247	K60P	1457724	BIOPOLYMERS 32, 1431-1441 (1992) PMID: 1457724	Lysozyme	2LZM
745	K83H	635377407-C54TC97A	-0.4	63	6.5	13322	K83H	1854726	BIOCHEMISTRY 30, 7142-7153 (1991) PMID: 1854726	Lysozyme	2LZM
1406	K85A	635377407	-0.6	58	5.35	25050	K85A	19384988	PROTEIN SCI 18, 871-880 (2009) PMID: 19384988	Lysozyme	2LZM
1139	L118I	635377407	-1.2	61	5.35	16617	L118I	12963380	J MOL BIOL 332, 741-756 (2003) PMID: 12963380	Lysozyme	2LZM
832	L118M	635377407	-0.7	65.3	5.42	13524	L118M	8901549	PROC NATL ACAD SCI U S A 93, 12155-12158 (1996) PMID: 8901549	Lysozyme	2LZM
836	L121A	635377407-T21CT142C	-2.25	65.3	5.4		L121A	8676387	J MOL BIOL 259, 542-559 (1996) PMID: 8676387	Lysozyme	2LZM
833	L121M	635377407	-0.8	65.3	5.42	13525	L121M	8901549	PROC NATL ACAD SCI U S A 93, 12155-12158 (1996) PMID: 8901549	Lysozyme	2LZM
850	L133D	635377407-C54TC97A	-5.7	61.9	6.5	13633	L133D	1747370	BIOCHEMISTRY 30, 11521-11529 (1991) PMID: 1747370	Lysozyme	2LZM
1146	L133F	635377407	-0.3	61	5.35	16625	L133F	12963380	J MOL BIOL 332, 741-756 (2003) PMID: 12963380	Lysozyme	2LZM
834	L133M	635377407	-0.4	65.3	5.42	13526	L133M	8901549	PROC NATL ACAD SCI U S A 93, 12155-12158 (1996) PMID: 8901549	Lysozyme	2LZM
964	L39A	635377407	-0.9	53	5.45	14039	L39A	8114100	J MOL BIOL 236, 869-886 (1994) PMID: 8114100	Lysozyme	2LZM
811	L46A	635377407	-1.86	62.2	6.7	13501	L46A	1570293	PROC NATL ACAD SCI U S A 89, 3751-3755 (1992) PMID: 1570293	Lysozyme	2LZM
827	L84M	635377407	-1.9	65.3	5.42	13519	L84M	8901549	PROC NATL ACAD SCI U S A 93, 12155-12158 (1996) PMID: 8901549	Lysozyme	2LZM
828	L91M	635377407	-0.8	65.3	5.42	13520	L91M	8901549	PROC NATL ACAD SCI U S A 93, 12155-12158 (1996) PMID: 8901549	Lysozyme	2LZM
892	L99A	635377407	-4.5	64.88	5.7	13828	L99A	8433369	J MOL BIOL 229, 747-769 (1993) PMID: 8433369	Lysozyme	2LZM
895	L99F	635377407	-0.3	64.88	5.7	13832	L99F	8433369	J MOL BIOL 229, 747-769 (1993) PMID: 8433369	Lysozyme	2LZM
1079	L99G	635377407	-6.3	65.2	5.4	14336	L99G	10512706	J MOL BIOL 292, 1111-1120 (1999) PMID: 10512706	Lysozyme	2LZM
894	L99I	635377407	-1.5	64.88	5.7	13830	L99I	8433369	J MOL BIOL 229, 747-769 (1993) PMID: 8433369	Lysozyme	2LZM
829	L99M	635377407	-0.6	64.88	5.42		L99M	8433369	J Mol Biol. 1993 Feb 5;229(3):747-69.	Lysozyme	2LZM
893	L99V	635377407	-2	64.88	5.7	13829	L99V	8433369	J MOL BIOL 229, 747-769 (1993) PMID: 8433369	Lysozyme	2LZM
851	M102K	635377407-C54TC97A	-6.9	65.3	5.3	13632	M102K	1747370	BIOCHEMISTRY 30, 11521-11529 (1991) PMID: 1747370	Lysozyme	2LZM
847	M102L	635377407-C54TC97A	-0.7	64.89	5.7		M102L	1569571	J MOL BIOL 224, 1143-1159 (1992) PMID: 1569571	Lysozyme	2LZM
1143	M106I	635377407	0.2	61	5.35	16622	M106I	12963380	J MOL BIOL 332, 741-756 (2003) PMID: 12963380	Lysozyme	2LZM
1145	M120Y	635377407	-0.1	61	5.35	16624	M120Y	12963380	J MOL BIOL 332, 741-756 (2003) PMID: 12963380	Lysozyme	2LZM
1013	M6I	635377407	-1.38	65.5	6	14104	M6I	3689874	BIOPOLYMERS 26, 1859-1877 (1987) PMID: 3689874	Lysozyme	2LZM
576	N101A	635377407	-1.5	59	5.4	11421	N101A	11316887	PROTEIN SCI 10 1067-1078 (2001) PMID: 11316887	Lysozyme	2LZM
738	N116D	635377407	0.6	66.1	5.7	13302	N116D	1911773	BIOCHEMISTRY 30, 9816-9828 (1991) PMID: 1911773	Lysozyme	2LZM
884	N132F	635377407	1.3	66.48	5.4	13777	N132F	7831309	PROC NATL ACAD SCI U S A 92, 452-456 (1995) PMID: 7831309	Lysozyme	2LZM
885	N132I	635377407	1.2	66.48	5.4	13778	N132I	7831309	PROC NATL ACAD SCI U S A 92, 452-456 (1995) PMID: 7831309	Lysozyme	2LZM
883	N132M	635377407	1.5	66.48	5.4	13776	N132M	7831309	PROC NATL ACAD SCI U S A 92, 452-456 (1995) PMID: 7831309	Lysozyme	2LZM
740	N144D	635377407	0.5	66.1	6.9	13304	N144D	1911773	BIOCHEMISTRY 30, 9816-9828 (1991) PMID: 1911773	Lysozyme	2LZM
1541	N144E	635377407	0.4	64.5	6.5		N144E	1854726	BIOCHEMISTRY 30, 7142-7153 (1991) PMID: 1854726	Lysozyme	2LZM
948	N144H	635377407-C54TC97A	0.3	62.4	6.7	13972	N144H	1911773	BIOCHEMISTRY 30, 9816-9828 (1991) PMID: 1911773	Lysozyme	2LZM
825	N163D	635377407-C54TC97A	-0.21	65.15	5.4	13517	N163D	7507755	PROTEIN SCI 2, 2217-2225 (1993) PMID: 7507755	Lysozyme	2LZM
807	N40A	635377407	0.32	62.2	6.7	13497	N40A	1570293	PROC NATL ACAD SCI U S A 89, 3751-3755 (1992) PMID: 1570293	Lysozyme	2LZM
817	N40D	635377407-C54TC97A	0.44	65.15	5.4	13508	N40D	7507755	PROTEIN SCI 2, 2217-2225 (1993) PMID: 7507755	Lysozyme	2LZM
853	N55G	635377407	-0.6	64.7	6.5	13652	N55G	2511328	J MOL BIOL 210, 181-193 (1989) PMID: 2511328	Lysozyme	2LZM
840	Q105A	635377407	-0.6	66.3	5.8	13553	Q105A	8460110	PROTEINS 15, 401-412 (1993) PMID: 8460110	Lysozyme	2LZM
841	Q105E	635377407	-1.1	66.3	5.8	13554	Q105E	8460110	PROTEINS 15, 401-412 (1993) PMID: 8460110	Lysozyme	2LZM
842	Q105G	635377407	-1.5	66.3	5.8	13555	Q105G	8460110	PROTEINS 15, 401-412 (1993) PMID: 8460110	Lysozyme	2LZM
577	Q105M	635377407	-1.2	59	5.4	11422	Q105M	11316887	PROTEIN SCI 10 1067-1078 (2001) PMID: 11316887	Lysozyme	2LZM
741	Q123E	635377407	0.4	64.5	6.5	13312	Q123E	1854726	BIOCHEMISTRY 30, 7142-7153 (1991) PMID: 1854726	Lysozyme	2LZM
844	Q69P	635377407-C54TC97A	-2.9	63.2	6.5	13580	Q69P	1733941	J BIOL CHEM 267, 2393-2399 (1992) PMID: 1733941	Lysozyme	2LZM
1537	R119E	635377407	-0.04	66.7	5.3	13477	R119E	1942034	J MOL BIOL 221, 873-887 (1991) PMID: 1942034	Lysozyme	2LZM
822	R119H	635377407-C54TC97A	-0.29	65.15	5.4	13514	R119H	7507755	PROTEIN SCI 2, 2217-2225 (1993) PMID: 7507755	Lysozyme	2LZM
739	R119M	635377407	0.1	66.1	5.7	13303	R119M	1911773	BIOCHEMISTRY 30, 9816-9828 (1991) PMID: 1911773	Lysozyme	2LZM
814	R14K	635377407-C54TC97A	-0.03	65.15	5.4	13505	R14K	7507755	PROTEIN SCI 2, 2217-2225 (1993) PMID: 7507755	Lysozyme	2LZM
806	R154E	635377407	-1.1	66.7	5.3	13480	R154E	1942034	J MOL BIOL 221, 873-887 (1991) PMID: 1942034	Lysozyme	2LZM
819	R80K	635377407-C54TC97A	-0.17	65.15	5.4	13510	R80K	7507755	PROTEIN SCI 2, 2217-2225 (1993) PMID: 7507755	Lysozyme	2LZM
1390	R96A	635377407	-2	58	5.35	25033	R96A	19384988	PROTEIN SCI 18, 871-880 (2009) PMID: 19384988	Lysozyme	2LZM
1397	R96C	635377407	-2.9	58	5.35	25040	R96C	19384988	PROTEIN SCI 18, 871-880 (2009) PMID: 19384988	Lysozyme	2LZM
1401	R96D	635377407	-3.5	58	5.35	25045	R96D	19384988	PROTEIN SCI 18, 871-880 (2009) PMID: 19384988	Lysozyme	2LZM
1393	R96E	635377407	-2.5	58	5.35	25036	R96E	19384988	PROTEIN SCI 18, 871-880 (2009) PMID: 19384988	Lysozyme	2LZM
1402	R96F	635377407	-4.2	58	5.35	25046	R96F	19384988	PROTEIN SCI 18, 871-880 (2009) PMID: 19384988	Lysozyme	2LZM
1394	R96G	635377407	-2.6	58	5.35	25037	R96G	19384988	PROTEIN SCI 18, 871-880 (2009) PMID: 19384988	Lysozyme	2LZM
871	R96H	635377407	-2.8	70	6.5	13687	R96H	3277175	PROC NATL ACAD SCI U S A 85, 401-405 (1988) PMID: 3277175	Lysozyme	2LZM
1398	R96I	635377407	-2.9	58	5.35	25041	R96I	19384988	PROTEIN SCI 18, 871-880 (2009) PMID: 19384988	Lysozyme	2LZM
1388	R96K	635377407	0	58	5.35	25031	R96K	19384988	PROTEIN SCI 18, 871-880 (2009) PMID: 19384988	Lysozyme	2LZM
1400	R96L	635377407	-3.2	58	5.35	25044	R96L	19384988	PROTEIN SCI 18, 871-880 (2009) PMID: 19384988	Lysozyme	2LZM
1395	R96M	635377407	-2.7	58	5.35	25038	R96M	19384988	PROTEIN SCI 18, 871-880 (2009) PMID: 19384988	Lysozyme	2LZM
1399	R96N	635377407	-3	58	5.35	25042	R96N	19384988	PROTEIN SCI 18, 871-880 (2009) PMID: 19384988	Lysozyme	2LZM
1405	R96P	635377407	-5.5	58	5.35	25049	R96P	19384988	PROTEIN SCI 18, 871-880 (2009) PMID: 19384988	Lysozyme	2LZM
1389	R96Q	635377407	-0.3	58	5.35	25032	R96Q	19384988	PROTEIN SCI 18, 871-880 (2009) PMID: 19384988	Lysozyme	2LZM
1392	R96S	635377407	-2.6	58	5.35	25035	R96S	19384988	PROTEIN SCI 18, 871-880 (2009) PMID: 19384988	Lysozyme	2LZM
1396	R96T	635377407	-2.8	58	5.35	25039	R96T	19384988	PROTEIN SCI 18, 871-880 (2009) PMID: 19384988	Lysozyme	2LZM
1391	R96V	635377407	-2.4	58	5.35	25034	R96V	19384988	PROTEIN SCI 18, 871-880 (2009) PMID: 19384988	Lysozyme	2LZM
1403	R96W	635377407	-4.5	58	5.35	25047	R96W	19384988	PROTEIN SCI 18, 871-880 (2009) PMID: 19384988	Lysozyme	2LZM
1404	R96Y	635377407	-4.7	58	5.35	25048	R96Y	19384988	PROTEIN SCI 18, 871-880 (2009) PMID: 19384988	Lysozyme	2LZM
843	S117F	635377407-C54TC97A	1.1	65.09	5.4	13557	S117F	8401213	PROTEIN SCI 2, 1285-1290 (1993) PMID: 8401213	Lysozyme	2LZM
1628	S117F	635377407	1.1	66.48	5.4	13775	S117F	7831309	PROC NATL ACAD SCI U S A 92, 452-456 (1995) PMID: 7831309	Lysozyme	2LZM
882	S117I	635377407	1.7	66.48	5.4	13774	S117I	7831309	PROC NATL ACAD SCI U S A 92, 452-456 (1995) PMID: 7831309	Lysozyme	2LZM
881	S117V	635377407	2	66.48	5.4	13773	S117V	7831309	PROC NATL ACAD SCI U S A 92, 452-456 (1995) PMID: 7831309	Lysozyme	2LZM
736	S38D	635377407	0.6	66.1	6.9	13300	S38D	1911773	BIOCHEMISTRY 30, 9816-9828 (1991) PMID: 1911773	Lysozyme	2LZM
944	S38N	635377407-C54TC97A	0	62.4	6.7	13968	S38N	1911773	BIOCHEMISTRY 30, 9816-9828 (1991) PMID: 1911773	Lysozyme	2LZM
809	S44A	635377407	0.34	62.2	6.7	13499	S44A	1570293	PROC NATL ACAD SCI U S A 89, 3751-3755 (1992) PMID: 1570293	Lysozyme	2LZM
744	S90H	635377407-C54TC97A	-1.1	65.4	5.5	13319	S90H	1854726	BIOCHEMISTRY 30, 7142-7153 (1991) PMID: 1854726	Lysozyme	2LZM
946	T109D	635377407-C54TC97A	0.6	62.4	6.7	13970	T109D	1911773	BIOCHEMISTRY 30, 9816-9828 (1991) PMID: 1911773	Lysozyme	2LZM
947	T109N	635377407-C54TC97A	0.1	62.4	6.7	13971	T109N	1911773	BIOCHEMISTRY 30, 9816-9828 (1991) PMID: 1911773	Lysozyme	2LZM
737	T115E	635377407	0.04	66.1	6.5		T115E	1854726	Biochemistry. 1991 Jul 23;30(29):7142-53.	Lysozyme	2LZM
823	T151S	635377407-C54TC97A	0.39	65.15	5.4	13515	T151S	7507755	PROTEIN SCI 2, 2217-2225 (1993) PMID: 7507755	Lysozyme	2LZM
584	T152A	635377407	-1.5	59	5.4	11429	T152A	11316887	PROTEIN SCI 10 1067-1078 (2001) PMID: 11316887	Lysozyme	2LZM
586	T152C	635377407	-0.5	59	5.4	11431	T152C	11316887	PROTEIN SCI 10 1067-1078 (2001) PMID: 11316887	Lysozyme	2LZM
588	T152I	635377407	-0.4	59	5.4	11433	T152I	11316887	PROTEIN SCI 10 1067-1078 (2001) PMID: 11316887	Lysozyme	2LZM
585	T152S	635377407	-2	59	5.4	11430	T152S	11316887	PROTEIN SCI 10 1067-1078 (2001) PMID: 11316887	Lysozyme	2LZM
587	T152V	635377407	0.2	59	5.4	11432	T152V	11316887	PROTEIN SCI 10 1067-1078 (2001) PMID: 11316887	Lysozyme	2LZM
852	T157I	635377407	-1.2	64.5	6	13649	T157I	3681997	J MOL BIOL 197, 315-329 (1987) PMID: 3681997	Lysozyme	2LZM
816	T26S	635377407-C54TC97A	0.57	65.15	5.4	13507	T26S	7507755	PROTEIN SCI 2, 2217-2225 (1993) PMID: 7507755	Lysozyme	2LZM
903	T59A	635377407-C54TC97A	-1.5	63	6.5	13850	T59A	1567817	BIOCHEMISTRY 31, 3590-3596 (1992) PMID: 1567817	Lysozyme	2LZM
900	T59D	635377407-C54TC97A	-1.2	63	6.5	13847	T59D	1567817	BIOCHEMISTRY 31, 3590-3596 (1992) PMID: 1567817	Lysozyme	2LZM
901	T59G	635377407-C54TC97A	-1.6	63	6.5	13848	T59G	1567817	BIOCHEMISTRY 31, 3590-3596 (1992) PMID: 1567817	Lysozyme	2LZM
898	T59N	635377407-C54TC97A	-1.1	63	6.5	13845	T59N	1567817	BIOCHEMISTRY 31, 3590-3596 (1992) PMID: 1567817	Lysozyme	2LZM
899	T59S	635377407-C54TC97A	-0.2	63	6.5	13846	T59S	1567817	BIOCHEMISTRY 31, 3590-3596 (1992) PMID: 1567817	Lysozyme	2LZM
902	T59V	635377407-C54TC97A	-1.5	63	6.5	13849	T59V	1567817	BIOCHEMISTRY 31, 3590-3596 (1992) PMID: 1567817	Lysozyme	2LZM
1142	V103I	635377407	-0.5	61	5.35	16621	V103I	12963380	J MOL BIOL 332, 741-756 (2003) PMID: 12963380	Lysozyme	2LZM
831	V103M	635377407	-1.2	65.3	5.42	13523	V103M	8901549	PROC NATL ACAD SCI U S A 93, 12155-12158 (1996) PMID: 8901549	Lysozyme	2LZM
1144	V111A	635377407	-1	62.4	5.4		V111A	10545167	J MOL BIOL 332, 741-756 (2003) PMID: 12963380	Lysozyme	2LZM
848	V111F	635377407-C54TC97A	-1.4	64.89	5.7		V111F	1569571	J MOL BIOL 224, 1143-1159 (1992) PMID: 1569571	Lysozyme	2LZM
849	V111I	635377407-C54TC97A	-0.7	64.89	5.7		V111I	1569571	J MOL BIOL 224, 1143-1159 (1992) PMID: 1569571	Lysozyme	2LZM
874	V131A	635377407	0.39	66.51	5.4	13758	V131A	8771182	PROTEIN ENG 8, 1017-1022 (1995) PMID: 8771182	Lysozyme	2LZM
578	V149A	635377407	-3.15	59	5.4		V149A	11316887	PROTEIN SCI 10 1067-1078 (2001) PMID: 11316887	Lysozyme	2LZM
580	V149C	635377407	-2	59	5.4	11425	V149C	11316887	PROTEIN SCI 10 1067-1078 (2001) PMID: 11316887	Lysozyme	2LZM
583	V149G	635377407	-4.9	59	5.4	11428	V149G	11316887	PROTEIN SCI 10 1067-1078 (2001) PMID: 11316887	Lysozyme	2LZM
582	V149I	635377407	0	59	5.4		V149I	12963380	PROTEIN SCI 10 1067-1078 (2001) PMID: 11316887	Lysozyme	2LZM
579	V149S	635377407	-4.4	59	5.4	11424	V149S	11316887	PROTEIN SCI 10 1067-1078 (2001) PMID: 11316887	Lysozyme	2LZM
581	V149T	635377407	-3	59	5.4	11426	V149T	11316887	PROTEIN SCI 10 1067-1078 (2001) PMID: 11316887	Lysozyme	2LZM
1140	V87I	635377407	-0.3	61	5.35	16618	V87I	12963380	J MOL BIOL 332, 741-756 (2003) PMID: 12963380	Lysozyme	2LZM
963	A125T	67472286	0	52	5.5	14038	A125T	1328237	J BIOL CHEM 267, 21535-21542 (1992) PMID: 1328237	Ribonuclease HI	2RN2
775	A24V	67472286	0.88	52.7	5.5	13383	A24V	7929430	J BIOL CHEM 269, 26904-26911 (1994) PMID: 7929430	Ribonuclease HI	2RN2
699	D10A	67472286	4.05	47	9		D10A	8955106	J BIOL CHEM 271, 32729-32736 (1996) PMID: 8955106	Ribonuclease HI	2RN2
700	D10E	67472286	1	47	9	13218	D10E	8955106	J BIOL CHEM 271, 32729-32736 (1996) PMID: 8955106	Ribonuclease HI	2RN2
702	D10H	67472286	2.4	47	9	13220	D10H	8955106	J BIOL CHEM 271, 32729-32736 (1996) PMID: 8955106	Ribonuclease HI	2RN2
698	D10N	67472286	2	47	9	13216	D10N	8955106	J BIOL CHEM 271, 32729-32736 (1996) PMID: 8955106	Ribonuclease HI	2RN2
701	D10S	67472286	2.7	47	9	13219	D10S	8955106	J BIOL CHEM 271, 32729-32736 (1996) PMID: 8955106	Ribonuclease HI	2RN2
1700	D134A	67472286	1.51	53.1	5.5	13360	D134A	8125123	EUR J BIOCHEM 220, 623-631 (1994) PMID: 8125123	Ribonuclease HI	2RN2
765	D134E	67472286	0.86	53.1	5.5	13353	D134E	8125123	EUR J BIOCHEM 220, 623-631 (1994) PMID: 8125123	Ribonuclease HI	2RN2
764	D134H	67472286	1.92	52.5	5.5		D134H	8125123	EUR J BIOCHEM 220, 623-631 (1994) PMID: 8125123	Ribonuclease HI	2RN2
770	D134I	67472286	1.27	53.1	5.5	13358	D134I	8125123	EUR J BIOCHEM 220, 623-631 (1994) PMID: 8125123	Ribonuclease HI	2RN2
771	D134L	67472286	1.51	53.1	5.5	13359	D134L	8125123	EUR J BIOCHEM 220, 623-631 (1994) PMID: 8125123	Ribonuclease HI	2RN2
1698	D134N	67472286	0.9	53.1	5.5		D134N	7794925	EUR J BIOCHEM 220, 623-631 (1994) PMID: 8125123	Ribonuclease HI	2RN2
766	D134Q	67472286	1.32	53.1	5.5	13354	D134Q	8125123	EUR J BIOCHEM 220, 623-631 (1994) PMID: 8125123	Ribonuclease HI	2RN2
767	D134S	67472286	1.08	53.1	5.5	13355	D134S	8125123	EUR J BIOCHEM 220, 623-631 (1994) PMID: 8125123	Ribonuclease HI	2RN2
768	D134T	67472286	1.08	53.1	5.5	13356	D134T	8125123	EUR J BIOCHEM 220, 623-631 (1994) PMID: 8125123	Ribonuclease HI	2RN2
769	D134V	67472286	1.12	53.1	5.5	13357	D134V	8125123	EUR J BIOCHEM 220, 623-631 (1994) PMID: 8125123	Ribonuclease HI	2RN2
707	D70A	67472286	1.1	47	9	13225	D70A	8955106	J BIOL CHEM 271, 32729-32736 (1996) PMID: 8955106	Ribonuclease HI	2RN2
708	D70E	67472286	0.1	47	9	13226	D70E	8955106	J BIOL CHEM 271, 32729-32736 (1996) PMID: 8955106	Ribonuclease HI	2RN2
706	D70N	67472286	1.6	47	9	13224	D70N	8955106	J BIOL CHEM 271, 32729-32736 (1996) PMID: 8955106	Ribonuclease HI	2RN2
688	D94E	67472286	-0.4	49.8	5.5	13177	D94E	1331044	J BIOL CHEM 267, 22014-22017 (1992) PMID: 1331044	Ribonuclease HI	2RN2
779	E119V	67472286	0.74	52.7	5.5	13389	E119V	7929430	J BIOL CHEM 269, 26904-26911 (1994) PMID: 7929430	Ribonuclease HI	2RN2
781	E135K	67472286	-0.22	52.7	5.5	13394	E135K	7929430	J BIOL CHEM 269, 26904-26911 (1994) PMID: 7929430	Ribonuclease HI	2RN2
704	E48A	67472286	-0.3	47	9	13222	E48A	8955106	J BIOL CHEM 271, 32729-32736 (1996) PMID: 8955106	Ribonuclease HI	2RN2
705	E48D	67472286	-0.2	47	9	13223	E48D	8955106	J BIOL CHEM 271, 32729-32736 (1996) PMID: 8955106	Ribonuclease HI	2RN2
703	E48Q	67472286	0.3	47	9	13221	E48Q	8955106	J BIOL CHEM 271, 32729-32736 (1996) PMID: 8955106	Ribonuclease HI	2RN2
761	G23A	67472286	0.5	52.5	5.5	13347	G23A	7794925	BIOCHEMISTRY 34, 8115-8122 (1995) PMID: 7794925	Ribonuclease HI	2RN2
777	H62D	67472286	-0.17	52.7	5.5	13387	H62D	7929430	J BIOL CHEM 269, 26904-26911 (1994) PMID: 7929430	Ribonuclease HI	2RN2
762	H62P	67472286	1.1	52.5	5.5	13348	H62P	7794925	BIOCHEMISTRY 34, 8115-8122 (1995) PMID: 7794925	Ribonuclease HI	2RN2
776	H62R	67472286	0.36	52.7	5.5	13384	H62R	7929430	J BIOL CHEM 269, 26904-26911 (1994) PMID: 7929430	Ribonuclease HI	2RN2
778	K117R	67472286	0.03	52.7	5.5	13388	K117R	7929430	J BIOL CHEM 269, 26904-26911 (1994) PMID: 7929430	Ribonuclease HI	2RN2
687	K91R	67472286	0	49.8	5.5	13175	K91R	1331044	J BIOL CHEM 267, 22014-22017 (1992) PMID: 1331044	Ribonuclease HI	2RN2
690	K95A	67472286	0.1	49.8	5.5	13181	K95A	1331044	J BIOL CHEM 267, 22014-22017 (1992) PMID: 1331044	Ribonuclease HI	2RN2
689	K95G	67472286	1.9	49.8	5.5	13179	K95G	1331044	J BIOL CHEM 267, 22014-22017 (1992) PMID: 1331044	Ribonuclease HI	2RN2
691	K95N	67472286	0.89	49.8	5.5		K95N	1748642	J BIOL CHEM 267, 22014-22017 (1992) PMID: 1331044	Ribonuclease HI	2RN2
772	Q113P	67472286	-0.6	52	5.5	13375	Q113P	1328237	J BIOL CHEM 267, 21535-21542 (1992) PMID: 1328237	Ribonuclease HI	2RN2
780	R41C	67472286	0.44	52.7	5.5	13392	R41C	7929430	J BIOL CHEM 269, 26904-26911 (1994) PMID: 7929430	Ribonuclease HI	2RN2
774	V74A	67472286	-3.4	52	5.5	13381	V74A	3191114	BIOCHEMISTRY 32, 6171-6178 (1993) PMID: 3191114	Ribonuclease HI	2RN2
773	V74I	67472286	0.6	52	5.5	13380	V74I	3191114	BIOCHEMISTRY 32, 6171-6178 (1993) PMID: 3191114	Ribonuclease HI	2RN2
763	V74L	67472286	0.9	52.5	5.5	13349	V74L	7794925	BIOCHEMISTRY 34, 8115-8122 (1995) PMID: 7794925	Ribonuclease HI	2RN2
1035	L79K	76363560	-3.9	85.32	7	14151	L78K	7857925	BIOCHEMISTRY 34, 2148-2152 (1995) PMID: 7857925	Thioredoxin	2TRX
1036	L79R	76363560	-4	85.32	7	14152	L78R	7857925	BIOCHEMISTRY 34, 2148-2152 (1995) PMID: 7857925	Thioredoxin	2TRX
1082	Y166F	113726	-0.7	54.6	6.8	14372	Y150F	10493583	PROTEIN SCI 8, 1816-1824 (1999) PMID: 10493583	Beta lactamase	3BLS
106	E74A	input100	-0.49	20	8	313	E74A	8060992	BIOCHEMISTRY 33, 9856-9864 (1994) PMID: 8060992	Growth hormone	3HHR
104	E74D	input100	-0.55	20	8	311	E74D	8060992	BIOCHEMISTRY 33, 9856-9864 (1994) PMID: 8060992	Growth hormone	3HHR
109	E74L	input100	-0.79	20	8	316	E74L	8060992	BIOCHEMISTRY 33, 9856-9864 (1994) PMID: 8060992	Growth hormone	3HHR
105	E74Q	input100	-0.18	20	8	312	E74Q	8060992	BIOCHEMISTRY 33, 9856-9864 (1994) PMID: 8060992	Growth hormone	3HHR
107	E74S	input100	-0.91	20	8	314	E74S	8060992	BIOCHEMISTRY 33, 9856-9864 (1994) PMID: 8060992	Growth hormone	3HHR
108	E74T	input100	-0.55	20	8	315	E74T	8060992	BIOCHEMISTRY 33, 9856-9864 (1994) PMID: 8060992	Growth hormone	3HHR
101	S71A	input100	-0.97	20	8	308	S71A	8060992	BIOCHEMISTRY 33, 9856-9864 (1994) PMID: 8060992	Growth hormone	3HHR
103	S71Q	input100	-1.28	20	8	310	S71Q	8060992	BIOCHEMISTRY 33, 9856-9864 (1994) PMID: 8060992	Growth hormone	3HHR
100	S71T	input100	0.33	20	8	307	S71T	8060992	BIOCHEMISTRY 33, 9856-9864 (1994) PMID: 8060992	Growth hormone	3HHR
102	S71V	input100	-1.19	20	8	309	S71V	8060992	BIOCHEMISTRY 33, 9856-9864 (1994) PMID: 8060992	Growth hormone	3HHR
428	A302G	84027873	-1.5	25	7.6	5229	A276G	8407916	J BIOL CHEM 268, 20855-20862 (1993) PMID: 8407916	Maltose binding protein	3MBP
431	D81N	84027873	0	25	7.6	5232	D55N	8407916	J BIOL CHEM 268, 20855-20862 (1993) PMID: 8407916	Maltose binding protein	3MBP
427	G45C	84027873	-2.3	25	7.6	5228	G19C	8407916	J BIOL CHEM 268, 20855-20862 (1993) PMID: 8407916	Maltose binding protein	3MBP
1197	P159A	84027873	-0.3	63	7.4	17433	P133A	14635128	PROTEINS 53, 863-871 (2003) PMID: 14635128	Maltose binding protein	3MBP
1194	P159S	84027873	-2.1	63	7.4	17430	P133S	14635128	PROTEINS 53, 863-871 (2003) PMID: 14635128	Maltose binding protein	3MBP
1198	P185A	84027873	-1.8	63	7.4	17434	P159A	14635128	PROTEINS 53, 863-871 (2003) PMID: 14635128	Maltose binding protein	3MBP
1195	P185S	84027873	-2.1	63	7.4	17431	P159S	14635128	PROTEINS 53, 863-871 (2003) PMID: 14635128	Maltose binding protein	3MBP
1196	P74A	84027873	0.5	63	7.4	17432	P48A	14635128	PROTEINS 53, 863-871 (2003) PMID: 14635128	Maltose binding protein	3MBP
1193	P74S	84027873	0.3	63	7.4	17429	P48S	14635128	PROTEINS 53, 863-871 (2003) PMID: 14635128	Maltose binding protein	3MBP
430	T371I	84027873	0.7	25	7.6	5231	T345I	8407916	J BIOL CHEM 268, 20855-20862 (1993) PMID: 8407916	Maltose binding protein	3MBP
426	V34G	84027873	-1.1	25	7.6	5227	V8G	8407916	J BIOL CHEM 268, 20855-20862 (1993) PMID: 8407916	Maltose binding protein	3MBP
429	Y309D	84027873	-3.2	25	7.6	5230	Y283D	8407916	J BIOL CHEM 268, 20855-20862 (1993) PMID: 8407916	Maltose binding protein	3MBP
952	M134A	134922	-2.56	82.21	7		M103A	7783215	J MOL BIOL 249, 625-635 (1995) PMID: 7783215	Subtilisin inhibitor	3SSI
951	M134G	134922	-6.96	82.21	7		M103G	7783215	J MOL BIOL 249, 625-635 (1995) PMID: 7783215	Subtilisin inhibitor	3SSI
954	M134I	134922	-2.09	82.21	7		M103I	7783215	J MOL BIOL 249, 625-635 (1995) PMID: 7783215	Subtilisin inhibitor	3SSI
955	M134L	134922	-0.07	82.21	7		M103L	7783215	J MOL BIOL 249, 625-635 (1995) PMID: 7783215	Subtilisin inhibitor	3SSI
953	M134V	134922	-2.03	82.21	7		M103V	7783215	J MOL BIOL 249, 625-635 (1995) PMID: 7783215	Subtilisin inhibitor	3SSI
1031	M104A	134922	0.55	53.36	7	14139	M73A	7783217	J MOL BIOL 249, 646-653 (1995) PMID: 7783217	Subtilisin inhibitor	3SSI
1028	M104D	134922	1.6	53.36	7	14136	M73D	7783217	J MOL BIOL 249, 646-653 (1995) PMID: 7783217	Subtilisin inhibitor	3SSI
1029	M104E	134922	1.05	53.36	7	14137	M73E	7783217	J MOL BIOL 249, 646-653 (1995) PMID: 7783217	Subtilisin inhibitor	3SSI
1030	M104G	134922	-0.06	53.36	7	14138	M73G	7783217	J MOL BIOL 249, 646-653 (1995) PMID: 7783217	Subtilisin inhibitor	3SSI
1034	M104I	134922	-0.94	53.36	7	14142	M73I	7783217	J MOL BIOL 249, 646-653 (1995) PMID: 7783217	Subtilisin inhibitor	3SSI
1027	M104K	134922	0.35	53.36	7	14135	M73K	7783217	J MOL BIOL 249, 646-653 (1995) PMID: 7783217	Subtilisin inhibitor	3SSI
1033	M104L	134922	-0.25	53.36	7	14141	M73L	7783217	J MOL BIOL 249, 646-653 (1995) PMID: 7783217	Subtilisin inhibitor	3SSI
1032	M104V	134922	-0.66	53.36	7	14140	M73V	7783217	J MOL BIOL 249, 646-653 (1995) PMID: 7783217	Subtilisin inhibitor	3SSI
966	V44A	134922	-6.78	82.21	7	14044	V13A	7783216	J MOL BIOL 249, 636-645 (1995) PMID: 7783216	Subtilisin inhibitor	3SSI
968	V44F	134922	-5.69	82.21	7	14046	V13F	7783216	J MOL BIOL 249, 636-645 (1995) PMID: 7783216	Subtilisin inhibitor	3SSI
967	V44G	134922	-10.3	82.21	7	14045	V13G	7783216	J MOL BIOL 249, 636-645 (1995) PMID: 7783216	Subtilisin inhibitor	3SSI
969	V44I	134922	-0.89	82.21	7		V13I	7783216	J MOL BIOL 249, 636-645 (1995) PMID: 7783216	Subtilisin inhibitor	3SSI
970	V44L	134922	-2.37	82.21	7		V13L	7783216	J MOL BIOL 249, 636-645 (1995) PMID: 7783216	Subtilisin inhibitor	3SSI
971	V44M	134922	-5.68	82.21	7		V13M	7783216	J MOL BIOL 249, 636-645 (1995) PMID: 7783216	Subtilisin inhibitor	3SSI
1076	E65Y	115227	0.6	50.4	5	14317	E43Y	10608805	J BIOL CHEM 274, 37533-37537 (1999) PMID: 10608805	Cytochrome c551	451C
1074	F56Y	115227	1.9	50.4	5	14315	F34Y	10608805	J BIOL CHEM 274, 37533-37537 (1999) PMID: 10608805	Cytochrome c551	451C
1072	F29A	115227	1.1	50.4	5	14312	F7A	10608805	J BIOL CHEM 274, 37533-37537 (1999) PMID: 10608805	Cytochrome c551	451C
1075	Q59R	115227	0.5	50.4	5	14316	Q37R	10608805	J BIOL CHEM 274, 37533-37537 (1999) PMID: 10608805	Cytochrome c551	451C
1073	V35M	115227	0.4	50.4	5	14313	V13M	10608805	J BIOL CHEM 274, 37533-37537 (1999) PMID: 10608805	Cytochrome c551	451C
1077	V100I	115227	1	50.4	5	14322	V78I	10608805	J BIOL CHEM 274, 37533-37537 (1999) PMID: 10608805	Cytochrome c551	451C
918	A49I	126608	1.4	74	6.4	13879	A31I	8535242	PROTEIN SCI 4, 2063-2072 (1995) PMID: 8535242	Lysozyme	4LYZ
919	A49L	126608	1.8	74	6.4	13880	A31L	8535242	PROTEIN SCI 4, 2063-2072 (1995) PMID: 8535242	Lysozyme	4LYZ
917	A49V	126608	1.2	74	6.4	13878	A31V	8535242	PROTEIN SCI 4, 2063-2072 (1995) PMID: 8535242	Lysozyme	4LYZ
569	C112A	126608	6	20	9.5		C94A	7664875	FEBS LETT 371 17-20 (1995) PMID: 7664875	Lysozyme	4LYZ
921	D119A	126608	0.76	74	6.4	13882	D101A	8535242	PROTEIN SCI 4, 2063-2072 (1995) PMID: 8535242	Lysozyme	4LYZ
926	D119E	126608	0	74	6.4	13888	D101E	8535242	PROTEIN SCI 4, 2063-2072 (1995) PMID: 8535242	Lysozyme	4LYZ
922	D119F	126608	0.72	74	6.4	13883	D101F	8535242	PROTEIN SCI 4, 2063-2072 (1995) PMID: 8535242	Lysozyme	4LYZ
912	D119G	126608	0.45	74	6.4	13873	D101G	8535242	PROTEIN SCI 4, 2063-2072 (1995) PMID: 8535242	Lysozyme	4LYZ
924	D119K	126608	0.19	74	6.4	13886	D101K	8535242	PROTEIN SCI 4, 2063-2072 (1995) PMID: 8535242	Lysozyme	4LYZ
925	D119N	126608	0.04	74	6.4	13887	D101N	8535242	PROTEIN SCI 4, 2063-2072 (1995) PMID: 8535242	Lysozyme	4LYZ
927	D119Q	126608	-0.08	74	6.4	13889	D101Q	8535242	PROTEIN SCI 4, 2063-2072 (1995) PMID: 8535242	Lysozyme	4LYZ
923	D119R	126608	0.27	74	6.4	13885	D101R	8535242	PROTEIN SCI 4, 2063-2072 (1995) PMID: 8535242	Lysozyme	4LYZ
920	D119S	126608	0.87	74	6.4	13881	D101S	8535242	PROTEIN SCI 4, 2063-2072 (1995) PMID: 8535242	Lysozyme	4LYZ
908	F52Y	126608	0.19	74	6.4	13869	F34Y	8535242	PROTEIN SCI 4, 2063-2072 (1995) PMID: 8535242	Lysozyme	4LYZ
904	F21Y	126608	-0.45	74	6.4	13865	F3Y	8535242	PROTEIN SCI 4, 2063-2072 (1995) PMID: 8535242	Lysozyme	4LYZ
914	G120R	126608	0.38	74	6.4	13875	G102R	8535242	PROTEIN SCI 4, 2063-2072 (1995) PMID: 8535242	Lysozyme	4LYZ
913	G120V	126608	-0.04	74	6.4	13874	G102V	8535242	PROTEIN SCI 4, 2063-2072 (1995) PMID: 8535242	Lysozyme	4LYZ
567	G67N	126608	2	20	9.5		G49N	7664875	FEBS LETT 371 17-20 (1995) PMID: 7664875	Lysozyme	4LYZ
905	H33L	126608	0.76	74	6.4	13866	H15L	8535242	PROTEIN SCI 4, 2063-2072 (1995) PMID: 8535242	Lysozyme	4LYZ
939	I73A	126608	-4.4	74	6.4	13912	I55A	8535241	PROTEIN SCI 4, 2050-2062 (1995) PMID: 8535241	Lysozyme	4LYZ
937	I73F	126608	-2.46	74	6.4	13909	I55F	8535241	PROTEIN SCI 4, 2050-2062 (1995) PMID: 8535241	Lysozyme	4LYZ
932	I73L	126608	-0.45	74	6.4	13898	I55L	8535241	PROTEIN SCI 4, 2050-2062 (1995) PMID: 8535241	Lysozyme	4LYZ
935	I73M	126608	-2.27	74	6.4	13907	I55M	8535241	PROTEIN SCI 4, 2050-2062 (1995) PMID: 8535241	Lysozyme	4LYZ
940	I73T	126608	-4.96	74	6.4	13913	I55T	8535241	PROTEIN SCI 4, 2050-2062 (1995) PMID: 8535241	Lysozyme	4LYZ
933	I73V	126608	-0.91	74	6.4	13901	I55V	8535241	PROTEIN SCI 4, 2050-2062 (1995) PMID: 8535241	Lysozyme	4LYZ
566	K31D	126608	8	20	9.5		K13D	7664875	FEBS LETT 371 17-20 (1995) PMID: 7664875	Lysozyme	4LYZ
571	M123T	126608	-1	20	9.5		M105T	7664875	FEBS LETT 371 17-20 (1995) PMID: 7664875	Lysozyme	4LYZ
1513	M30L	126608	0.24	66	2.7		M12L	11266617	PROTEIN SCI 10 313-320 (2001) PMID: 11266617	Lysozyme	4LYZ
570	N121D	126608	-1	20	9.5		N103D	7664875	FEBS LETT 371 17-20 (1995) PMID: 7664875	Lysozyme	4LYZ
906	N37K	126608	-1.06	74	6.4	13867	N19K	8535242	PROTEIN SCI 4, 2063-2072 (1995) PMID: 8535242	Lysozyme	4LYZ
911	N95H	126608	-0.38	74	6.4	13872	N77H	8535242	PROTEIN SCI 4, 2063-2072 (1995) PMID: 8535242	Lysozyme	4LYZ
568	P88N	126608	3.5	20	9.5		P70N	7664875	FEBS LETT 371 17-20 (1995) PMID: 7664875	Lysozyme	4LYZ
916	Q139H	126608	-0.45	74	6.4	13877	Q121H	8535242	PROTEIN SCI 4, 2063-2072 (1995) PMID: 8535242	Lysozyme	4LYZ
915	R132H	126608	0.68	74	6.4	13876	R114H	8535242	PROTEIN SCI 4, 2063-2072 (1995) PMID: 8535242	Lysozyme	4LYZ
907	R39Q	126608	-0.15	74	6.4	13868	R21Q	8535242	PROTEIN SCI 4, 2063-2072 (1995) PMID: 8535242	Lysozyme	4LYZ
909	R86K	126608	-0.04	74	6.4	13870	R68K	8535242	PROTEIN SCI 4, 2063-2072 (1995) PMID: 8535242	Lysozyme	4LYZ
910	R91K	126608	0.23	74	6.4	13871	R73K	8535242	PROTEIN SCI 4, 2063-2072 (1995) PMID: 8535242	Lysozyme	4LYZ
930	S109A	126608	-0.15	74	6.4	13895	S91A	8535241	PROTEIN SCI 4, 2050-2062 (1995) PMID: 8535241	Lysozyme	4LYZ
936	S109D	126608	-2.31	74	6.4	13908	S91D	8535241	PROTEIN SCI 4, 2050-2062 (1995) PMID: 8535241	Lysozyme	4LYZ
928	S109T	126608	0.99	74	6.4	13891	S91T	8535241	PROTEIN SCI 4, 2050-2062 (1995) PMID: 8535241	Lysozyme	4LYZ
929	S109V	126608	-0.08	74	6.4	13894	S91V	8535241	PROTEIN SCI 4, 2050-2062 (1995) PMID: 8535241	Lysozyme	4LYZ
938	S109Y	126608	-3.07	74	6.4	13911	S91Y	8535241	PROTEIN SCI 4, 2050-2062 (1995) PMID: 8535241	Lysozyme	4LYZ
934	T58I	126608	-2.2	74	6.4	13906	T40I	8535241	PROTEIN SCI 4, 2050-2062 (1995) PMID: 8535241	Lysozyme	4LYZ
931	T58S	126608	-0.27	74	6.4	13896	T40S	8535241	PROTEIN SCI 4, 2050-2062 (1995) PMID: 8535241	Lysozyme	4LYZ
797	Y26C	132196	2.2	45	7	13446	Y26C	2314475	NATURE 344, 363-364 (1990) PMID: 2314475	Lambda cro repressor	5CRO
798	Y26D	132196	2.7	45	7	13447	Y26D	2314475	NATURE 344, 363-364 (1990) PMID: 2314475	Lambda cro repressor	5CRO
792	Y26F	132196	0.4	45	7	13441	Y26F	2314475	NATURE 344, 363-364 (1990) PMID: 2314475	Lambda cro repressor	5CRO
796	Y26H	132196	1.9	45	7	13445	Y26H	2314475	NATURE 344, 363-364 (1990) PMID: 2314475	Lambda cro repressor	5CRO
794	Y26L	132196	1.1	45	7	13443	Y26L	2314475	NATURE 344, 363-364 (1990) PMID: 2314475	Lambda cro repressor	5CRO
795	Y26Q	132196	1.4	45	7	13444	Y26Q	2314475	NATURE 344, 363-364 (1990) PMID: 2314475	Lambda cro repressor	5CRO
793	Y26V	132196	0.9	45	7	13442	Y26V	2314475	NATURE 344, 363-364 (1990) PMID: 2314475	Lambda cro repressor	5CRO
791	Y26W	132196	-0.1	45	7	13440	Y26W	2314475	NATURE 344, 363-364 (1990) PMID: 2314475	Lambda cro repressor	5CRO
1164	C73S	1346814	0.72	53.6	7.4	16701	C72S	12974622	BIOCHEMISTRY 42, 10886-10895 (2003) PMID: 12974622	Parvalbumin
1719	D10K	input1713-M1L	-2.72597	55	7.5	21694	D10K	17188709	J MOL BIOL 366, 842-856 (2007) PMID: 17188709	Cold shock protein B
1728	D24K	input1713-M1L	-0.334768	55	7.5	21705	D24K	17188709	J MOL BIOL 366, 842-856 (2007) PMID: 17188709	Cold shock protein B
1729	D24N	input1713-M1L	-0.263032	55	7.5	21706	D24N	17188709	J MOL BIOL 366, 842-856 (2007) PMID: 17188709	Cold shock protein B
1730	D25K	input1713-M1L	-0.908656	55	7.5	21707	D25K	17188709	J MOL BIOL 366, 842-856 (2007) PMID: 17188709	Cold shock protein B
1731	D25N	input1713	-0.71736	55	7.5	21708	D25N	17188709	J MOL BIOL 366, 842-856 (2007) PMID: 17188709	Cold shock protein B
678	E102K	50401825	0.64	50.6	7	12374	E104K	8539251	PROTEINS 23 63-72 (1995) PMID: 8539251	TEM beta-lactamase
1720	K12E	input1713-M1L	0.430416	55	7.5	21695	E12K	17188709	J MOL BIOL 366, 842-856 (2007) PMID: 17188709	Cold shock protein B
1471	E15G	118263	1.55	48.6	7		E15G	9685334	J BIOL CHEM 273, 19982-19987 (1998) PMID: 9685334	HU DNA-binding protein
1726	E21K	input1713-M1L	-0.95648	55	7.5	21703	E21K	17188709	J MOL BIOL 366, 842-856 (2007) PMID: 17188709	Cold shock protein B
1727	E21Q	input1713-M1L	-0.382592	55	7.5	21704	E21Q	17188709	J MOL BIOL 366, 842-856 (2007) PMID: 17188709	Cold shock protein B
1736	E43K	input1713-M1L	-0.215208	55	7.5	21713	E43K	17188709	J MOL BIOL 366, 842-856 (2007) PMID: 17188709	Cold shock protein B
1737	E43Q	input1713	-0.143472	55	7.5	21714	E43Q	17188709	J MOL BIOL 366, 842-856 (2007) PMID: 17188709	Cold shock protein B
1738	E48K	input1713-M1L	-1.33907	55	7.5	21715	E48K	17188709	J MOL BIOL 366, 842-856 (2007) PMID: 17188709	Cold shock protein B
1739	E48Q	input1713-M1L	-0.454328	55	7.5	21717	E48Q	17188709	J MOL BIOL 366, 842-856 (2007) PMID: 17188709	Cold shock protein B
1740	E50K	input1713-M1L	0.4	55	7.5	21719	E50K	17188709	J MOL BIOL 366, 842-856 (2007) PMID: 17188709	Cold shock protein B
1741	E50Q	input1713	0.23912	55	7.5	21720	E50Q	17188709	J MOL BIOL 366, 842-856 (2007) PMID: 17188709	Cold shock protein B
1742	E53K	input1713-M1L	0.071736	55	7.5	21721	E53K	17188709	J MOL BIOL 366, 842-856 (2007) PMID: 17188709	Cold shock protein B
1745	E53Q	input1713-M1L	0.310856	55	7.5	21722	E53Q	17188709	J MOL BIOL 366, 842-856 (2007) PMID: 17188709	Cold shock protein B
1479	F34C	input1479	-2.7	20	7.6		F34C	20194783	PROC NATL ACAD SCI U S A 107, 4908-4913 (2010)	Staphylococcal nuclease
679	G236S	50401825	-1.25	50.6	7	12375	G238S	8539251	PROTEINS 23 63-72 (1995) PMID: 8539251	TEM beta-lactamase
1130	G49A	703573722	0.8	75.8	7	15486	G49A	12144791	J MOL BIOL 321, 355-362 (2002) PMID: 12144791	HPr
1129	G49E	703573722	1.4	78.1	7	15485	G49E	12144791	J MOL BIOL 321, 355-362 (2002) PMID: 12144791	HPr
290	H57A	124348	-0.3	25	7.4	2403	H31A	9166791	BIOCHEMISTRY 36, 6187-6196 (1997) PMID: 9166791	Interleukin 6
1473	I42V	118263	0.52	48.6	7		I42V	9685334	J BIOL CHEM 273, 19982-19987 (1998) PMID: 9685334	HU DNA-binding protein
1721	K12Q	input1713-M1L	0.526064	55	7.5	21696	K12Q	17188709	J MOL BIOL 366, 842-856 (2007) PMID: 17188709	Cold shock protein B
1722	K13E	input1713-M1L	-0.310856	55	7.5	21697	K13E	17188709	J MOL BIOL 366, 842-856 (2007) PMID: 17188709	Cold shock protein B
1723	K20E	input1713	-1.31516	55	7.5	21699	K20E	17188709	J MOL BIOL 366, 842-856 (2007) PMID: 17188709	Cold shock protein B
1725	K20V	input1713-M1L	2.17599	55	7.5	21701	K20V	17188709	J MOL BIOL 366, 842-856 (2007) PMID: 17188709	Cold shock protein B
1732	K39E	input1713-M1L	0.191296	55	7.5	21709	K39E	17188709	J MOL BIOL 366, 842-856 (2007) PMID: 17188709	Cold shock protein B
1733	K39Q	input1713-M1L	0.430416	55	7.5	21710	K39Q	17188709	J MOL BIOL 366, 842-856 (2007) PMID: 17188709	Cold shock protein B
1734	K42E	input1713-M1L	-0.215208	55	7.5	21711	K42E	17188709	J MOL BIOL 366, 842-856 (2007) PMID: 17188709	Cold shock protein B
1735	K42Q	input1713-M1L	0.071736	55	7.5	21712	K42Q	17188709	J MOL BIOL 366, 842-856 (2007) PMID: 17188709	Cold shock protein B
1127	K49A	76365074	1.6	25	7	15479	K49A	12144791	J MOL BIOL 321, 355-362 (2002) PMID: 12144791	HPr
1122	K49D	76365074	1.8	25	7	15474	K49D	12144791	J MOL BIOL 321, 355-362 (2002) PMID: 12144791	HPr
1124	K49E	76365074	2.1	25	7	15476	K49E	12144791	J MOL BIOL 321, 355-362 (2002) PMID: 12144791	HPr
1126	K49G	76365074	1.2	25	7	15478	K49G	12144791	J MOL BIOL 321, 355-362 (2002) PMID: 12144791	HPr
1125	K49M	76365074	1	25	7	15477	K49M	12144791	J MOL BIOL 321, 355-362 (2002) PMID: 12144791	HPr
1120	K49N	76365074	0.4	25	7	15472	K49N	12144791	J MOL BIOL 321, 355-362 (2002) PMID: 12144791	HPr
1123	K49Q	76365074	1.5	25	7	15475	K49Q	12144791	J MOL BIOL 321, 355-362 (2002) PMID: 12144791	HPr
1119	K49R	76365074	-0.2	25	7	15471	K49R	12144791	J MOL BIOL 321, 355-362 (2002) PMID: 12144791	HPr
1121	K49S	76365074	1.2	25	7	15473	K49S	12144791	J MOL BIOL 321, 355-362 (2002) PMID: 12144791	HPr
1743	K55E	input1713-M1L	0.813008	55	7.5	21723	K55E	17188709	J MOL BIOL 366, 842-856 (2007) PMID: 17188709	Cold shock protein B
1744	K55Q	input1713-M1L	0.789096	55	7.5	21724	K55Q	17188709	J MOL BIOL 366, 842-856 (2007) PMID: 17188709	Cold shock protein B
1468	K87E	135015	-1	20	5		K57E	9265621	BIOCHEMISTRY 36, 10414-10421 (1997) PMID: 9265621	Subtilisin BPN'
1715	K5E	input1713-M1L	-1.91296	55	7.5	21688	K5E	17188709	J MOL BIOL 366, 842-856 (2007) PMID: 17188709	Cold shock protein B
1716	K5Q	input1713-M1L	-0.645624	55	7.5	21690	K5Q	17188709	J MOL BIOL 366, 842-856 (2007) PMID: 17188709	Cold shock protein B
1717	K7E	input1713-M1L	-2.41511	55	7.5	21692	K7E	17188709	J MOL BIOL 366, 842-856 (2007) PMID: 17188709	Cold shock protein B
1718	K7Q	input1713-M1L	-1.21951	55	7.5	21693	K7Q	17188709	J MOL BIOL 366, 842-856 (2007) PMID: 17188709	Cold shock protein B
1467	Q70L	135015	-1.1	20	5		Q40L	9265621	BIOCHEMISTRY 36, 10414-10421 (1997) PMID: 9265621	Subtilisin BPN'
680	R162H	50401825	-0.17	50.6	7	12377	R164H	8539251	PROTEINS 23 63-72 (1995) PMID: 8539251	TEM beta-lactamase
681	R162S	50401825	-0.61	50.6	7	12378	R164S	8539251	PROTEINS 23 63-72 (1995) PMID: 8539251	TEM beta-lactamase
1713	R3E	input1713	-3.82592	55	7.5	21686	R3E	17188709	J MOL BIOL 366, 842-856 (2007) PMID: 17188709	Cold shock protein B
1714	R3Q	input1713	-1.0043	55	7.5	21687	R3Q	17188709	J MOL BIOL 366, 842-856 (2007) PMID: 17188709	Cold shock protein B
1466	S212C	56757555	-0.96	23	6.5		S212C	1581299	BIOCHEMISTRY 31, 4437-4444 (1992) PMID: 1581299	Anthranilate isomerase
682	S233A	50401825	0.58	50.6	7	12380	S235A	8539251	PROTEINS 23 63-72 (1995) PMID: 8539251	TEM beta-lactamase
1472	S27A	118263	0.73	48.6	7		S27A	9685334	J BIOL CHEM 273, 19982-19987 (1998) PMID: 9685334	HU DNA-binding protein
291	W60A	124348	3.1	25	7.4	2404	W34A	9166791	BIOCHEMISTRY 36, 6187-6196 (1997) PMID: 9166791	Interleukin 6
1521	F153A	635377407-C54TC97A	-3.8	64.88	5.7			8433369	J Mol Biol. 1993 Feb 5;229(3):747-69.	Lysozyme
1563	I50G	124122	-3.52	25	6.25			7490748	J Mol Biol. 1995 Nov 24;254(2):260-88	Chymotrypsin inhibitor
1581	V83G	124122	-3.5	25	6.25			7490748	J Mol Biol. 1995 Nov 24;254(2):260-88	Chymotrypsin inhibitor
1484	F153A	635377407	-3.4	59	5.4			10545167	BIOCHEMISTRY 38, 14451-14460 (1999) PMID: 10545167	Lysozyme
1578	V80G	124122	-3.24	25	6.25			7490748	J Mol Biol. 1995 Nov 24;254(2):260-88	Chymotrypsin inhibitor
1622	S139G	133149	-2.95	44.35	4.4			7831279	Protein Eng. 1994 Sep;7(9):1089-95	Barnase
1708	C31S	122737	-2.72623	24.85	7			10852713	Biochemistry. 2000 Jun 20;39(24):7153-8	Acidic fibroblast growth factor
1566	V54G	124122	-2.43	25	6.25			7490748	J Mol Biol. 1995 Nov 24;254(2):260-88	Chymotrypsin inhibitor
1482	L121A	635377407	-2.2	59	5.4			10545167	BIOCHEMISTRY 38, 14451-14460 (1999) PMID: 10545167	Lysozyme
1562	I50A	124122	-2.12	25	6.25			7490748	J Mol Biol. 1995 Nov 24;254(2):260-88	Chymotrypsin inhibitor
1757	I232T	124267	-1.99	63	5.2			10574793	Structure. 1999 Nov 15;7(11):1333-43.	Protein G
1756	I232N	124267	-1.93	63	5.2			10574793	Structure. 1999 Nov 15;7(11):1333-43.	Protein G
1488	L84M	635377407-C54TC97A	-1.9	59	5.4			10545167	BIOCHEMISTRY 38, 14451-14460 (1999) PMID: 10545167	Lysozyme
1494	A129M	635377407-C54TC97A	-1.9	59	5.4			10545167	BIOCHEMISTRY 38, 14451-14460 (1999) PMID: 10545167	Lysozyme
1575	A78G	124122	-1.88	25	6.25			7490748	J Mol Biol. 1995 Nov 24;254(2):260-88	Chymotrypsin inhibitor
1707	C98S	122737	-1.8414	24.85	7			10852713	Biochemistry. 2000 Jun 20;39(24):7153-8	Acidic fibroblast growth factor
1476	F15A	416834	-1.67	60	7			9533624	Proteins. 1998 Mar 1;30(4):401-6.	Cold shock protein
1709	H108G	122737	-1.60134	39.45	7			10852713	Biochemistry. 2000 Jun 20;39(24):7153-8	Acidic fibroblast growth factor
1577	V80A	124122	-1.51	25	6.25			7490748	J Mol Biol. 1995 Nov 24;254(2):260-88	Chymotrypsin inhibitor
1580	V83A	124122	-1.45	25	6.25			7490748	J Mol Biol. 1995 Nov 24;254(2):260-88	Chymotrypsin inhibitor
1475	F17A	416834	-1.34	60	7			9533624	Proteins. 1998 Mar 1;30(4):401-6.	Cold shock protein
1582	I50T	124122	-1.34	25	6.25			7490748	J Mol Biol. 1995 Nov 24;254(2):260-88	Chymotrypsin inhibitor
1491	V103M	635377407-C54TC97A	-1.2	59	5.4			10545167	BIOCHEMISTRY 38, 14451-14460 (1999) PMID: 10545167	Lysozyme
1556	T23G	124122	-1.16	25	6.25			7490748	J Mol Biol. 1995 Nov 24;254(2):260-88	Chymotrypsin inhibitor
1579	V83T	124122	-1.15	25	6.25			7490748	J Mol Biol. 1995 Nov 24;254(2):260-88	Chymotrypsin inhibitor
1564	V54T	124122	-1.03	25	6.25			7490748	J Mol Biol. 1995 Nov 24;254(2):260-88	Chymotrypsin inhibitor
1658	D55G	133149	-1	25	6.3			15035606	BIOCHEMISTRY 43, 3346-3356 (2004) PMID: 15035606	Barnase
1639	E19A	118595805	-0.95	25	5			10423259	Biochemistry. 1999 Jul 27;38(30):9783-90.	Myoblobin
1686	F22L	67473577	-0.9	25	7.8			2872918	Biochemistry. 1986 May 20;25(10):2965-74.	Tryptophan synthase alpha-subunit
1554	T23A	124122	-0.85	25	6.25			7490748	J Mol Biol. 1995 Nov 24;254(2):260-88	Chymotrypsin inhibitor
1489	L91M	635377407-C54TC97A	-0.8	59	5.4			10545167	BIOCHEMISTRY 38, 14451-14460 (1999) PMID: 10545167	Lysozyme
1493	L121M	635377407-C54TC97A	-0.8	59	5.4			10545167	BIOCHEMISTRY 38, 14451-14460 (1999) PMID: 10545167	Lysozyme
1567	T59A	124122	-0.72	25	6.25			7490748	J Mol Biol. 1995 Nov 24;254(2):260-88	Chymotrypsin inhibitor
1626	D59G	133149	-0.72	49.55	4.4			7831279	Protein Eng. 1994 Sep;7(9):1089-95	Barnase
1492	L118M	635377407-C54TC97A	-0.7	59	5.4			10545167	BIOCHEMISTRY 38, 14451-14460 (1999) PMID: 10545167	Lysozyme
1569	E61A	124122	-0.7	25	6.25			7490748	J Mol Biol. 1995 Nov 24;254(2):260-88	Chymotrypsin inhibitor
1474	F27A	416834	-0.69	60	7			9533624	Proteins. 1998 Mar 1;30(4):401-6.	Cold shock protein
1641	R119A	118595805	-0.65	25	5			10423259	Biochemistry. 1999 Jul 27;38(30):9783-90.	Myoblobin
1565	V54A	124122	-0.64	25	6.25			7490748	J Mol Biol. 1995 Nov 24;254(2):260-88	Chymotrypsin inhibitor
1520	L99M	635377407-C54TC97A	-0.6	64.88	5.7			8433369	J Mol Biol. 1993 Feb 5;229(3):747-69.	Lysozyme
1523	F153M	635377407-C54TC97A	-0.6	64.88	5.7			8433369	J Mol Biol. 1993 Feb 5;229(3):747-69.	Lysozyme
1543	L99F	635377407-C54TC97A	-0.6	64.9	5.7			1569571	J Mol Biol. 1992 Apr 20;224(4):1143-59.	Lysozyme (WT*)
1672	L150A	84027824	-0.57	9.85	7			19445954	Biophys Chem. 2016 May;212:17-21	Peripheral subunit binding domain
1640	D21A	118595805	-0.5	25	5			10423259	Biochemistry. 1999 Jul 27;38(30):9783-90.	Myoblobin
1557	E27A	124122	-0.47	25	6.25			7490748	J Mol Biol. 1995 Nov 24;254(2):260-88	Chymotrypsin inhibitor
1642	R140A	118595805	-0.45	25	5			10423259	Biochemistry. 1999 Jul 27;38(30):9783-90.	Myoblobin
1688	G211E	67473577	-0.4	25	7.8			2872918	Biochemistry. 1986 May 20;25(10):2965-74.	Tryptophan synthase alpha-subunit
1576	V80T	124122	-0.38	25	6.25			7490748	J Mol Biol. 1995 Nov 24;254(2):260-88	Chymotrypsin inhibitor
1673	L2R	416834	-0.35868	70	7			15784264	J Mol Biol. 2005 Apr 15;347(5):1063-76.	Cold chock protein
1555	T23V	124122	-0.32	25	6.25			7490748	J Mol Biol. 1995 Nov 24;254(2):260-88	Chymotrypsin inhibitor
1690	G234K	67473577	-0.3	25	7.8			2872918	Biochemistry. 1986 May 20;25(10):2965-74.	Tryptophan synthase alpha-subunit
1670	A102V	61224067	-0.29	25	7			16563433	J MOL BIOL 358, 701-712 (2006) PMID: 16563433	Flavodoxin
1638	D123A	118595805	-0.1	25	5			10423259	Biochemistry. 1999 Jul 27;38(30):9783-90.	Myoblobin
1561	I50V	124122	-0.08	25	6.25			7490748	J Mol Biol. 1995 Nov 24;254(2):260-88	Chymotrypsin inhibitor
1637	K134A	118595805	-0.05	25	5			10423259	Biochemistry. 1999 Jul 27;38(30):9783-90.	Myoblobin
1724	K20Q	input1713	0	55	7.5			17188709	J MOL BIOL 366, 842-856 (2007) PMID: 17188709	Cold shock protein
1568	T59D	124122	0.02	25	6.25			7490748	J Mol Biol. 1995 Nov 24;254(2):260-88	Chymotrypsin inhibitor
1666	V84I	61224067	0.02	25	7			16563433	J MOL BIOL 358, 701-712 (2006) PMID: 16563433	Flavodoxin
1667	G88A	61224067	0.04	25	7			16563433	J MOL BIOL 358, 701-712 (2006) PMID: 16563433	Flavodoxin
1689	G234D	67473577	0.1	25	7.8			2872918	Biochemistry. 1986 May 20;25(10):2965-74.	Tryptophan synthase alpha-subunit
1671	A102L	61224067	0.12	25	7			16563433	J MOL BIOL 358, 701-712 (2006) PMID: 16563433	Flavodoxin
1505	T152V	635377407-C54TC97A	0.2	61	5.35			12963380	J Mol Biol. 2003 Sep 19;332(3):741-56.	Lysozyme
1665	V19L	61224067	0.2	25	7			16563433	J MOL BIOL 358, 701-712 (2006) PMID: 16563433	Flavodoxin
1664	V19I	61224067	0.69	25	7			16563433	J MOL BIOL 358, 701-712 (2006) PMID: 16563433	Flavodoxin
1678	A46L	416834	0.813008	70	7			15784264	J Mol Biol. 2005 Apr 15;347(5):1063-76	Cold chock protein
1680	T64R	416834	1.07604	70	7			15784264	J Mol Biol. 2005 Apr 15;347(5):1063-76	Cold chock protein
1679	S48K	416834	1.41081	70	7			15784264	J Mol Biol. 2005 Apr 15;347(5):1063-76	Cold chock protein
1516	C132V	122737	1.5	24.85	6.6			14627732	Protein Sci. 2003 Dec;12(12):2704-18	Fibroblast growth factor-1
1683	E66V	416834	1.72166	70	7			15784264	J Mol Biol. 2005 Apr 15;347(5):1063-76	Cold chock protein
1676	E3V	416834	1.76949	70	7			15784264	J Mol Biol. 2005 Apr 15;347(5):1063-76	Cold chock protein
1681	E66K	416834	2.17599	70	7			15784264	J Mol Biol. 2005 Apr 15;347(5):1063-76	Cold chock protein
1687	E49M	67473577	3.1	25	7.8			2872918	Biochemistry. 1986 May 20;25(10):2965-74.	Tryptophan synthase alpha-subunit
1517	V46I	122737	4	24.85	6.6			19695265	J Mol Biol. 2009 Oct 16;393(1):113-27	Fibroblast growth factor-1

## Sheet: Selection of proteins
Red: Proteins discarded for low quality or other errors. Blue: data discarded because the identification of the correct PDB reference for lysozyme is uncertain. Yellow: multimeric proteins.
protein name	PDB (in Protherm)	Coverage	Resolution	Rvalue-Rfree	Ramachandran outliers	Sidechain outliers	RSRZ Outliers	Geometric quality of the chain	Mutations in wild type	QMEAN	Variation in Protherm	Variation in sequence	ddG	PoPMUsic new (<0: stabilizing) identical for all chains	DynaMut chain A (<0: destabilizing)	DynaMut chain B (<0: destabilizing)	DynaMut chain C (<0: destabilizing)	DynaMut chain D (<0: destabilizing)	DynaMut chain E (<0: destabilizing)	DynaMut chain F (<0: destabilizing)	DUET catena A (<0: destabilizing)	DUET catena B (<0: destabilizing)	DUET catena C (<0: destabilizing)	DUET catena D (<0: destabilizing)	DUET catena E (<0: destabilizing)	DUET catena F (<0: destabilizing)	INPS-MD chain A (<0: destabilizing)	INPS-MD chain B (<0: destabilizing)	INPS-MD Chain C (<0: destabilizing)	INPS-MD Chain D (<0: destabilizing)	INPS-MD Chain E (<0: destabilizing)	INPS-MD Chain F (<0: destabilizing)	MAESTROWEB chain A (<0: stabilizing)	MAESTROWEB chain B (<0: stabilizing)	MAESTROWEB chain C (<0: stabilizing)	MAESTROWEB chain D (<0: stabilizing)	MAESTROWEB chain E (<0: stabilizing)	MAESTROWEB chain F (<0: stabilizing)
DsbA from E. coli	1A23-A	1-186	NA (NMR)	NA	2.7% (red)	27.7% (red)	NA	46% green, 43% yellow, 11% orange, <5% red	no		H32Y	H51Y	6.8	0.34	1.231	no	no	no	no	no	1.456	no	no	no	no	no	0.092065	no	no	no	no	no	-0.128143	no	no	no	no	no
DsbA from E. coli	1A23-A										H32L	H51L	5.3	0.14	0.436	no	no	no	no	no	0.993	no	no	no	no	no	0.006183	no	no	no	no	no	-0.287	no	no	no	no	no
DsbA from E. coli	1A23-A										H32S	H51S	5.2	1.04	-0.439	no	no	no	no	no	-0.178	no	no	no	no	no	-1.13054	no	no	no	no	no	1.156	no	no	no	no	no
Ubiquitin from B. taurus	1AAR-AB	1-76	2.3	0.190-NA	0 (blue)	16.2% (red)	0.7% (blue)	67% green, 22% yellow, 11% orange, <5% red	no		F45W	F121W	0.32	0.79	0.719	0.312	no	no	no	no	0.451	0.541	no	no	no	no	-0.631077	-0.632657	no	no	no	no	0.991	0.626	no	no	no	no
Ubiquitin from B. taurus	1AAR-AB										K6E	K82E	0.53	0.45	0.231	0.311	no	no	no	no	-0.577	-0.951	no	no	no	no	-0.872719	-0.940892	no	no	no	no	0.171	0.951	no	no	no	no
Ubiquitin from B. taurus	1AAR-AB										K6Q	K82Q	0.26	0.43	-0.117	-1.345	no	no	no	no	-0.992	-1.166	no	no	no	no	-0.782602	-0.836993	no	no	no	no	0.117	0.933	no	no	no	no
Ubiquitin from B. taurus	1AAR-AB										K27Q	K103Q	-1.91	0.66	-0.198	-0.928	no	no	no	no	-1.667	-1.437	no	no	no	no	-0.905906	-0.854434	no	no	no	no	0.156	0.974	no	no	no	no
Ubiquitin from B. taurus	1AAR-AB										K29Q	K105Q	-1.67	0.34	-0.217	-0.505	no	no	no	no	-0.585	-0.551	no	no	no	no	-0.817498	-0.788663	no	no	no	no	-0.672	0.933	no	no	no	no
Ubiquitin from B. taurus	1AAR-AB										K29N	K105N	-1.48	1.25	-0.346	-0.72	no	no	no	no	-0.731	-0.73	no	no	no	no	-1.19867	-1.13522	no	no	no	no	1.239	0.915	no	no	no	no
Ubiquitin from B. taurus	1AAR-AB										R42E	R118E	1.63	1.58	0.203	0.47	no	no	no	no	0.299	-1.125	no	no	no	no	-1.12254	-1.43435	no	no	no	no	0.834	0.885	no	no	no	no
Ubiquitin from B. taurus	1AAR-AB										H68Q	H144Q	0.55	1.18	0.029	-0.244	no	no	no	no	-1.372	-1.625	no	no	no	no	-0.72885	-0.740411	no	no	no	no	0.202	0.926	no	no	no	no
Ubiquitin from B. taurus	1AAR-AB										H68E	H144E	0.76	1.87	-0.29	-0.127	no	no	no	no	-1.072	-1.262	no	no	no	no	-0.56766	-0.58394	no	no	no	no	0.855	0.912	no	no	no	no
Ubiquitin from B. taurus	1AAR-AB										R72Q	R148Q	-0.33	0.49	-0.278	-0.001	no	no	no	no	-1.076	-0.224	no	no	no	no	-0.930855	-0.924265	no	no	no	no	-0.154	0.917	no	no	no	no
Cellular prion protein from mouse	1AG2-A	121-231	NA (NMR)	NA	2% (red)	17.9% (red)	NA	77% green, 20% yellow, <5% orange	no		M129V	M128V	-0.33	0.01	-0.364	no	no	no	no	no	0.053	no	no	no	no	no	-0.719385	no	no	no	no	no	0.466613	no	no	no	no	no
Cellular prion protein from mouse	1AG2-A										V180I	V179I	-0.5	0.65	-0.462	no	no	no	no	no	-0.481	no	no	no	no	no	-0.365851	no	no	no	no	no	0.00932207	no	no	no	no	no
Cellular prion protein from mouse	1AG2-A										T183A	T182A	-4.62	0.58	-0.216	no	no	no	no	no	-0.736	no	no	no	no	no	-0.973545	no	no	no	no	no	0.859041	no	no	no	no	no
Cellular prion protein from mouse	1AG2-A										T190V	T189V	0.17	0.48	-0.177	no	no	no	no	no	0.213	no	no	no	no	no	-0.411138	no	no	no	no	no	0.105429	no	no	no	no	no
Cellular prion protein from mouse	1AG2-A										F198S	F197S	-2.46	3.12	-3.025	no	no	no	no	no	-3.067	no	no	no	no	no	-1.98432	no	no	no	no	no	2.88178	no	no	no	no	no
Cellular prion protein from mouse	1AG2-A										E200K	E199K	-0.14	0.22	0.062	no	no	no	no	no	0.604	no	no	no	no	no	-0.137116	no	no	no	no	no	-0.064217	no	no	no	no	no
Cellular prion protein from mouse	1AG2-A										R208H	R207H	-1.43	0.67	-0.314	no	no	no	no	no	-1.576	no	no	no	no	no	-0.389443	no	no	no	no	no	0.63219	no	no	no	no	no
Cellular prion protein from mouse	1AG2-A										V210I	V209I	-0.26	0.8	0.201	no	no	no	no	no	-0.762	no	no	no	no	no	0.0269895	no	no	no	no	no	0.133367	no	no	no	no	no
Cellular prion protein from mouse	1AG2-A										Q217R	Q216R	-2.13	0.57	0.716	no	no	no	no	no	-0.078	no	no	no	no	no	-0.780957	no	no	no	no	no	0.126492	no	no	no	no	no
Spectrin from G. gallus	1AJ3-A	10-107	NA (NMR)	NA	1% (red)	33% (red)	NA	36% green, 44% yellow, 8% cyan, 11% grey	no		W22F	W1784F	-1.11														-1.09296
Lysozyme (lambda bacteriophage)	1AM7-A/B/C	1-154 (4 chains)	2.3	0.213-0.163	0% (blue)	2.5% (white)	2.2% (white)	87-91% green, 6-9% yellow, <5% red, <5% grey	no		H31D	H31D	-1.6	0.57	-0.518	-0.422	-0.617	no	no	no	-0.026	-0.039	-0.415	no	no	no	-0.224482	-0.224482	-0.233247	no	no	no	0.328	0.506	0.538	no	no	no
Lysozyme (lambda bacteriophage)	1AM7-A/B/C										H48N	H48N	-5	1.5	-1.492	-1.871	-1.849	no	no	no	-1.832	-1.867	-1.862	no	no	no	-1.05423	-1.05423	-1.05423	no	no	no	1.987	1.937	1.974	no	no	no
Adenylate kinase from E. coli	1ANK-A/B	1-214 (2 chains)	2	0.316-0.201	2.4% (red)	6.9% (red)	NA	54-57% green, 36-40% yellow, 6-8% orange	no		D84H	D84H	-1.4	-0.31	0.98	1.078	no	no	no	no	-0.67	-0.572	no	no	no	no	-0.65701	-0.585964	no	no	no	no	0.0224635	0.006	no	no	no	no
Adenylate kinase from E. coli	1ANK-A/B										G85V	G85V	-2.4	1.85	-0.408	-0.017	no	no	no	no	-0.533	-0.011	no	no	no	no	-1.29114	-1.31497	no	no	no	no	0.294321	0.495139	no	no	no	no
Adenylate kinase from E. coli	1ANK-A/B										F86L	F86L	-0.8	2.17	-1.558	-1.533	no	no	no	no	-1.968	-1.914	no	no	no	no	-2.09148	-2.01455	no	no	no	no	-0.056777	0.089428	no	no	no	no
Adenylate kinase from E. coli	1ANK-A/B										R88G	R88G	-0.2	1.69	-0.899	-1.154	no	no	no	no	-1.403	-1.304	no	no	no	no	-1.56029	-1.55562	no	no	no	no	2.02187	2.30476	no	no	no	no
Arc repressor from Salmonella phage P22	1ARR-AB	1-53 (2 chains)	NA (NMR)	NA	3.9% (red)	10.6% (red)	NA	57-60% green, 23-28% yellow, 13% orange, <5% red	no		P8L	P8L	2.48	0.79	0.54	-0.031	no	no	no	no	-0.159	-0.134	no	no	no	no	-0.800353	-0.859576	no	no	no	no	-0.219	-0.125	no	no	no	no
Adrenodoxin bovine	1AYF-AB	6-108 (2 chains)	1.85	0.253-0.195	0 (blue)	5.6% (white)	3.4% (white)	82-84% green, 12-13% yellow, <5% orange, <5% grey	no		H56Q	H114Q	-1.66	1.32	-1.048	0.782	no	no	no	no	-1.756	-1.695	no	no	no	no	-1.15148	-1.14694	no	no	no	no	1.098	1.126	no	no	no	no
Adrenodoxin bovine	1AYF-AB										H56T	H114T	-1.19	0.88	-0.806	-0.571	no	no	no	no	-2.066	-1.99	no	no	no	no	-1.37509	-1.37335	no	no	no	no	0.899	1.078	no	no	no	no
Adrenodoxin bovine	1AYF-AB										H56R	H114R	-1.16	1.19	0.005	0.093	no	no	no	no	-1.875	-1.832	no	no	no	no	-0.781055	-0.761099	no	no	no	no	1.081	1.196	no	no	no	no
Adrenodoxin bovine	1AYF-AB										T54S	T112S	0.05	1.16	-0.128	0.803	no	no	no	no	-1.409	-1.016	no	no	no	no	-0.805213	-0.743055	no	no	no	no	1.094	1.046	no	no	no	no
Adrenodoxin bovine	1AYF-AB										T54A	T112A	-1.31	1.43	-0.59	0.556	no	no	no	no	-0.846	-0.805	no	no	no	no	-1.00561	-0.958389	no	no	no	no	0.955	0.974	no	no	no	no
Adrenodoxin bovine	1AYF-AB										Y82S	Y140S	-0.33	0.11	-0.121	0.202	no	no	no	no	0.003	0.078	no	no	no	no	-0.163996	-0.102155	no	no	no	no	0.657	-0.668	no	no	no	no
Adrenodoxin bovine	1AYF-AB										Y82L	Y140L	-0.36	0.13	-0.095	0.525	no	no	no	no	0.34	0.378	no	no	no	no	0.0464715	0.111615	no	no	no	no	-0.271	-0.256	no	no	no	no
Adrenodoxin bovine	1AYF-AB										Y82F	Y140F	-0.01	-0.13	0.126	0.401	no	no	no	no	0.14	0.197	no	no	no	no	0.029834	0.061737	no	no	no	no	-0.292	-0.375	no	no	no	no
Adrenodoxin bovine	1AYF-AB										Y82W	Y140W	-0.21	-0.02	0.191	0.466	no	no	no	no	-0.236	-0.232	no	no	no	no	0.431791	0.471071	no	no	no	no	-0.596	-0.532	no	no	no	no
Adrenodoxin bovine	1AYF-AB										C95S	C153S	0.96	0.3	0.156	1.149	no	no	no	no	-0.95	-0.412	no	no	no	no	-0.595449	-0.425753	no	no	no	no	1.223	0.761	no	no	no	no
Adrenodoxin bovine	1AYF-AB										D76E	D134E	0.45	-0.14	0.282	1.201	no	no	no	no	0.124	-0.104	no	no	no	no	-0.0231404	-0.0331659	no	no	no	no	-0.547	-0.541	no	no	no	no
Sac7d from S. acidocalidarius	1AZP-A	1-66 (chain C)	1.6	0.252-0.211	0 (blue)	3.5% (white)	3.7% (white)	71% green, 26% yellow, <5% orange (chain C)	no		V30I	V30I	0.7	1.13	0.617	no	no	no	no	no	-0.789	no	no	no	no	no	0.075642	no	no	no	no	no	0.849	no	no	no	no	no
Glutamate dehydrogenase from T. maritima	1B26-ABCDEF	4-412 (6 chains)	3	0.295-0.225	0.9% (red)	1.3% (white)	0.2% (blue)	75-78% green, 20-23% yellow, <5% grey	no		R190A	R191A	-0.34	1.57	-0.799	-0.576	-0.838	-0.776	-0.787	-0.793	-1.384	-1.493	-1.384	-1.41	-1.337	-1.43	-1.3012	-1.37178	-1.37178	-1.3012	-1.31944	-1.3012	-0.035	0.052	-0.036	-0.037	-0.024	-0.021
Glutamate dehydrogenase from T. maritima	1B26-ABCDEF										E231A	E232A	-0.17	0.26	-0.423	-0.368	-0.447	-0.462	-0.632	-0.503	-0.393	-0.655	-0.611	-0.57	-0.667	-0.585	-0.335015	-0.404452	-0.404452	-0.391126	-0.335015	-0.395043	1.272	1.369	1.346	1.35	1.35	1.379
Glutamate dehydrogenase from T. maritima	1B26-ABCDEF										K193A	K194A	0.23	0.83	-0.117	-0.039	-0.069	-0.15	-0.051	0.207	-0.753	-0.503	-0.565	-0.797	-0.753	-0.753	0.612609	0.633512	0.633512	0.631239	0.612609	0.628861	-0.489	-0.497	-0.484	-0.494	-0.494	-0.449
Cytochrome b5 rat	1B5M-A	3-86 (1 chain)	2.7	0.22-NA	2.4% (red)	14.1% (red)	NA	25% green, 50% yellow, 20% orange, 5% red	no		P81A	P79A	-1.15	0.96	-0.445	no	no	no	no	no	-1.111	no	no	no	no	no	-0.340446	no	no	no	no	no	0.046	no	no	no	no	no
Barnase from B. amyloliquefaciens	1BNI-A/B/C	3-110 (3 chains)	2.1	NA-NA	0.3% (white)	8.8% (red)	NA	45-55% green, 34-35% yellow, 9-16% orange, <5% red, <5% grey			I4V	I51V	-0.6	0.53	0.502	0.852	1.086	no	no	no	-0.877	-0.774	-0.814	no	no	no	-0.37558	-0.306522	-0.020147	no	no	no	0.806701	0.654299	0.812694	no	no	no
Barnase from B. amyloliquefaciens	1BNI-A/B/C										I4A	I51A	-1.4	0.99	-0.727	0.299	-0.122	no	no	no	-1.946	-1.804	-1.871	no	no	no	-1.13277	-1.07107	-0.908188	no	no	no	1.12347	1.03697	1.15129	no	no	no
Barnase from B. amyloliquefaciens	1BNI-A/B/C										N5A	N52A	-1.9	1.42	0.587	0.841	1.051	no	no	no	-0.853	-0.902	-0.665	no	no	no	-0.248047	-0.232495	-0.029386	no	no	no	1.15	1.09887	1.28464	no	no	no
Barnase from B. amyloliquefaciens	1BNI-A/B/C										T6G	T53G	-1.27	1.1	0.299	1.385	1.438	no	no	no	-1.198	-1.131	-1.114	no	no	no	-0.752151	-0.752151	-0.752151	no	no	no	1.09795	1.01061	1.08452	no	no	no
Barnase from B. amyloliquefaciens	1BNI-A/B/C										T6A	T53A	-2.29	1.13	0.835	1.332	1.319	no	no	no	-0.955	-0.827	-0.832	no	no	no	-0.243296	-0.243296	-0.243296	no	no	no	0.837325	0.737913	0.86511	no	no	no
Barnase from B. amyloliquefaciens	1BNI-A/B/C										D8A	D55A	-0.8	0.17	0.088	1.173	1.293	no	no	no	0.098	0.2	0.129	no	no	no	0.085556	0.0912948	0.0738417	no	no	no	0.439126	0.45568	0.337038	no	no	no
Barnase from B. amyloliquefaciens	1BNI-A/B/C										V10T	V57T	-2.5	2.34	-1.513	-0.86	-1.315	no	no	no	-2.397	-2.956	-2.453	no	no	no	-1.65096	-1.65096	-1.65096	no	no	no	2.45244	2.52761	2.46663	no	no	no
Barnase from B. amyloliquefaciens	1BNI-A/B/C										V10A	V57A	-3.4	2.83	-0.024	-0.506	-1.131	no	no	no	-1.89	-2.232	-1.878	no	no	no	-1.94773	-1.94773	-1.94773	no	no	no	2.06198	2.05026	2.05517	no	no	no
Barnase from B. amyloliquefaciens	1BNI-A/B/C										D12A	D59A	-0.31	0.05	0.381	0.671	0.588	no	no	no	0.01	0.124	-0.129	no	no	no	-0.105628	-0.114499	-0.155602	no	no	no	-0.177861	-0.0773907	-0.125	no	no	no
Barnase from B. amyloliquefaciens	1BNI-A/B/C										Y13A	Y60A	-3.3	2.54	-2.096	-1.37	-1.514	no	no	no	-1.94	-2.168	-1.979	no	no	no	-2.19627	-2.26345	-2.29284	no	no	no	1.84932	1.7789	2.05749	no	no	no
Barnase from B. amyloliquefaciens	1BNI-A/B/C										L14A	L61A	-4.53	3.19	-1.84	-1.827	-0.149	no	no	no	-3.172	-3.354	-3.125	no	no	no	-2.45893	-2.45893	-2.45893	no	no	no	3.66215	3.50872	3.61605	no	no	no
Barnase from B. amyloliquefaciens	1BNI-A/B/C										T16S	T63S	-1.79	-0.11	0.424	1.119	1.144	no	no	no	-0.596	-0.583	-0.663	no	no	no	-0.224875	-0.286338	-0.262417	no	no	no	-0.100607	0.0453373	-0.0234366	no	no	no
Barnase from B. amyloliquefaciens	1BNI-A/B/C										T16R	T63R	0.42	-0.24	0.81	1.918	1.309	no	no	no	0.233	0.171	0.097	no	no	no	0.24255	0.160305	0.188129	no	no	no	-1.17718	-1.13235	-1.14389	no	no	no
Barnase from B. amyloliquefaciens	1BNI-A/B/C										Y17A	Y64A	-2	0.5	-0.125	-0.819	-1.169	no	no	no	-1.208	-1.423	-1.44	no	no	no	-1.43127	-1.48441	-1.53597	no	no	no	0.342542	0.416084	0.345989	no	no	no
Barnase from B. amyloliquefaciens	1BNI-A/B/C										N23A	N70A	-2.2	1.73	0.673	1.373	1.397	no	no	no	-1.115	-1.062	-0.935	no	no	no	-0.872105	-0.88558	-0.775559	no	no	no	1.15192	1.22256	1.78245	no	no	no
Barnase from B. amyloliquefaciens	1BNI-A/B/C										Y24F	Y71F	0	0.74	1.028	2.03	2.049	no	no	no	-1.072	-1.209	-1.063	no	no	no	-0.882482	-0.875456	-0.895101	no	no	no	1.15084	1.14136	1.11804	no	no	no
Barnase from B. amyloliquefaciens	1BNI-A/B/C										I25V	I72V	-1.1	0.95	-0.397	-0.053	0.062	no	no	no	-1.496	-1.464	-1.55	no	no	no	-0.450943	-0.456562	-0.450943	no	no	no	1.01366	1.04121	1.02527	no	no	no
Barnase from B. amyloliquefaciens	1BNI-A/B/C										I25A	I72A	-3.5	2.55	-1.368	-0.768	0.675	no	no	no	-2.718	-2.653	-2.785	no	no	no	-2.53269	-2.55084	-2.53269	no	no	no	2.71832	2.57485	2.71032	no	no	no
Barnase from B. amyloliquefaciens	1BNI-A/B/C										T26G	T73G	-1.72	1.58	0.302	1.409	1.517	no	no	no	-1.002	-1.037	-0.981	no	no	no	-1.85038	-1.82736	-1.87967	no	no	no	1.86314	1.94124	1.88505	no	no	no
Barnase from B. amyloliquefaciens	1BNI-A/B/C										T26A	T73A	-2.05	1.72	-0.105	0.974	0.872	no	no	no	-0.663	-8.81	-0.634	no	no	no	-1.06414	-1.05651	-1.08465	no	no	no	1.44588	1.64671	1.60033	no	no	no
Barnase from B. amyloliquefaciens	1BNI-A/B/C										K27G	K74G	-0.4	1.42	-0.648	-0.199	0.598	no	no	no	-1.335	-1.203	-1.177	no	no	no	-1.39088	-1.2902	-1.13881	no	no	no	1.76983	1.69875	1.40145	no	no	no
Barnase from B. amyloliquefaciens	1BNI-A/B/C										E29G	E76G	-1.8	1.64	-0.747	0.425	0.067	no	no	no	-1.279	-1.177	-1.292	no	no	no	-1.20845	-1.21054	-1.19802	no	no	no	1.14699	1.22119	1.2754	no	no	no
Barnase from B. amyloliquefaciens	1BNI-A/B/C										Q31S	Q78S	-0.2	0.71	0.102	0.523	0.431	no	no	no	-0.956	-0.825	-0.927	no	no	no	-0.367849	-0.37891	-0.35782	no	no	no	0.636238	0.577597	0.476923	no	no	no
Barnase from B. amyloliquefaciens	1BNI-A/B/C										Q31A	Q78A	0.1	0.21	0.51	1.058	0.522	no	no	no	-0.399	-0.357	-0.378	no	no	no	-0.32362	-0.333786	-0.336261	no	no	no	0.359571	0.286482	0.166864	no	no	no
Barnase from B. amyloliquefaciens	1BNI-A/B/C										L33Q	L80Q	-1.3	0.97	0.472	-0.217	0.149	no	no	no	-0.393	-0.317	-0.495	no	no	no	-0.456821	-0.415875	-0.456821	no	no	no	0.797162	0.691668	0.756042	no	no	no
Barnase from B. amyloliquefaciens	1BNI-A/B/C										V36A	V83A	-1.3	1.07	0.658	0.866	1.117	no	no	no	-1.094	-1.058	-1.018	no	no	no	-0.665197	-0.633108	-0.623937	no	no	no	0.74918	0.697014	0.689716	no	no	no
Barnase from B. amyloliquefaciens	1BNI-A/B/C										V36T	V83T	-1.1	-0.16	0.809	0.921	1.406	no	no	no	-0.79	-0.834	-0.799	no	no	no	-0.227677	-0.198379	-0.141507	no	no	no	0.300336	0.238382	0.139671	no	no	no
Barnase from B. amyloliquefaciens	1BNI-A/B/C										N41D	N88D	-2.5	1	1.075	0.968	1.222	no	no	no	-1.046	-0.978	-1.245	no	no	no	-0.734651	-0.719441	-0.747066	no	no	no	1.08116	1.29244	1.33383	no	no	no
Barnase from B. amyloliquefaciens	1BNI-A/B/C										V45A	V92A	-1.8	1.21	0.65	0.906	0.993	no	no	no	-0.872	-0.662	-0.789	no	no	no	-1.70694	-1.68424	-1.73758	no	no	no	0.560834	0.781622	0.760722	no	no	no
Barnase from B. amyloliquefaciens	1BNI-A/B/C										V45T	V92T	-2.4	0.78	0.719	0.466	0.489	no	no	no	-1.27	-1.084	-1.146	no	no	no	-1.39855	-1.35332	-1.38474	no	no	no	1.15536	1.29295	1.16155	no	no	no
Barnase from B. amyloliquefaciens	1BNI-A/B/C										I51V	I98V	-1.83	1.4	-1.831	-0.928	0.129	no	no	no	-2.1	-2.029	-2.099	no	no	no	-1.20937	-1.20937	-1.20657	no	no	no	1.83263	1.69717	1.71188	no	no	no
Barnase from B. amyloliquefaciens	1BNI-A/B/C										I51A	I98A	-4.7	3.4	-2.963	-0.579	-0.799	no	no	no	-3.668	-3.604	-3.663	no	no	no	-2.72504	-2.72504	-2.6982	no	no	no	3.78471	3.68207	3.8084	no	no	no
Barnase from B. amyloliquefaciens	1BNI-A/B/C										D54A	D101A	-3.15	0.4	0.253	1.096	1.176	no	no	no	-0.251	-0.319	-0.278	no	no	no	-0.798145	-0.757252	-0.718459	no	no	no	2.00626	1.95861	1.98001	no	no	no
Barnase from B. amyloliquefaciens	1BNI-A/B/C										D54N	D101N	-2.53	0.51	0.536	1.429	1.114	no	no	no	-0.264	-0.237	-0.209	no	no	no	-0.914891	-0.846626	-0.785541	no	no	no	1.1503	1.07756	1.00088	no	no	no
Barnase from B. amyloliquefaciens	1BNI-A/B/C										I55V	I102V	-0.3	0.08	0.671	1.572	1.5	no	no	no	-0.328	-0.238	-0.302	no	no	no	0.192397	0.316407	0.1281	no	no	no	0.0810631	0.0460793	0.1119	no	no	no
Barnase from B. amyloliquefaciens	1BNI-A/B/C										I55A	I102A	-1.1	0.69	-0.468	0.753	0.447	no	no	no	-1.066	-0.913	-1.031	no	no	no	-1.33242	-1.2711	-1.39777	no	no	no	1.15165	0.886907	1.20726	no	no	no
Barnase from B. amyloliquefaciens	1BNI-A/B/C										I55T	I102T	-0.6	0.09	1.027	0.993	0.946	no	no	no	-0.564	-0.469	-0.552	no	no	no	-0.613737	-0.553964	-0.623811	no	no	no	0.908259	0.627141	0.720274	no	no	no
Barnase from B. amyloliquefaciens	1BNI-A/B/C										N58A	N105A	-2.7	1.73	-0.095	0.811	0.584	no	no	no	-1.435	-1.051	-1.371	no	no	no	-0.695534	-0.591595	-0.670519	no	no	no	1.01053	0.271546	0.987711	no	no	no
Barnase from B. amyloliquefaciens	1BNI-A/B/C										N58D	N105D	0.5	1.14	0.854	0.134	0.892	no	no	no	-0.307	-0.057	-0.459	no	no	no	-0.59446	-0.489991	-0.526666	no	no	no	0.555329	0.534543	0.590577	no	no	no
Barnase from B. amyloliquefaciens	1BNI-A/B/C										K62R	K109R	-0.45	0.36	2.719	1.56	1.371	no	no	no	0.123	-0.012	-0.212	no	no	no	0.0413455	-0.275438	0.121001	no	no	no	0.00983674	0.537578	0.00344366	no	no	no
Barnase from B. amyloliquefaciens	1BNI-A/B/C										I76V	I123V	-0.8	1	-1.76	-0.418	-0.867	no	no	no	-2.3	-2.316	-2.353	no	no	no	-0.0751172	-0.0751172	-0.118361	no	no	no	1.63121	1.62548	1.47679	no	no	no
Barnase from B. amyloliquefaciens	1BNI-A/B/C										I76A	I123A	-1.9	2.83	-3.334	-0.983	-0.3	no	no	no	-3.461	-3.485	-3.517	no	no	no	-2.62569	-2.62569	-2.62569	no	no	no	2.45864	2.47426	2.47389	no	no	no
Barnase from B. amyloliquefaciens	1BNI-A/B/C										N77A	N124A	-1.6	1.07	0.12	0.293	0.831	no	no	no	-0.57	-0.665	-0.574	no	no	no	-0.687531	-0.668909	-0.660787	no	no	no	0.91671	0.947988	0.90451	no	no	no
Barnase from B. amyloliquefaciens	1BNI-A/B/C										Y78F	Y125F	-1.45	0.66	1.007	0.675	1.424	no	no	no	-0.872	-0.893	-0.868	no	no	no	-1.45223	-1.45223	-1.46714	no	no	no	1.23834	1.25949	1.23419	no	no	no
Barnase from B. amyloliquefaciens	1BNI-A/B/C										N84A	N131A	-2	0.96	0.249	1.274	1.837	no	no	no	-0.186	-0.147	-0.093	no	no	no	-0.665936	-0.64201	-0.699423	no	no	no	1.10473	1.083	1.16786	no	no	no
Barnase from B. amyloliquefaciens	1BNI-A/B/C										I88V	I135V	-1.37	1.04	-1.409	0.521	0.942	no	no	no	-2.087	-2.083	-2.345	no	no	no	-1.2063	-1.2063	-1.2063	no	no	no	1.29049	1.28813	1.25496	no	no	no
Barnase from B. amyloliquefaciens	1BNI-A/B/C										I88A	I135A	-4.21	3.59	-2.033	-0.429	-0.433	no	no	no	-3.599	-3.644	-3.772	no	no	no	-3.06819	-3.06819	-3.06819	no	no	no	4.2685	4.22011	4.29578	no	no	no
Barnase from B. amyloliquefaciens	1BNI-A/B/C										L89V	L136V	-0.3	1.17	-1.109	-0.115	0.362	no	no	no	-1.796	-1.716	-1.566	no	no	no	0.261545	0.261545	0.261545	no	no	no	1.44814	1.44099	1.3155	no	no	no
Barnase from B. amyloliquefaciens	1BNI-A/B/C										L89T	L136T	-2.5	2.18	-0.407	0.409	0.676	no	no	no	-2.734	-2.51	-2.39	no	no	no	-1.78525	-1.78525	-1.78525	no	no	no	3.62078	4.47075	3.49342	no	no	no
Barnase from B. amyloliquefaciens	1BNI-A/B/C										S91A	S138A	-1.48	1.44	0.745	1.279	1.566	no	no	no	-0.268	-0.308	-0.285	no	no	no	-0.67574	-0.67574	-0.703878	no	no	no	0.791104	0.845293	0.754969	no	no	no
Barnase from B. amyloliquefaciens	1BNI-A/B/C										S92A	S139A	-2.82	0.21	0.977	0.523	0.452	no	no	no	-0.541	-0.527	-0.579	no	no	no	-0.490486	-0.45262	-0.483793	no	no	no	0.680505	0.538739	0.727275	no	no	no
Barnase from B. amyloliquefaciens	1BNI-A/B/C										I96V	I143V	-1.02	1.03	-2.044	-0.847	-0.909	no	no	no	-2.202	-1.946	-2.028	no	no	no	-0.555876	-0.555876	-0.535225	no	no	no	1.27978	1.31375	0.954278	no	no	no
Barnase from B. amyloliquefaciens	1BNI-A/B/C										I96A	I143A	-3.46	3.05	-3.075	-1.142	-0.598	no	no	no	-3.667	-3.466	-3.524	no	no	no	-2.43757	-2.43757	-2.47595	no	no	no	3.80141	3.70444	3.77028	no	no	no
Barnase from B. amyloliquefaciens	1BNI-A/B/C										T99V	T146V	-2.7	0.35	0.547	0.971	1.554	no	no	no	-0.652	-1.096	-0.698	no	no	no	-1.43891	-1.43891	-1.44126	no	no	no	0.77414	0.806248	0.789938	no	no	no
Barnase from B. amyloliquefaciens	1BNI-A/B/C										Y103F	Y150F	0	0.77	0.922	1.709	0.533	no	no	no	-0.521	-0.435	-0.652	no	no	no	-1.01323	-1.09264	-1.14387	no	no	no	0.398141	0.493869	0.560201	no	no	no
Barnase from B. amyloliquefaciens	1BNI-A/B/C										T105V	T152V	-2.2	0.26	0.42	-0.036	1.413	no	no	no	-0.267	-0.223	-0.303	no	no	no	-0.874947	-0.861289	-0.873339	no	no	no	0.743489	0.46618	0.569031	no	no	no
Barnase from B. amyloliquefaciens	1BNI-A/B/C										I109V	I156V	-0.8	0.73	0.962	1.069	1.105	no	no	no	-0.538	-0.57	-0.494	no	no	no	-0.60713	-0.591481	-0.601861	no	no	no	1.02584	1.01584	1.00872	no	no	no
Barnase from B. amyloliquefaciens	1BNI-A/B/C										I109A	I156A	-2.1	1.93	-0.713	0.582	-0.281	no	no	no	-1.898	-1.847	-1.887	no	no	no	-2.24602	-2.26416	-2.32232	no	no	no	2.2513	2.14237	2.25123	no	no	no
Barnase from B. amyloliquefaciens	1BNI-A/B/C										R110A	R157A	-0.4	1.41	-0.267	0.145	-0.579	no	no	no	-0.324	-0.126	-0.36	no	no	no	-0.591171	-0.555384	-0.555384	no	no	no	0.635692	0.614084	0.639148	no	no	no
Barnase from B. amyloliquefaciens	1BNI-A/B/C										A32R	A79R	-0.1	0.46	0.511	1.381	0.987	no	no	no	0.134	0.122	0.114	no	no	no	0.431532	0.432501	0.425447	no	no	no	-0.855257	-0.844606	-0.819172	no	no	no
Barnase from B. amyloliquefaciens	1BNI-A/B/C										A32K	A79K	-0.2	0.39	0.917	1.238	0.851	no	no	no	-0.141	-0.165	-0.168	no	no	no	0.36815	0.368161	0.335186	no	no	no	-0.609963	-0.592376	-0.490013	no	no	no
Barnase from B. amyloliquefaciens	1BNI-A/B/C										A32M	A79M	-0.3	0.74	0.053	0.461	0.398	no	no	no	-0.296	-0.302	-0.285	no	no	no	-0.219039	-0.220855	-0.261396	no	no	no	-0.207548	-0.148297	-0.0806	no	no	no
Barnase from B. amyloliquefaciens	1BNI-A/B/C										A32L	A79L	-0.3	0.73	0.188	1.03	0.786	no	no	no	-0.066	-0.087	-0.071	no	no	no	-0.661632	-0.663537	-0.661161	no	no	no	-0.131057	-0.112234	-0.013288	no	no	no
Barnase from B. amyloliquefaciens	1BNI-A/B/C										A32S	A79S	-0.4	0.33	-0.119	0.301	0.332	no	no	no	-0.412	-0.44	-0.448	no	no	no	-0.0603352	-0.0613673	-0.0425982	no	no	no	0.453262	0.479515	0.484179	no	no	no
Barnase from B. amyloliquefaciens	1BNI-A/B/C										A32Q	A79Q	-0.5	0.36	0.025	1.031	0.974	no	no	no	-0.206	-0.238	-0.237	no	no	no	0.27148	0.271319	0.262476	no	no	no	-0.378771	-0.39536	-0.392774	no	no	no
Barnase from B. amyloliquefaciens	1BNI-A/B/C										A32E	A79E	-0.6	0.35	0.177	1.866	1.615	no	no	no	0.108	0.064	0.098	no	no	no	0.226418	0.226208	0.219261	no	no	no	-0.061811	-0.0568487	-0.0370738	no	no	no
Barnase from B. amyloliquefaciens	1BNI-A/B/C										A32N	A79N	-0.7	0.7	-0.146	0.315	-0.121	no	no	no	-0.094	-0.123	-0.124	no	no	no	0.0382251	0.0354056	0.0025425	no	no	no	0.219356	0.17353	0.208097	no	no	no
Barnase from B. amyloliquefaciens	1BNI-A/B/C										A32F	A79F	-0.7	1.29	0.29	0.66	0.134	no	no	no	-1.086	-1.105	-1.093	no	no	no	-0.806627	-0.806566	-0.838356	no	no	no	0.211844	0.137117	0.149049	no	no	no
Barnase from B. amyloliquefaciens	1BNI-A/B/C										A32D	A79D	-0.7	0.71	0.131	0.546	0.412	no	no	no	-0.034	-0.115	-0.044	no	no	no	-0.117873	-0.122986	-0.120831	no	no	no	0.408177	0.338053	0.390302	no	no	no
Barnase from B. amyloliquefaciens	1BNI-A/B/C										A32H	A79H	-0.8	0.8	-0.071	0.248	0.08	no	no	no	-0.357	-0.369	-0.378	no	no	no	-0.0011585	-0.0014574	-0.0343422	no	no	no	0.377929	0.371459	0.425233	no	no	no
Barnase from B. amyloliquefaciens	1BNI-A/B/C										A32T	A79T	-0.8	0.67	0.444	0.742	0.647	no	no	no	-0.486	-0.421	-0.52	no	no	no	-0.0824472	-0.0813683	-0.116811	no	no	no	0.346232	0.33473	0.37797	no	no	no
Barnase from B. amyloliquefaciens	1BNI-A/B/C										A32I	A79I	-0.8	0.94	0.043	0.887	0.665	no	no	no	-0.081	-0.102	-0.086	no	no	no	-0.301762	-0.304423	-0.305861	no	no	no	0.195285	0.155929	0.193512	no	no	no
Barnase from B. amyloliquefaciens	1BNI-A/B/C										A32Y	A79Y	-0.8	1.15	0.391	0.553	1.143	no	no	no	-0.803	-0.822	-0.812	no	no	no	-0.28857	-0.289762	-0.283855	no	no	no	0.284139	0.268	0.328392	no	no	no
Barnase from B. amyloliquefaciens	1BNI-A/B/C										A32V	A79V	-0.9	0.97	0.086	0.527	0.239	no	no	no	-0.08	-0.102	-0.09	no	no	no	-0.452313	-0.452945	-0.497343	no	no	no	0.292312	0.23424	0.320637	no	no	no
Barnase from B. amyloliquefaciens	1BNI-A/B/C										A32G	A79G	-0.9	1.03	0.409	0.67	0.239	no	no	no	-0.066	-0.088	-0.092	no	no	no	-0.834086	-0.833658	-0.826825	no	no	no	0.733225	0.739949	0.757184	no	no	no
Barnase from B. amyloliquefaciens	1BNI-A/B/C										A32W	A79W	-1	1.35	0.021	0.761	0.4	no	no	no	-0.977	-0.991	-0.985	no	no	no	-0.781075	-0.782635	-0.770323	no	no	no	0.546551	0.477849	0.501497	no	no	no
Barnase from B. amyloliquefaciens	1BNI-A/B/C										A32C	A79C	-1	0.76	0.674	0.376	0.38	no	no	no	-0.749	-0.765	-0.75	no	no	no	-0.574516	-0.572484	-0.570883	no	no	no	0.243888	0.242985	0.274231	no	no	no
Barnase from B. amyloliquefaciens	1BNI-A/B/C										A32P	A79P	-4.1	1.39	-0.082	0.132	-0.218	no	no	no	-0.189	-0.434	-0.199	no	no	no	-0.665058	-0.665271	-0.685652	no	no	no	1.00114	1.03803	1.00991	no	no	no
Barnase from B. amyloliquefaciens	1BNI-A/B/C										S28E	S75E	0.4	-0.03	1.555	2.268	2.202	no	no	no	0.809	0.867	0.815	no	no	no	0.145071	0.161265	0.0484794	no	no	no	-0.570604	-0.53172	-0.585562	no	no	no
Barnase from B. amyloliquefaciens	1BNI-A/B/C										Q15I	Q62I	1	-0.14	1.283	1.505	1.08	no	no	no	1.001	0.989	0.943	no	no	no	0.0767243	0.0776366	0.0776366	no	no	no	0.0132315	-0.0271974	0.0898449	no	no	no
Barnase from B. amyloliquefaciens	1BNI-A/B/C										H18K	H65K	-1.2	0.27	0.302	0.918	0.57	no	no	no	-0.289	-0.471	-0.319	no	no	no	-0.592892	-0.553022	-0.596959	no	no	no	0.195933	0.417763	0.125096	no	no	no
Barnase from B. amyloliquefaciens	1BNI-A/B/C										K19R	K66R	0.2	0.28	0.759	1.655	1.33	no	no	no	0.148	-0.044	0.082	no	no	no	-0.302623	0.104683	0.0746758	no	no	no	0.106022	-0.493787	-0.321786	no	no	no
Barnase from B. amyloliquefaciens	1BNI-A/B/C										E29Q	E76Q	0	0.18	-0.139	1.009	-0.083	no	no	no	-0.308	-0.048	-0.243	no	no	no	0.0691091	0.0669251	0.0719306	no	no	no	-0.166244	-0.176787	-0.217732	no	no	no
Barnase from B. amyloliquefaciens	1BNI-A/B/C										D44E	D91E	0.1	-0.01	0.789	1.647	1.741	no	no	no	0.469	0.44	0.401	no	no	no	0.241916	0.241916	0.203253	no	no	no	-0.304316	-0.297413	-0.316007	no	no	no
Barnase from B. amyloliquefaciens	1BNI-A/B/C										G65S	G112S	0.5	-0.05	-0.144	-0.192	0.544	no	no	no	-0.628	-0.651	-0.62	no	no	no	0.498362	0.416493	0.460569	no	no	no	-0.368541	-0.428818	-0.403893	no	no	no
Barnase from B. amyloliquefaciens	1BNI-A/B/C										K66A	K113A	0.2	0.42	0.242	1.754	1.984	no	no	no	0.037	0.008	0.05	no	no	no	-0.296776	-0.377268	-0.388124	no	no	no	0.2054	0.250311	0.336177	no	no	no
Barnase from B. amyloliquefaciens	1BNI-A/B/C										T79V	T126V	0.3	-0.01	-0.139	0.825	1.032	no	no	no	0.066	0.089	0.097	no	no	no	0.336889	0.336889	0.282118	no	no	no	-0.390426	-0.472808	-0.443399	no	no	no
Barnase from B. amyloliquefaciens	1BNI-A/B/C										S85A	S132A	-0.12	0.57	0.413	0.868	1.025	no	no	no	0.356	0.375	0.122	no	no	no	0.135842	0.276582	0.195984	no	no	no	1.12435	0.783936	1.0643	no	no	no
Barnase from B. amyloliquefaciens	1BNI-A/B/C										I88L	I135L	-0.3	1.17	0.2	0.596	0.118	no	no	no	-1.092	-1.059	-1.379	no	no	no	-0.758143	-0.758143	-0.758143	no	no	no	0.980147	0.956047	1.07314	no	no	no
Barnase from B. amyloliquefaciens	1BNI-A/B/C										Q104A	Q151A	-0.2	0.74	0.827	-0.368	1.449	no	no	no	-0.05	-0.025	0.009	no	no	no	-0.398127	-0.454387	-0.227697	no	no	no	0.575195	0.855931	0.194285	no	no	no
Barnase from B. amyloliquefaciens	1BNI-A/B/C										K108R	K155R	0.9	0.04	1.341	1.116	1.678	no	no	no	0.174	0.07	0.114	no	no	no	0.247852	0.228416	0.205011	no	no	no	-0.366592	-0.355059	-0.317318	no	no	no
Barnase from B. amyloliquefaciens	1BNI-A/B/C										F7L	F54L	-4.6	1.14	-0.108	-0.381	-0.887	no	no	no	-0.886	-1.426	-1.384	no	no	no	-0.72419	-0.725419	-0.725419	no	no	no	0.0292356	-0.0581052	-0.00627439	no	no	no
Barnase from B. amyloliquefaciens	1BNI-A/B/C										T6S	T53S	-0.22	0.38	0.721	0.946	1.184	no	no	no	-1.103	-1.023	-0.922	no	no	no	-0.360457	-0.360457		no	no	no	1.04265	1.04027	1.1219	no	no	no
Barnase from B. amyloliquefaciens	1BNI-A/B/C										T6N	T53N	-1.27	0.35	0.476	1.17	1.365	no	no	no	-0.655	-0.735	-0.586	no	no	no	-0.351917	-0.351917	-0.351917	no	no	no	0.746445	0.719142	0.783495	no	no	no
Barnase from B. amyloliquefaciens	1BNI-A/B/C										T6D	T53D	0.11	0.31	1.067	0.855	1.931	no	no	no	-0.17	-0.204	0.156	no	no	no	-0.447701	-0.447701	-0.447701	no	no	no	0.824643	0.738987	0.968786	no	no	no
Barnase from B. amyloliquefaciens	1BNI-A/B/C										T6Q	T53Q	-1.87	1.09	0.845	0.914	1.237	no	no	no	-0.886	-0.899	-0.735	no	no	no	-0.235613	-0.235613	-0.235613	no	no	no	0.0537669	-0.0143148	0.0606432	no	no	no
Barnase from B. amyloliquefaciens	1BNI-A/B/C										T6E	T53E	-0.27	1.37	0.788	1.064	1.715	no	no	no	-0.156	-0.153	0.071	no	no	no	-0.342489	-0.342489	-0.342489	no	no	no	0.394808	0.268298	0.326969	no	no	no
Barnase from B. amyloliquefaciens	1BNI-A/B/C										T26S	T73S	-0.56	0.96	1.365	0.789	1.478	no	no	no	-0.882	-0.946	-0.827	no	no	no	-0.88763	-0.878765	-0.88832	no	no	no	1.09406	1.14563	1.12974	no	no	no
Barnase from B. amyloliquefaciens	1BNI-A/B/C										T26V	T73V	-2.31	1.15	0.197	0.885	1.538	no	no	no	-0.323	-0.296	-0.277	no	no	no	-0.911261	-0.897614	-0.904062	no	no	no	1.3835	1.7979	1.46645	no	no	no
Barnase from B. amyloliquefaciens	1BNI-A/B/C										T26N	T73N	-1.29	0.9	0.586	1.472	1.531	no	no	no	-0.566	-0.517	-0.483	no	no	no	-1.02967	-1.00679	-1.07992	no	no	no	1.15022	1.15148	1.15615	no	no	no
Barnase from B. amyloliquefaciens	1BNI-A/B/C										T26Q	T73Q	-1.72	1.79	0.433	0.871	1.463	no	no	no	-1.036	-0.889	-0.858	no	no	no	-0.914293	-0.889471	-0.962493	no	no	no	1.27783	1.2366	1.29796	no	no	no
Barnase from B. amyloliquefaciens	1BNI-A/B/C										T26E	T73E	-0.05	2.05	0.476	1.479	1.389	no	no	no	-0.421	-0.11	-0.194	no	no	no	-1.0142	-0.98704	-1.0791	no	no	no	1.17808	1.09126	1.10184	no	no	no
Barnase from B. amyloliquefaciens	1BNI-A/B/C										H18Q	H65Q	-1.6	0.21	0.43	0.92	0.918	no	no	no	-0.596	-0.817	-0.667	no	no	no	-0.386643	-0.361904	-0.370679	no	no	no	-0.295259	-0.13917	-0.196725	no	no	no
Barnase from B. amyloliquefaciens	1BNI-A/B/C										R69S	R116S	-2.72	1.93	-1.443	-0.139	1.133	no	no	no	-2.86	-2.793	-2.874	no	no	no	-1.52932	-1.49164	-1.51132	no	no	no	2.27711	1.91949	2.14832	no	no	no
Barnase from B. amyloliquefaciens	1BNI-A/B/C										D93N	D140N	-4.11	0.29	-0.018	0.663	0.662	no	no	no	-0.738	-0.783	-0.955	no	no	no	-0.469633	-0.466346	-0.54106	no	no	no	0.376265	0.62655	0.881392	no	no	no
Barnase from B. amyloliquefaciens	1BNI-A/B/C										R69K	R116K	-3.13	0.66	0.664	0.926	0.95	no	no	no	-1.773	-1.808	-1.918	no	no	no	-1.68226	-1.6617	-1.67388	no	no	no	1.28093	1.18015	1.23742	no	no	no
Barnase from B. amyloliquefaciens	1BNI-A/B/C										R69M	R116M	-2.12	0.39	0.034	1.039	1.205	no	no	no	-1.549	-1.55	-1.713	no	no	no	-0.861435	-0.81857	-0.84038	no	no	no	0.357789	0.330825	0.384091	no	no	no
Barnase from B. amyloliquefaciens	1BNI-A/B/C										R83K	R130K	-4.13	0.71	0.291	0.846	1.417	no	no	no	-0.625	-0.75	-0.807	no	no	no	-1.26058	-1.30004	-1.45378	no	no	no	0.929144	0.886486	1.07478	no	no	no
Barnase from B. amyloliquefaciens	1BNI-A/B/C										R83Q	R130Q	2.05	0.77	-0.226	0.614	0.562	no	no	no	-0.717	-0.852	-0.943	no	no	no	-1.17237	-1.20853	-1.35203	no	no	no	1.06351	1.13093	1.21845	no	no	no
Barnase from B. amyloliquefaciens	1BNI-A/B/C										D75N	D122N	4.8	0.35	-0.507	0.254	0.362	no	no	no	-1.887	-1.674	-1.672	no	no	no	-0.629404	-0.607495	-0.607495	no	no	no	0.774005	0.731585	0.730377	no	no	no
Barnase from B. amyloliquefaciens	1BNI-A/B/C										E73A	E120A	-2.5	0.74	-0.724	-0.242	0.575	no	no	no	-1.396	-0.72	-1.047	no	no	no	-1.00132	-0.993102	-0.918557	no	no	no	0.399668	0.539592	0.286466	no	no	no
Barnase from B. amyloliquefaciens	1BNI-A/B/C										G53A	G100A	-3.4	1.34	0.767	0.966	1.312	no	no	no	-1.151	-1.16	-1.153	no	no	no	-0.942612	-0.942612	-0.935216	no	no	no	0.730614	0.439946	0.544748	no	no	no
Barnase from B. amyloliquefaciens	1BNI-A/B/C										G52A	G99A	-5.3	1.27	-0.29	1.275	1.435	no	no	no	-0.962	-0.739	-0.694	no	no	no	-0.572325	-0.575878	-0.606197	no	no	no	0.82613	0.845685	0.80296	no	no	no
Barnase from B. amyloliquefaciens	1BNI-A/B/C										G53V	G100V	-7.8	1.78	0.001	1.434	1.363	no	no	no	-0.479	-0.621	-0.537	no	no	no	-1.11989	-1.11989	-1.10452	no	no	no	-0.79058	-0.52277	-0.516841	no	no	no
Barnase from B. amyloliquefaciens	1BNI-A/B/C										G52V	G99V	-8.4	1.04	1.58	2.506	1.907	no	no	no	-0.066	0.118	0.044	no	no	no	-0.949071	-0.955268	-0.955268	no	no	no	0.193624	0.0669298	0.122945	no	no	no
Barnase from B. amyloliquefaciens	1BNI-A/B/C										Y13G	Y60G	-6.4	4.05	-2.345	-2.054	-2.366	no	no	no	-2.721	-2.944	-2.761	no	no	no	-2.9543	-3.04941	-3.0787	no	no	no	3.95743	3.91565	4.10148	no	no	no
Barnase from B. amyloliquefaciens	1BNI-A/B/C										Q15G	Q62G	-1.6	1.6	-1.381	-0.312	-0.388	no	no	no	-1.232	-1.165	-1.249	no	no	no	-1.13408	-1.13295	-1.13295	no	no	no	1.53175	1.45729	1.46558	no	no	no
Barnase from B. amyloliquefaciens	1BNI-A/B/C										Q15A	Q62A	-0.2	0.51	-0.384	0.01	0.076	no	no	no	-0.377	-0.342	-0.406	no	no	no	-0.463622	-0.449248	-0.471542	no	no	no	0.789326	0.837937	0.701494	no	no	no
Barnase from B. amyloliquefaciens	1BNI-A/B/C										Y17G	Y64G	-4.9	1.31	-1.024	-0.743	0.294	no	no	no	-1.832	-1.894	-2.103	no	no	no	-2.29787	-2.3478	-2.37252	no	no	no	0.534754	0.439724	0.80399	no	no	no
Barnase from B. amyloliquefaciens	1BNI-A/B/C										I55G	I102G	-3.1	1.05	-0.345	0.923	0.568	no	no	no	-1.137	-0.956	-1.097	no	no	no	-2.47398	-2.47208	-2.5211	no	no	no	0.710845	0.536772	0.75665	no	no	no
Barnase from B. amyloliquefaciens	1BNI-A/B/C										R72G	R119G	-2.5	1.48	-1.106	-0.629	-1.081	no	no	no	-1.362	-1.632	-1.433	no	no	no	-1.38831	-1.39939	-1.37304	no	no	no	1.20867	1.27507	1.10395	no	no	no
Barnase from B. amyloliquefaciens	1BNI-A/B/C										E73G	E120G	-5.4	1.17	-0.513	-0.527	-0.103	no	no	no	-2.119	-1.471	-1.789	no	no	no	-1.40031	-1.39502	-1.31441	no	no	no	1.85772	1.63182	1.56412	no	no	no
Barnase from B. amyloliquefaciens	1BNI-A/B/C										I88G	I135G	-7.4	4.36	-3.272	-2.483	-1.012	no	no	no	-3.985	-4.057	-4.138	no	no	no	-4.37597	-4.37597	-4.37563	no	no	no	5.33718	5.27657	5.266	no	no	no
Barnase from B. amyloliquefaciens	1BNI-A/B/C										L89G	L136G	-7	4.11	-2.981	-1.406	-1.355	no	no	no	-3.433	-3.303	-3.129	no	no	no	-3.77046	-3.77046	-3.77046	no	no	no	3.81327	5.12124	3.74221	no	no	no
Barnase from B. amyloliquefaciens	1BNI-A/B/C										L95G	L142G	-4.7	2.13	0.114	-0.123	-0.675	no	no	no	-2.691	-2.452	-2.645	no	no	no	-2.68754	-2.77187	-2.77187	no	no	no	2.95311	2.70407	2.7135	no	no	no
Barnase from B. amyloliquefaciens	1BNI-A/B/C										I96G	I143G	-5.7	3.68	-4.014	-2	-3.337	no	no	no	-4.041	-3.85	-3.902	no	no	no	-4.28338	-4.28338	-4.26715	no	no	no	4.91727	4.80892	4.86635	no	no	no
Barnase from B. amyloliquefaciens	1BNI-A/B/C										Y97G	Y144G	-6.6	3.51	-1.469	-0.855	-1.392	no	no	no	-3.253	-3.367	-3.073	no	no	no	-2.58893	-2.63297	-2.64567	no	no	no	3.93661	4.2276	4.14561	no	no	no
Barnase from B. amyloliquefaciens	1BNI-A/B/C										T100G	T147G	-2.8	0.88	0.539	1.127	1.357	no	no	no	-0.778	-1.012	-0.949	no	no	no	-1.28584	-1.272	-1.30666	no	no	no	0.700174	0.90463	0.566178	no	no	no
Barnase from B. amyloliquefaciens	1BNI-A/B/C										D12G	D59G	-1.2	0.78	0.625	0.819	0.886	no	no	no	-0.596	-0.461	-0.772	no	no	no	-0.794145	-0.807272	-0.842897	no	no	no	0.918268	0.989499	1.22546	no	no	no
Barnase from B. amyloliquefaciens	1BNI-A/B/C										D12A	D59A	1.1	0.05	0.381	0.671	0.588	no	no	no	0.01	0.124	-0.129	no	no	no	-0.105628	-0.114499	-0.155602	no	no	no	-0.177861	-0.0773907	-0.125036	no	no	no
Trypsin inhibitor bovine	1BPI-A	1-58	1.09	NA-NA	1.8% (red)	0% (blue)	1.7% (white)	74% green, 22% yellow, <5% orange	no		G36S	G71S	-0.7	0.54	1.101	no	no	no	no	no	-1.463	no	no	no	no	no	-0.398147	no	no	no	no	no	0.493824	no	no	no	no	no
Trypsin inhibitor bovine	1BPI-A										R1A	R36A	-0.5	0.23	-0.14	no	no	no	no	no	-0.046	no	no	no	no	no	-0.12982	no	no	no	no	no	-0.29964	no	no	no	no	no
Trypsin inhibitor bovine	1BPI-A										P2A	P37A	-1.3	0.71	-0.006	no	no	no	no	no	-0.828	no	no	no	no	no	-0.441018	no	no	no	no	no	0.79937	no	no	no	no	no
Trypsin inhibitor bovine	1BPI-A										D3A	D38A	0.2	-0.02	-0.629	no	no	no	no	no	0.083	no	no	no	no	no	-0.06583	no	no	no	no	no	-0.251912	no	no	no	no	no
Trypsin inhibitor bovine	1BPI-A										F4A	F39A	-3	2.11	-2.331	no	no	no	no	no	-2.769	no	no	no	no	no	-1.12357	no	no	no	no	no	1.31915	no	no	no	no	no
Trypsin inhibitor bovine	1BPI-A										L6A	L41A	-0.6	0.47	-0.714	no	no	no	no	no	-0.864	no	no	no	no	no	-1.40925	no	no	no	no	no	0.869056	no	no	no	no	no
Trypsin inhibitor bovine	1BPI-A										E7A	E42A	-1.5	0.48	-0.7	no	no	no	no	no	-0.777	no	no	no	no	no	-0.230041	no	no	no	no	no	0.759016	no	no	no	no	no
Trypsin inhibitor bovine	1BPI-A										P8A	P43A	-0.3	-0.17	-0.226	no	no	no	no	no	-0.419	no	no	no	no	no	-0.887266	no	no	no	no	no	-0.221043	no	no	no	no	no
Trypsin inhibitor bovine	1BPI-A										P9A	P44A	-0.8	1.26	-0.207	no	no	no	no	no	-0.92	no	no	no	no	no	-0.890238	no	no	no	no	no	0.513085	no	no	no	no	no
Trypsin inhibitor bovine	1BPI-A										Y10A	Y45A	-1.2	1.49	-1.076	no	no	no	no	no	-1.516	no	no	no	no	no	-0.284363	no	no	no	no	no	1.2368	no	no	no	no	no
Trypsin inhibitor bovine	1BPI-A										T11A	T46A	0	0.2	-0.348	no	no	no	no	no	-0.494	no	no	no	no	no	-0.283824	no	no	no	no	no	0.196492	no	no	no	no	no
Trypsin inhibitor bovine	1BPI-A										G12A	G47A	-1.8	1.78	-0.851	no	no	no	no	no	-1.114	no	no	no	no	no	-0.986688	no	no	no	no	no	0.550763	no	no	no	no	no
Trypsin inhibitor bovine	1BPI-A										P13A	P48A	-1.2	0.11	0.277	no	no	no	no	no	-0.249	no	no	no	no	no	-0.834201	no	no	no	no	no	0.518098	no	no	no	no	no
Trypsin inhibitor bovine	1BPI-A										K15A	K50A	-0.4	-0.04	0.543	no	no	no	no	no	0.211	no	no	no	no	no	0.091355	no	no	no	no	no	-0.288453	no	no	no	no	no
Trypsin inhibitor bovine	1BPI-A										R17A	R52A	-0.3	0.23	-0.362	no	no	no	no	no	0.185	no	no	no	no	no	0.0048035	no	no	no	no	no	-0.266011	no	no	no	no	no
Trypsin inhibitor bovine	1BPI-A										I18A	I53A	-1.5	1.34	-0.761	no	no	no	no	no	-1.438	no	no	no	no	no	-2.08581	no	no	no	no	no	0.675178	no	no	no	no	no
Trypsin inhibitor bovine	1BPI-A										I19A	I54A	-2.1	0.26	-1.06	no	no	no	no	no	-1.298	no	no	no	no	no	-2.06413	no	no	no	no	no	0.871271	no	no	no	no	no
Trypsin inhibitor bovine	1BPI-A										R20A	R55A	-1.8	1.12	-0.425	no	no	no	no	no	-1.841	no	no	no	no	no	-0.936616	no	no	no	no	no	0.781739	no	no	no	no	no
Trypsin inhibitor bovine	1BPI-A										F22A	F57A	-2	2.62	-2.138	no	no	no	no	no	-3.579	no	no	no	no	no	-2.01466	no	no	no	no	no	1.48518	no	no	no	no	no
Trypsin inhibitor bovine	1BPI-A										N24A	N59A	-2.2	1.18	-0.297	no	no	no	no	no	-0.853	no	no	no	no	no	-0.527954	no	no	no	no	no	0.311184	no	no	no	no	no
Trypsin inhibitor bovine	1BPI-A										K26A	K61A	0	-0.1	-0.233	no	no	no	no	no	0.05	no	no	no	no	no	-0.12534	no	no	no	no	no	-0.306961	no	no	no	no	no
Trypsin inhibitor bovine	1BPI-A										G28A	G63A	-1	1.87	-1.467	no	no	no	no	no	-0.817	no	no	no	no	no	-0.978074	no	no	no	no	no	0.326296	no	no	no	no	no
Trypsin inhibitor bovine	1BPI-A										L29A	L64A	0	0.69	0.279	no	no	no	no	no	-0.864	no	no	no	no	no	-0.492632	no	no	no	no	no	0.21195	no	no	no	no	no
Trypsin inhibitor bovine	1BPI-A										Q31A	Q66A	-1	1.04	-0.27	no	no	no	no	no	-0.482	no	no	no	no	no	-0.495854	no	no	no	no	no	0.531753	no	no	no	no	no
Trypsin inhibitor bovine	1BPI-A										T32A	T67A	-0.1	0.14	-0.118	no	no	no	no	no	-0.642	no	no	no	no	no	0.0690494	no	no	no	no	no	0.0235847	no	no	no	no	no
Trypsin inhibitor bovine	1BPI-A										V34A	V69A	-1.2	1.25	-1.01	no	no	no	no	no	-1.123	no	no	no	no	no	-1.70511	no	no	no	no	no	1.44018	no	no	no	no	no
Trypsin inhibitor bovine	1BPI-A										Y35A	Y70A	-1.1	2.89	-3.777	no	no	no	no	no	-3.83	no	no	no	no	no	-2.51656	no	no	no	no	no	2.87417	no	no	no	no	no
Trypsin inhibitor bovine	1BPI-A										G36A	G71A	-2.1	0.27	0.207	no	no	no	no	no	-0.669	no	no	no	no	no	-0.62343	no	no	no	no	no	0.589069	no	no	no	no	no
Trypsin inhibitor bovine	1BPI-A										G37A	G72A	-2.3	1.21	-2.221	no	no	no	no	no	-1.376	no	no	no	no	no	-1.10167	no	no	no	no	no	-0.0624526	no	no	no	no	no
Trypsin inhibitor bovine	1BPI-A										R39A	R74A	0	0.55	-0.309	no	no	no	no	no	0.438	no	no	no	no	no	0.020962	no	no	no	no	no	-0.296077	no	no	no	no	no
Trypsin inhibitor bovine	1BPI-A										K41A	K76A	-0.4	0.54	-0.21	no	no	no	no	no	0.049	no	no	no	no	no	-0.219139	no	no	no	no	no	0.155759	no	no	no	no	no
Trypsin inhibitor bovine	1BPI-A										R42A	R77A	-0.5	0.48	-0.04	no	no	no	no	no	-0.063	no	no	no	no	no	0.103434	no	no	no	no	no	-0.387695	no	no	no	no	no
Trypsin inhibitor bovine	1BPI-A										N44A	N79A	-3.3	1.33	-0.142	no	no	no	no	no	-0.97	no	no	no	no	no	-1.0004	no	no	no	no	no	-0.385786	no	no	no	no	no
Trypsin inhibitor bovine	1BPI-A										K46A	K81A	0.1	-0.03	0.203	no	no	no	no	no	0.214	no	no	no	no	no	0.2159	no	no	no	no	no	-0.0987241	no	no	no	no	no
Trypsin inhibitor bovine	1BPI-A										S47A	S82A	-1.6	2.1	0.033	no	no	no	no	no	-0.532	no	no	no	no	no	-0.735929	no	no	no	no	no	1.06196	no	no	no	no	no
Trypsin inhibitor bovine	1BPI-A										E49A	E84A	-0.2	0.14	-0.038	no	no	no	no	no	-0.416	no	no	no	no	no	-0.207767	no	no	no	no	no	0.297088	no	no	no	no	no
Trypsin inhibitor bovine	1BPI-A										D50A	D85A	-0.4	0.15	-0.286	no	no	no	no	no	-0.263	no	no	no	no	no	-0.331669	no	no	no	no	no	-0.059039	no	no	no	no	no
Trypsin inhibitor bovine	1BPI-A										M52A	M87A	-1.7	0.06	-0.368	no	no	no	no	no	-0.361	no	no	no	no	no	-1.79017	no	no	no	no	no	0.473563	no	no	no	no	no
Trypsin inhibitor bovine	1BPI-A										R53A	R88A	-0.1	0.06	0.226	no	no	no	no	no	0.117	no	no	no	no	no	-0.110892	no	no	no	no	no	-0.113383	no	no	no	no	no
Trypsin inhibitor bovine	1BPI-A										T54A	T89A	-0.1	0.01	-0.207	no	no	no	no	no	-0.27	no	no	no	no	no	-0.371782	no	no	no	no	no	-0.231062	no	no	no	no	no
Trypsin inhibitor bovine	1BPI-A										G56A	G91A	-0.2	0.59	-0.248	no	no	no	no	no	-0.252	no	no	no	no	no	-0.0445195	no	no	no	no	no	0.0686972	no	no	no	no	no
Trypsin inhibitor bovine	1BPI-A										G57A	G92A	-0.2	1.8	-0.778	no	no	no	no	no	-0.24	no	no	no	no	no	0.159909	no	no	no	no	no	0.849723	no	no	no	no	no
Barstar from B. amyloliquefaciens	1BTA-A	1-89	NA	NA-NA	8.0% (red)	24.4% (red)	NA	20% green, 65% yellow, 15% orange, 1% red	no		C82A	C83A	-0.48	0.21	-0.815	no	no	no	no	no	-1.692	no	no	no	no	no	-0.905963	no	no	no	no	no	1.399	no	no	no	no	no
Myoglobin sperm whale	1BVC-A	1-153	1.5	0.194-NA	0 (blue)	0 (blue)	NA	91% green, 9% yellow	no		W7F	W8F	-0.9	1.29	-0.902	no	no	no	no	no	-2.486	no	no	no	no	no	-0.844837	no	no	no	no	no	1.60742	no	no	no	no	no
Myoglobin sperm whale	1BVC-A										W14F	W15F	-1.1	1.13	-0.438	no	no	no	no	no	-2.102	no	no	no	no	no	-1.38268	no	no	no	no	no	2.30569	no	no	no	no	no
Myoglobin sperm whale	1BVC-A										M131A	M132A	-2.2	2.69	-1.848	no	no	no	no	no	-2.644	no	no	no	no	no	-1.45816	no	no	no	no	no	2.96002	no	no	no	no	no
Myoglobin sperm whale	1BVC-A										F123K	F124K	-2.1	2.65	-0.807	no	no	no	no	no	-2.22	no	no	no	no	no	-2.62756	no	no	no	no	no	3.09965	no	no	no	no	no
Myoglobin sperm whale	1BVC-A										A130K	A131K	-2.1	1.85	-0.341	no	no	no	no	no	-1.735	no	no	no	no	no	-1.41442	no	no	no	no	no	2.00848	no	no	no	no	no
Myoglobin sperm whale	1BVC-A										A130L	A131L	-0.9	0.65	-0.179	no	no	no	no	no	0.096	no	no	no	no	no	-1.64208	no	no	no	no	no	2.37733	no	no	no	no	no
Myoglobin sperm whale	1BVC-A										H36Q	H37Q	-0.8	1.51	-0.221	no	no	no	no	no	-0.767	no	no	no	no	no	-1.0965	no	no	no	no	no	0.693253	no	no	no	no	no
Myoglobin sperm whale	1BVC-A										V68T	V69T	-0.4	0.93	-0.759	no	no	no	no	no	-1.652	no	no	no	no	no	-1.99134	no	no	no	no	no	1.70976	no	no	no	no	no
Myoglobin sperm whale	1BVC-A										D44A	D45A	0.25	-0.11	0.135	no	no	no	no	no	-0.154	no	no	no	no	no	0.082719	no	no	no	no	no	-0.0418291	no	no	no	no	no
Myoglobin sperm whale	1BVC-A										K56A	K57A	-0.35	0.96	-0.464	no	no	no	no	no	-0.061	no	no	no	no	no	-0.617864	no	no	no	no	no	0.0599503	no	no	no	no	no
Myoglobin sperm whale	1BVC-A										D60A	D61A	-0.15	0.52	-0.252	no	no	no	no	no	-0.027	no	no	no	no	no	-0.212417	no	no	no	no	no	-0.147367	no	no	no	no	no
Myoglobin sperm whale	1BVC-A										E4A	E5A	-0.35	0.42	-0.528	no	no	no	no	no	-0.583	no	no	no	no	no	-0.07007	no	no	no	no	no	0.267954	no	no	no	no	no
Myoglobin sperm whale	1BVC-A										K77A	K78A	0.2	-0.1	-0.513	no	no	no	no	no	-0.115	no	no	no	no	no	-0.282562	no	no	no	no	no	-0.377638	no	no	no	no	no
Myoglobin sperm whale	1BVC-A										Q8A	Q9A	0.88	0.49	0.102	no	no	no	no	no	-0.174	no	no	no	no	no	-0.0924476	no	no	no	no	no	0.0756515	no	no	no	no	no
Myoglobin sperm whale	1BVC-A										Q8G	Q9G	-0.5	1.61	-0.397	no	no	no	no	no	-0.927	no	no	no	no	no	-1.14499	no	no	no	no	no	1.14844	no	no	no	no	no
Myoglobin sperm whale	1BVC-A										E109A	E110A	0.17	-0.01	-0.931	no	no	no	no	no	-0.929	no	no	no	no	no	-0.41795	no	no	no	no	no	-0.314902	no	no	no	no	no
Myoglobin sperm whale	1BVC-A										E109G	E110G	-0.89	1.25	-0.466	no	no	no	no	no	-1.659	no	no	no	no	no	-0.963325	no	no	no	no	no	0.615076	no	no	no	no	no
Myoglobin sperm whale	1BVC-A										K140A	K141A	0.35	0.4	0.08	no	no	no	no	no	0.121	no	no	no	no	no	0.0628694	no	no	no	no	no	-0.281708	no	no	no	no	no
Myoglobin sperm whale	1BVC-A										G129A	G130A	1.1	-0.65	0.778	no	no	no	no	no	-0.131	no	no	no	no	no	0.34792	no	no	no	no	no	-0.477446	no	no	no	no	no
Myoglobin sperm whale	1BVC-A										V66A	V67A	0.75	0.62	-0.577	no	no	no	no	no	-0.765	no	no	no	no	no	-0.817959	no	no	no	no	no	0.334728	no	no	no	no	no
Myoglobin sperm whale	1BVC-A										P88A	P89A	0.59	-0.64	0.44	no	no	no	no	no	0.031	no	no	no	no	no	0.487692	no	no	no	no	no	-0.60851	no	no	no	no	no
Myoglobin sperm whale	1BVC-A										H116A	H117A	0.16	0.23	-0.746	no	no	no	no	no	-0.461	no	no	no	no	no	0.295577	no	no	no	no	no	-0.474148	no	no	no	no	no
Myoglobin sperm whale	1BVC-A										V13A	V14A	-0.67	1.84	-1.534	no	no	no	no	no	-2.232	no	no	no	no	no	-1.36567	no	no	no	no	no	2.18073	no	no	no	no	no
Myoglobin sperm whale	1BVC-A										T67A	T68A	-0.26	-0.47	0.336	no	no	no	no	no	0.227	no	no	no	no	no	-0.13601	no	no	no	no	no	-0.508738	no	no	no	no	no
Myoglobin sperm whale	1BVC-A										S117A	S118A	-0.26	-0.16	0.741	no	no	no	no	no	0.395	no	no	no	no	no	-0.0110209	no	no	no	no	no	-0.479164	no	no	no	no	no
Myoglobin sperm whale	1BVC-A										L11A	L12A	-0.44	1.68	-1.547	no	no	no	no	no	-1.97	no	no	no	no	no	-1.31568	no	no	no	no	no	2.02308	no	no	no	no	no
Myoglobin sperm whale	1BVC-A										L9A	L10A	-0.41	0.82	-1.033	no	no	no	no	no	-1.699	no	no	no	no	no	-1.67304	no	no	no	no	no	0.663266	no	no	no	no	no
Myoglobin sperm whale	1BVC-A										G23A	G24A	-1.12	-0.06	0.344	no	no	no	no	no	-0.109	no	no	no	no	no	0.286043	no	no	no	no	no	-0.0423468	no	no	no	no	no
Myoglobin sperm whale	1BVC-A										L137A	L138A	-1.78	1.13	-0.908	no	no	no	no	no	-1.683	no	no	no	no	no	-0.964745	no	no	no	no	no	2.14305	no	no	no	no	no
Myoglobin sperm whale	1BVC-A										V114A	V115A	-1.45	1.58	-1.711	no	no	no	no	no	-1.825	no	no	no	no	no	-1.10517	no	no	no	no	no	1.36079	no	no	no	no	no
Myoglobin sperm whale	1BVC-A										T51A	T52A	-1.41	0.91	0.055	no	no	no	no	no	-0.288	no	no	no	no	no	-0.523548	no	no	no	no	no	1.05984	no	no	no	no	no
Myoglobin sperm whale	1BVC-A										L149A	L150A	-1.6	0.9	-0.863	no	no	no	no	no	-1.074	no	no	no	no	no	-1.00961	no	no	no	no	no	0.738664	no	no	no	no	no
Myoglobin sperm whale	1BVC-A										I142A	I143A	-1.9	2.9	-2.619	no	no	no	no	no	-3.118	no	no	no	no	no	-2.59605	no	no	no	no	no	3.18128	no	no	no	no	no
Cytochrome c2 from R. capsulatus	1C2R-A/B	1-116 (2 chains)	2.5	NA-NA	0 (blue)	9.9% (red)	0.9% (blue)	69% green, 23% yellow, 6% orange, 2% red	no		K12D	K33D	-1.3	0.52	0.305	0.019	no	no	no	no	0.322	0.265	no	no	no	no	-0.867812	-0.819183	no	no	no	no	1.41232	1.25049	no	no	no	no
Cytochrome c2 from R. capsulatus	1C2R-A/B										K14E	K35E	-1.3	0.3	-0.182	-0.451	no	no	no	no	-0.405	-0.568	no	no	no	no	-0.384757	-0.471239	no	no	no	no	-0.0389152	0.767186	no	no	no	no
Cytochrome c2 from R. capsulatus	1C2R-A/B										K32E	K53E	0.2	-0.07	-0.076	-0.413	no	no	no	no	0.448	0.506	no	no	no	no	-0.548965	-0.259113	no	no	no	no	-0.0773245	-0.347203	no	no	no	no
Cytochrome c2 from R. capsulatus	1C2R-A/B										P35A	P56A	-2	1.34	-0.307	-0.307	no	no	no	no	-1.274	-1.274	no	no	no	no	-1.14496	-1.1687	no	no	no	no	1.07948	1.01551	no	no	no	no
Cytochrome c2 from R. capsulatus	1C2R-A/B										G34S	G55S	-2.2	0.49	1.226	1.143	no	no	no	no	-0.982	-1.031	no	no	no	no	-0.946423	-0.951893	no	no	no	no	0.842157	0.875918	no	no	no	no
Plasminogen activator inhibitor 1 human	1C5G-A	24-402	2.6	NA-NA	1.9% (red)	8.1 (red)	NA	61% green, 29% yellow, 4% orange, 6% grey	no		R53E	R53E	-1.2	2.25	-0.941	no	no	no	no	no	-0.899	no	no	no	no	no	-0.757519	no	no	no	no	no	1.563	no	no	no	no	no
Plasminogen activator inhibitor 1 human	1C5G-A										E350R	E350R	-0.3	0.14	0.131	no	no	no	no	no	-0.062	no	no	no	no	no	-0.20321	no	no	no	no	no	-0.022037	no	no	no	no	no
Plasminogen activator inhibitor 1 human	1C5G-A										E350P	E350P	0.3	1.26	-0.438	no	no	no	no	no	-0.232	no	no	no	no	no	-0.6176	no	no	no	no	no	-0.386731	no	no	no	no	no
Cold shock protein B (B. caldolyticus)	1C9O-AB	1-66 (2 chains)	1.17	0.124-0.179	0 (blue)	5.7% (red)	3.8% (white)	Chain A= 89% green, 9% yellow, 2% red Chain B= 80% green, 12% yellow, 5% orange, 3% red	no		Q2L	Q2L	0.55	-0.15	0.527	1.212	no	no	no	no	0.892	0.867	no	no	no	no	0.996094	0.937246	no	no	no	no	-0.43	-0.56	no	no	no	no
Cold shock protein B (B. caldolyticus)	1C9O-AB										R3E	R3E	-2.75	0.46	0.357	0.183	no	no	no	no	0.489	0.232	no	no	no	no	-0.338763	-0.541531	no	no	no	no	0.343	1.014	no	no	no	no
Cold shock protein B (B. caldolyticus)	1C9O-AB										R3L	R3L	-0.93	0.1	0.17	-0.033	no	no	no	no	0.571	0.227	no	no	no	no	0.434632	0.278191	no	no	no	no	-0.808	-0.548	no	no	no	no
Cold shock protein B (B. caldolyticus)	1C9O-AB										R3K	R3K	-0.19	0.18	-0.187	-0.247	no	no	no	no	-0.012	-0.635	no	no	no	no	-0.140602	-0.213034	no	no	no	no	0.077	0.159	no	no	no	no
Cold shock protein B (B. caldolyticus)	1C9O-AB										R3A	R3A	-1.89	0.88	-0.119	0.184	no	no	no	no	-0.284	-0.822	no	no	no	no	-0.257972	-0.558354	no	no	no	no	0.069	0.711	no	no	no	no
Cold shock protein B (B. caldolyticus)	1C9O-AB										N11S	N11S	0.33	0.08	-0.068	0.165	no	no	no	no	-0.664	-0.337	no	no	no	no	0.0304615	0.0739092	no	no	no	no	0.209	-0.29	no	no	no	no
Cold shock protein B (B. caldolyticus)	1C9O-AB										Y15F	Y15F	-0.05	0.4	-0.007	-0.063	no	no	no	no	0.085	-0.18	no	no	no	no	-0.532338	-0.496256	no	no	no	no	0.016	-0.113	no	no	no	no
Cold shock protein B (B. caldolyticus)	1C9O-AB										E21A	E21A	-0.29	0.12	-0.233	0.271	no	no	no	no	0.265	0.171	no	no	no	no	-0.295413	-0.203485	no	no	no	no	-0.102	0.198	no	no	no	no
Cold shock protein B (B. caldolyticus)	1C9O-AB										G23Q	G23Q	-0.29	-0.11	0.089	-0.041	no	no	no	no	-0.566	-0.821	no	no	no	no	-0.697843	-0.745421	no	no	no	no	-0.513	-0.225	no	no	no	no
Cold shock protein B (B. caldolyticus)	1C9O-AB										S24D	S24D	0.22	0.07	-0.252	-0.22	no	no	no	no	0.562	0.609	no	no	no	no	0.120014	0.125703	no	no	no	no	-0.432	-0.41	no	no	no	no
Cold shock protein B (B. caldolyticus)	1C9O-AB										T31S	T31S	0.17	0.62	-0.198	-0.077	no	no	no	no	-1.295	-1.521	no	no	no	no	0.108897	0.0879955	no	no	no	no	-0.279	-0.268	no	no	no	no
Cold shock protein B (B. caldolyticus)	1C9O-AB										E46A	E46A	-0.22	-0.01	-0.393	-0.065	no	no	no	no	-0.744	-0.912	no	no	no	no	0.23635	0.23916	no	no	no	no	1.01	0.774	no	no	no	no
Cold shock protein B (B. caldolyticus)	1C9O-AB										Q53E	Q53E	-0.1	0.35	-0.286	-0.125	no	no	no	no	0.281	0.161	no	no	no	no	-0.409932	-0.346179	no	no	no	no	-0.442	-0.334	no	no	no	no
Cold shock protein B (B. caldolyticus)	1C9O-AB										V64T	V64T	-0.26	0.59	0.218	0.005	no	no	no	no	-1.158	-1.415	no	no	no	no	-0.351611	-0.185154	no	no	no	no	0.605	0.634	no	no	no	no
Cold shock protein B (B. caldolyticus)	1C9O-AB										L66E	L66E	-1.24	0.26	-0.122	-0.192	no	no	no	no	-0.144	-0.135	no	no	no	no	-0.00763125	-0.0653451	no	no	no	no	0.102	-0.083	no	no	no	no
Cold shock protein B (B. caldolyticus)	1C9O-AB										R56E	R56E	0.77	-0.26	0.246	0.152	no	no	no	no	0.124	0.204	no	no	no	no	-0.451022	-0.451022	no	no	no	no	-0.834	-0.842	no	no	no	no
Cold shock protein B (B. caldolyticus)	1C9O-AB										H29E	H29E	-0.77	1.36	-1.187	-0.228	no	no	no	no	-0.86	-1.121	no	no	no	no	-0.162677	-0.197767	no	no	no	no	0.593	0.69	no	no	no	no
Cold shock protein B (B. caldolyticus)	1C9O-AB										E46K	E46K	-0.65	0.23	-0.266	-0.213	no	no	no	no	0.064	-0.33	no	no	no	no	-0.427401	-0.302075	no	no	no	no	1.275	0.807	no	no	no	no
Cold shock protein B (B. caldolyticus)	1C9O-AB										E21K	E21K	-0.26	0.08	0.697	0.149	no	no	no	no	0.655	0.699	no	no	no	no	-0.145159	-0.304378	no	no	no	no	-0.88	-0.701	no	no	no	no
Cell surface receptor protein CD2 rat	1CDC-BA	Chain A= 4-99 Chain B= 4-99	2	0.192-NA	0 (blue)	11.6% (red)	0.5% (blue)	Chain A= 69% green, 23% yellow, <5% orange, <5% red, <5% grey Chain B= 65% green, 24% yellow, 6% orange, <5% red, <5% grey	no		L16V	L38V	2.2	1.3	0.054	-0.008	no	no	no	no	-1.437	-1.772	no	no	no	no	-1.48216	-1.47518	no	no	no	no	0.601	0.377	no	no	no	no
Cell surface receptor protein CD2 rat	1CDC-BA										I18V	I40V	1.17	1.13	-0.38	0.036	no	no	no	no	-1.662	-1.773	no	no	no	no	0.122686	0.0904801	no	no	no	no	0.258	0.657	no	no	no	no
Cell surface receptor protein CD2 rat	1CDC-BA										V30A	V52A	4.88	3.29	-0.779	-1.114	no	no	no	no	-2.996	-3.069	no	no	no	no	-2.27888	-2.29447	no	no	no	no	1.344	1.359	no	no	no	no
Cell surface receptor protein CD2 rat	1CDC-BA										A40G	A62G	1.71	1.87	0.234	0.259	no	no	no	no	-1.867	-1.922	no	no	no	no	-1.25383	-1.25476	no	no	no	no	0.381	0.615	no	no	no	no
Cell surface receptor protein CD2 rat	1CDC-BA										L50V	L72V	-0.37	-0.17	-0.264	-0.301	no	no	no	no	-0.244	-0.476	no	no	no	no	-0.130363	-0.357141	no	no	no	no	0.216	0.537	no	no	no	no
Cell surface receptor protein CD2 rat	1CDC-BA										I57V	I79V	0.43	0.69	0.202	0.298	no	no	no	no	-0.888	-0.924	no	no	no	no	0.074519	0.060077	no	no	no	no	0.023	-0.018	no	no	no	no
Cell surface receptor protein CD2 rat	1CDC-BA										V78A	V100A	3.01	2.72	-0.568	-0.45	no	no	no	no	-2.608	-2.666	no	no	no	no	-1.31419	-1.30475	no	no	no	no	1.62	1.522	no	no	no	no
Cell surface receptor protein CD2 rat	1CDC-BA										L89V	L111V	0.14	0.56	0.008	-0.119	no	no	no	no	-0.63	-1.398	no	no	no	no	-0.19005	-0.453025	no	no	no	no	0.816	0.37	no	no	no	no
Cell surface receptor protein CD2 rat	1CDC-BA										L95V	L117V	0.75	1.19	0.053	0.185	no	no	no	no	-1.76	-1.724	no	no	no	no	-0.656098	-0.640038	no	no	no	no	0.745	0.944	no	no	no	no
Chitosanase from Streptomyces	1CHK-A/B	1-238 (2 chains)	2.4	0.181-0.175	0 (blue)	11.8% (red)	1.3% (blue)	Chain A= 77% green, 20% yellow, <5% orange Chain B= 78% green, 18% yellow, <5% orange	no		W28F	W68F	-4.43	1.52	-2.185	-1.948	no	no	no	no	-1.912	-1.975	no	no	no	no	-1.62093	-1.57039	no	no	no	no	1.496	1.556	no	no	no	no
Chitosanase from Streptomyces	1CHK-A/B										W101F	W141F	-4.27	1.38	-0.144	-0.31	no	no	no	no	-1.669	-1.729	no	no	no	no	-1.71752	-1.71752	no	no	no	no	2.089	2.217	no	no	no	no
Chitosanase from Streptomyces	1CHK-A/B										W227F	W267F	-2.51	0.82	0.268	-0.017	no	no	no	no	-2.128	-2.029	no	no	no	no	-1.38875	-1.43014	no	no	no	no	0.412	0.452	no	no	no	no
Tailspike protein from Salmonella phage P22	1CLW-A	1-400 / 407-508 / 514-554	2	0.171-NA	0.2% (white)	1.1% (blue)	NA	90% green, 8% yellow, <5% orange, <5% grey	yes		G177R	G178R	-2.1	1.75	0.991	no	no	no	no	no	-0.297	no	no	no	no	no	-0.47427	no	no	no	no	no	0.0934746	no	no	no	no	no
Tailspike protein from Salmonella phage P22	1CLW-A										T235I	T236I	-1.6	0.87	1.266	no	no	no	no	no	-0.049	no	no	no	no	no	-0.968284	no	no	no	no	no	-0.0474758	no	no	no	no	no
Tailspike protein from Salmonella phage P22	1CLW-A										G244R	G245R	-4	1.73	-1.461	no	no	no	no	no	-1.043	no	no	no	no	no	0.241998	no	no	no	no	no	0.0444693	no	no	no	no	no
Tailspike protein from Salmonella phage P22	1CLW-A										E309V	E310V	-2.3	-0.01	0.447	no	no	no	no	no	0.401	no	no	no	no	no	0.253497	no	no	no	no	no	-0.689163	no	no	no	no	no
Tailspike protein from Salmonella phage P22	1CLW-A										R285K	R286K	-10.3	0.77	0.174	no	no	no	no	no	-1.083	no	no	no	no	no	-1.12563	no	no	no	no	no	-0.24061	no	no	no	no	no
Tailspike protein from Salmonella phage P22	1CLW-A										G323D	G324D	-0.4	2.11	-0.385	no	no	no	no	no	-1.041	no	no	no	no	no	-0.717873	no	no	no	no	no	0.00256311	no	no	no	no	no
Tailspike protein from Salmonella phage P22	1CLW-A										R382S	R383S	-17.4	1.13	-0.46	no	no	no	no	no	-1.889	no	no	no	no	no	-1.36426	no	no	no	no	no	-0.126979	no	no	no	no	no
Cold shock protein B (B. subtilis)	1CSP-A	1-67	2.45	NA-NA	0 (blue)	8.2% (red)	1.5% (blue)	76% green, 24% yellow	no		E3R	E3R	2.65	-0.21	1.999	no	no	no	no	no	0.865	no	no	no	no	no	0.243363	no	no	no	no	no	-0.982124	no	no	no	no	no
Cold shock protein B (B. subtilis)	1CSP-A										E3L	E3L	1.6	-0.08	1.839	no	no	no	no	no	0.685	no	no	no	no	no	0.533126	no	no	no	no	no	-1.43065	no	no	no	no	no
Cold shock protein B (B. subtilis)	1CSP-A										A46E	A46E	-0.6	0.53	1.325	no	no	no	no	no	-0.812	no	no	no	no	no	-0.233443	no	no	no	no	no	0.660038	no	no	no	no	no
Cold shock protein B (B. subtilis)	1CSP-A										E66L	E66L	2.1	-0.21	1.036	no	no	no	no	no	0.523	no	no	no	no	no	0.862684	no	no	no	no	no	-0.217602	no	no	no	no	no
Cold shock protein B (B. subtilis)	1CSP-A										F38A	F38A	0.31	-0.18	0.788	no	no	no	no	no	-0.518	no	no	no	no	no	-1.6785	no	no	no	no	no	-0.44292	no	no	no	no	no
Cold shock protein B (B. subtilis)	1CSP-A										E3Q	E3Q	0.98	-0.06	1.367	no	no	no	no	no	-0.033	no	no	no	no	no	0.129268	no	no	no	no	no	-0.358136	no	no	no	no	no
Cold shock protein B (B. subtilis)	1CSP-A										K5E	K5E	-3.11	0.52	0.622	no	no	no	no	no	0.359	no	no	no	no	no	-0.605534	no	no	no	no	no	0.123506	no	no	no	no	no
Cold shock protein B (B. subtilis)	1CSP-A										K5Q	K5Q	-1.96	0.02	0.523	no	no	no	no	no	-0.513	no	no	no	no	no	-0.499274	no	no	no	no	no	-0.214634	no	no	no	no	no
Cold shock protein B (B. subtilis)	1CSP-A										N10D	N10D	0.31	0.21	1.483	no	no	no	no	no	0.526	no	no	no	no	no	-0.297189	no	no	no	no	no	0.128445	no	no	no	no	no
Cold shock protein B (B. subtilis)	1CSP-A										N10K	N10K	-1.51	0.97	1.541	no	no	no	no	no	0.686	no	no	no	no	no	-0.179043	no	no	no	no	no	1.31113	no	no	no	no	no
Cold shock protein B (B. subtilis)	1CSP-A										E12K	E12K	-0.62	-0.06	0.617	no	no	no	no	no	0.564	no	no	no	no	no	-0.158174	no	no	no	no	no	-0.33554	no	no	no	no	no
Cold shock protein B (B. subtilis)	1CSP-A										K13E	K13E	-0.29	-0.04	1.403	no	no	no	no	no	0.342	no	no	no	no	no	-0.710817	no	no	no	no	no	-0.399045	no	no	no	no	no
Cold shock protein B (B. subtilis)	1CSP-A										K13Q	K13Q	-0.14	0.08	0.367	no	no	no	no	no	-0.047	no	no	no	no	no	-0.656177	no	no	no	no	no	-0.368398	no	no	no	no	no
Cold shock protein B (B. subtilis)	1CSP-A										E19K	E19K	-0.57	0.24	0.804	no	no	no	no	no	0.035	no	no	no	no	no	0.0347646	no	no	no	no	no	0.318212	no	no	no	no	no
Cold shock protein B (B. subtilis)	1CSP-A										E19Q	E19Q	-0.19	-0.01	-0.099	no	no	no	no	no	-0.504	no	no	no	no	no	0.0559501	no	no	no	no	no	0.248186	no	no	no	no	no
Cold shock protein B (B. subtilis)	1CSP-A										V20Q	V20Q	-1.82	2.44	0.769	no	no	no	no	no	-1.749	no	no	no	no	no	-1.11282	no	no	no	no	no	1.35452	no	no	no	no	no
Cold shock protein B (B. subtilis)	1CSP-A										V20K	V20K	-1.94	2.6	0.893	no	no	no	no	no	-1.689	no	no	no	no	no	-1.57198	no	no	no	no	no	1.67967	no	no	no	no	no
Cold shock protein B (B. subtilis)	1CSP-A										E21K	E21K	-0.12	0.15	0.985	no	no	no	no	no	0.662	no	no	no	no	no	-0.469454	no	no	no	no	no	-0.0811604	no	no	no	no	no
Cold shock protein B (B. subtilis)	1CSP-A										E21Q	E21Q	-0.31	0.22	0.687	no	no	no	no	no	0.244	no	no	no	no	no	-0.354168	no	no	no	no	no	-0.342545	no	no	no	no	no
Cold shock protein B (B. subtilis)	1CSP-A										D24K	D24K	-0.48	-0.47	0.919	no	no	no	no	no	0.911	no	no	no	no	no	0.342959	no	no	no	no	no	-1.11821	no	no	no	no	no
Cold shock protein B (B. subtilis)	1CSP-A										D24N	D24N	-0.72	-0.15	0.821	no	no	no	no	no	0.581	no	no	no	no	no	0.054127	no	no	no	no	no	-0.976021	no	no	no	no	no
Cold shock protein B (B. subtilis)	1CSP-A										D25K	D25K	-1.43	0.32	1.327	no	no	no	no	no	-0.278	no	no	no	no	no	-0.2955	no	no	no	no	no	0.0233276	no	no	no	no	no
Cold shock protein B (B. subtilis)	1CSP-A										D25Q	D25Q	-0.81	0.33	0.958	no	no	no	no	no	-0.676	no	no	no	no	no	-0.258177	no	no	no	no	no	-0.185925	no	no	no	no	no
Cold shock protein B (B. subtilis)	1CSP-A										K39E	K39E	-0.26	0.87	1.427	no	no	no	no	no	1.009	no	no	no	no	no	-0.570205	no	no	no	no	no	0.183028	no	no	no	no	no
Cold shock protein B (B. subtilis)	1CSP-A										K39Q	K39Q	-0.02	0.62	1.273	no	no	no	no	no	-0.048	no	no	no	no	no	-0.339959	no	no	no	no	no	-0.0788253	no	no	no	no	no
Cold shock protein B (B. subtilis)	1CSP-A										E42K	E42K	0.02	0.01	0.92	no	no	no	no	no	0.43	no	no	no	no	no	0.16314	no	no	no	no	no	-1.03887	no	no	no	no	no
Cold shock protein B (B. subtilis)	1CSP-A										E42Q	E42Q	-0.12	-0.28	0.082	no	no	no	no	no	-0.177	no	no	no	no	no	0.158189	no	no	no	no	no	-1.0871	no	no	no	no	no
Cold shock protein B (B. subtilis)	1CSP-A										E43K	E43K	0.17	-0.07	1.791	no	no	no	no	no	0.386	no	no	no	no	no	-0.142884	no	no	no	no	no	-0.931651	no	no	no	no	no
Cold shock protein B (B. subtilis)	1CSP-A										E43Q	E43Q	0.05	0.02	0.042	no	no	no	no	no	-0.125	no	no	no	no	no	-0.152229	no	no	no	no	no	-0.883223	no	no	no	no	no
Cold shock protein B (B. subtilis)	1CSP-A										S48K	S48K	0.74	0.77	1.536	no	no	no	no	no	0.058	no	no	no	no	no	-0.399128	no	no	no	no	no	0.906134	no	no	no	no	no
Cold shock protein B (B. subtilis)	1CSP-A										S48E	S48E	0.1	1	1.65	no	no	no	no	no	0.082	no	no	no	no	no	-0.241941	no	no	no	no	no	2.05092	no	no	no	no	no
Cold shock protein B (B. subtilis)	1CSP-A										E50K	E50K	-0.57	0.28	0.699	no	no	no	no	no	-0.223	no	no	no	no	no	-0.396911	no	no	no	no	no	0.0557044	no	no	no	no	no
Cold shock protein B (B. subtilis)	1CSP-A										E50Q	E50Q	-1.22	-0.13	0.921	no	no	no	no	no	-0.806	no	no	no	no	no	-0.213718	no	no	no	no	no	0.114279	no	no	no	no	no
Cold shock protein B (B. subtilis)	1CSP-A										E53K	E53K	-0.19	0.12	1.347	no	no	no	no	no	0.801	no	no	no	no	no	-0.155756	no	no	no	no	no	-0.114135	no	no	no	no	no
Cold shock protein B (B. subtilis)	1CSP-A										E53Q	E53Q	0.19	-0.17	1.13	no	no	no	no	no	0.338	no	no	no	no	no	0.0224037	no	no	no	no	no	-0.225805	no	no	no	no	no
Cold shock protein B (B. subtilis)	1CSP-A										N55K	N55K	-0.1	0.36	0.615	no	no	no	no	no	0.049	no	no	no	no	no	0.17894	no	no	no	no	no	-0.758562	no	no	no	no	no
Cold shock protein B (B. subtilis)	1CSP-A										N55D	N55D	0.5	-0.13	0.738	no	no	no	no	no	0.058	no	no	no	no	no	0.114824	no	no	no	no	no	-0.397313	no	no	no	no	no
Cold shock protein B (B. subtilis)	1CSP-A										R56Q	R56Q	0.38	-0.36	0.581	no	no	no	no	no	-0.109	no	no	no	no	no	-0.36044	no	no	no	no	no	-0.824919	no	no	no	no	no
Cold shock protein B (B. subtilis)	1CSP-A										K65E	K65E	-1.7	0.24	0.221	no	no	no	no	no	0.397	no	no	no	no	no	-0.376647	no	no	no	no	no	0.548585	no	no	no	no	no
Cold shock protein B (B. subtilis)	1CSP-A										K65Q	K65Q	-0.77	0.06	0.287	no	no	no	no	no	-0.218	no	no	no	no	no	-0.316854	no	no	no	no	no	-0.333226	no	no	no	no	no
Cytochrome b5 bovine	1CYO-A	1-88	1.5	0.160-NA	0 (blue)	3.8% (red)	9.1% (red)	82% green, 13% yellow, 5% grey	no		V61E	V66E	-1.1	0.16	-0.323	no	no	no	no	no	-0.204	no	no	no	no	no	-1.15762	no	no	no	no	no	-0.211323	no	no	no	no	no
Cytochrome b5 bovine	1CYO-A										V61Y	V66Y	-1.29	0.11	0.171	no	no	no	no	no	-0.761	no	no	no	no	no	0.0410385	no	no	no	no	no	-0.0406452	no	no	no	no	no
Cytochrome b5 bovine	1CYO-A										V61H	V66H	-1.63	-0.16	-0.178	no	no	no	no	no	-0.197	no	no	no	no	no	-0.576798	no	no	no	no	no	-0.111276	no	no	no	no	no
Cytochrome b5 bovine	1CYO-A										V61K	V66K	-2.34	0.06	0.869	no	no	no	no	no	-0.067	no	no	no	no	no	-0.960449	no	no	no	no	no	-0.98475	no	no	no	no	no
Cytochrome b5 bovine	1CYO-A										F35Y	F40Y	0.79	1	-0.153	no	no	no	no	no	-0.625	no	no	no	no	no	0.0147965	no	no	no	no	no	-0.0727478	no	no	no	no	no
Cytochrome b5 bovine	1CYO-A										F35L	F40L	-1.87	1.41	-1.503	no	no	no	no	no	-1.302	no	no	no	no	no	-2.00291	no	no	no	no	no	0.399705	no	no	no	no	no
Cytochrome b5 bovine	1CYO-A										F35H	F40H	-2.82	1.8	-1.488	no	no	no	no	no	-1.344	no	no	no	no	no	-2.10527	no	no	no	no	no	1.7428	no	no	no	no	no
Cytochrome b5 bovine	1CYO-A										V45Y	V50Y	-1.53	0.43	1.328	no	no	no	no	no	-0.944	no	no	no	no	no	-0.683566	no	no	no	no	no	-0.365092	no	no	no	no	no
Cytochrome b5 bovine	1CYO-A										V45H	V50H	-1.34	0.28	0.775	no	no	no	no	no	-0.944	no	no	no	no	no	-1.15837	no	no	no	no	no	-0.203804	no	no	no	no	no
Cytochrome b5 bovine	1CYO-A										V45E	V50E	-2.68	0.06	0.046	no	no	no	no	no	-0.767	no	no	no	no	no	-1.48697	no	no	no	no	no	-0.540386	no	no	no	no	no
Lysozyme (canine milk)	1EL1-A	Chain A= 1-130 Chain B= 1-130	1.9	0.159-0,257	2.3% (red)	5.4% (red)	NA	Chain A= 59% green, 35% yellow, 5% orange, 1% red Chain B= 57% green, 38% yellow, 5% orange, <5% red	no		V109K	V109K	-0.43	-0.2	0.134	no	no	no	no	no	-0.134	no	no	no	no	no	-0.423501	no	no	no	no	no	-0.581763	no	no	no	no	no
Lysozyme (canine milk)	1EL1-A										H21G	H21G	-0.48	0.22	-0.977	no	no	no	no	no	-1.046	no	no	no	no	no	-1.02854	no	no	no	no	no	0.450044	no	no	no	no	no
Lysozyme (canine milk)	1EL1-A										I56L	I56L	-0.24	1.03	-1.459	no	no	no	no	no	-1.206	no	no	no	no	no	-0.311194	no	no	no	no	no	1.45545	no	no	no	no	no
Lysozyme (canine milk)	1EL1-A										A93S	A93S	-0.26	0.09	-0.606	no	no	no	no	no	-0.922	no	no	no	no	no	-0.381767	no	no	no	no	no	0.804297	no	no	no	no	no
Immunoglobulin IgG1 human	1FC1-AB	238-444 (2 chains)	2.9	NA-NA	4.1% (red)	3.6% (blue)	NA	Chain A= 51% green, 37% yellow, <5% orange, <5% red, 8% grey Chain B= 59% green, 26% yellow, 7% orange, 8% grey	no		Q347A	Q230A	-1.1	1.11	1.715	1.129	no	no	no	no	-0.366	-0.347	no	no	no	no	-0.318852	-0.307917	no	no	no	no	0.731	0.675	no	no	no	no
Immunoglobulin IgG1 human	1FC1-AB										Y349A	Y232A	-0.7	3.27	1.168	1.48	no	no	no	no	-3.254	-3.377	no	no	no	no	-1.71717	-1.71529	no	no	no	no	1.347	1.357	no	no	no	no
Immunoglobulin IgG1 human	1FC1-AB										T350A	T233A	-0.1	1.39	1.357	2.027	no	no	no	no	-0.699	-0.695	no	no	no	no	-0.362006	-0.379844	no	no	no	no	0.246	0.598	no	no	no	no
Immunoglobulin IgG1 human	1FC1-AB										L351A	L234A	-1.3	2.34	1.514	1.506	no	no	no	no	-2.999	-2.667	no	no	no	no	-1.88063	-1.85969	no	no	no	no	1.524	1.219	no	no	no	no
Immunoglobulin IgG1 human	1FC1-AB										T366A	T249A	-2.3	1.74	1.933	2.08	no	no	no	no	-0.688	-0.785	no	no	no	no	-0.948739	-0.950839	no	no	no	no	0.43	0.378	no	no	no	no
Immunoglobulin IgG1 human	1FC1-AB										L368A	L251A	-2.2	2.72	0.323	0.243	no	no	no	no	-3.22	-3.633	no	no	no	no	-2.36977	-2.34144	no	no	no	no	1.685	1.485	no	no	no	no
Immunoglobulin IgG1 human	1FC1-AB										K370A	K253A	-1.1	1.34	2.375	2.303	no	no	no	no	-0.89	-0.918	no	no	no	no	-0.545894	-0.497317	no	no	no	no	0.061	0.177	no	no	no	no
Immunoglobulin IgG1 human	1FC1-AB										K392A	K275A	-0.4	0.66	1.796	1.531	no	no	no	no	-0.834	-0.969	no	no	no	no	0.0034223	-0.0015132	no	no	no	no	-0.175	-0.268	no	no	no	no
Immunoglobulin IgG1 human	1FC1-AB										T394A	T277A	-0.6	0.95	2.011	2.019	no	no	no	no	-0.528	-0.566	no	no	no	no	-0.804693	-0.790914	no	no	no	no	0.434	0.424	no	no	no	no
Immunoglobulin IgG1 human	1FC1-AB										P395A	P278A	-3.2	1.01	1.389	1.418	no	no	no	no	-0.736	-0.767	no	no	no	no	-0.420842	-0.430982	no	no	no	no	0.366	0.357	no	no	no	no
Immunoglobulin IgG1 human	1FC1-AB										V397A	V280A	-0.6	2.15	1.465	1.47	no	no	no	no	-1.81	-1.955	no	no	no	no	-1.36394	-1.36875	no	no	no	no	0.932	0.85	no	no	no	no
Immunoglobulin IgG1 human	1FC1-AB										L398A	L281A	-0.1	0.52	1.894	1.531	no	no	no	no	-1.39	-1.148	no	no	no	no	-1.00616	-0.924271	no	no	no	no	0.683	0.655	no	no	no	no
Immunoglobulin IgG1 human	1FC1-AB										D399A	D282A	-0.7	1.85	1.104	2.032	no	no	no	no	-0.349	-0.285	no	no	no	no	-0.243204	-0.248549	no	no	no	no	0.81	0.808	no	no	no	no
Immunoglobulin IgG1 human	1FC1-AB										F405A	F288A	-2.5	3.83	1.604	1.372	no	no	no	no	-3.623	-3.706	no	no	no	no	-1.87178	-1.88672	no	no	no	no	1.933	2.066	no	no	no	no
Immunoglobulin IgG1 human	1FC1-AB										Y407A	Y290A	-2.1	4.25	0.522	1.096	no	no	no	no	-2.974	-3.09	no	no	no	no	-1.62554	-1.62768	no	no	no	no	1.583	1.776	no	no	no	no
Immunoglobulin IgG1 human	1FC1-AB										K409A	K292A	-2.4	0.58	1.264	1.868	no	no	no	no	-1.657	-1.59	no	no	no	no	-0.186574	-0.152083	no	no	no	no	0.388	0.29	no	no	no	no
Flavodoxin (from Anaboena: oxidized long chain)	1FLV-A	2-169	2	0.185-NA	1.8% (red)	10.6% (red)	3.6% (red)	69% green, 22% yellow, 8% orange, <5% red, <5% grey	no		G87V	G88V	-0.13	-0.69	0.948	no	no	no	no	no	0.435	no	no	no	no	no	-0.143596	no	no	no	no	no	-0.785	no	no	no	no	no
Flavodoxin (from Anaboena: oxidized long chain)	1FLV-A										G87L	G88L	-0.64	-0.33	0.758	no	no	no	no	no	0.473	no	no	no	no	no	-0.829291	no	no	no	no	no	-0.934	no	no	no	no	no
Apoflavodoxin (from Anaboena)	1FTG-A	1-168	2	0.182-NA	1.2% (red)	8.5% (red)	NA	84% green, 14% yellow, <5% orange	no		D65K	D66K	-0.26	0.75	0.837	no	no	no	no	no	0.573	no	no	no	no	no	-0.226253	no	no	no	no	no	0.53818	no	no	no	no	no
Apoflavodoxin (from Anaboena)	1FTG-A										E20K	E21K	1.6	0.25	-0.326	no	no	no	no	no	-0.514	no	no	no	no	no	-0.242204	no	no	no	no	no	-0.231412	no	no	no	no	no
Apoflavodoxin (from Anaboena)	1FTG-A										E61K	E62K	0.88	-0.05	0.493	no	no	no	no	no	0.713	no	no	no	no	no	-0.251402	no	no	no	no	no	-0.587264	no	no	no	no	no
Apoflavodoxin (from Anaboena)	1FTG-A										D75K	D76K	1	0.04	1.027	no	no	no	no	no	0.745	no	no	no	no	no	0.270631	no	no	no	no	no	-0.956895	no	no	no	no	no
Apoflavodoxin (from Anaboena)	1FTG-A										E20K	E41K	2.21	-0.08	0.268	no	no	no	no	no	0.843	no	no	no	no	no	-0.0123817	no	no	no	no	no	-0.231412	no	no	no	no	no
Apoflavodoxin (from Anaboena)	1FTG-A										E72K	E73K	1.28	0.06	0.17	no	no	no	no	no	0.4	no	no	no	no	no	0.244095	no	no	no	no	no	-0.361317	no	no	no	no	no
Apoflavodoxin (from Anaboena)	1FTG-A										D75K	D127K	1	-0.08	0.293	no	no	no	no	no	0.729	no	no	no	no	no	0.0684615	no	no	no	no	no	-0.956895	no	no	no	no	no
Apoflavodoxin (from Anaboena)	1FTG-A										D150K	D151K	-0.28	0.04	0.552	no	no	no	no	no	0.685	no	no	no	no	no	0.18873	no	no	no	no	no	-0.906958	no	no	no	no	no
Catabolite activator protein from E. coli	1G6N-AB	Chain A= 7-206 Chain B= 307-507	2.1	0.207-NA	0.8% (red)	7.2% (red)	NA	Chain A= 80% green, 13% yellow, <5% orange, 5% grey Chain B= 79% green, 15% yellow, <5% orange, <5% grey	no		S128A	S129A	-0.22	0.49	0.638	no	no	no	no	no	0.215	0.262	no	no	no	no	-0.0888233	-0.0888233	no	no	no	no	-0.232	-0.239	no	no	no	no
Catabolite activator protein from E. coli	1G6N-AB										S128P	S129P	0.14	1.36	0.093	no	no	no	no	no	-0.296	-0.063	no	no	no	no	-1.03258	-1.02693	no	no	no	no	0.756	0.758	no	no	no	no
Alpha-lactalbumin (C. hircus)	1HFY-A/B	1-120 (2 chains)	2.3	0.195-0.270	0 (blue)	3.6% (red)	NA	Chain A= 75% green, 21% yellow, <5% orange, 5% grey Chain B= 75% green, 22% yellow, <5% orange, <5% grey	no		T29V	T48V	1.86	0.2	0.68	0.752	no	no	no	no	0.959	1.145	no	no	no	no	1.06553	0.952889	no	no	no	no	-0.513	-0.45	no	no	no	no
Alpha-lactalbumin (C. hircus)	1HFY-A/B										T29I	T48I	3.23	-0.04	1.305	1.398	no	no	no	no	1.312	1.489	no	no	no	no	1.87007	1.79723	no	no	no	no	-0.725	-0.766	no	no	no	no
Alpha-lactalbumin (C. hircus)	1HFY-A/B										T38A	T57A	-1.6	1.83	0.587	0.738	no	no	no	no	-0.316	-0.267	no	no	no	no	-1.20043	-1.20043	no	no	no	no	1.376	1.374	no	no	no	no
Alpha-lactalbumin (B. taurus)	1HFZ-A/B/C/D	Chain A= 1-122 Chain B= 1-121 Chain C= 1-122 Chain D= 1-124	2.3	0.208-0.303	0.6% (red)	6.2% (red)	NA	Chain A= 76% green, 21% yellow, <5% orange, 5% grey Chain B= 72% green, 24% yellow, <5% orange, <5% grey Chain C= 73% green, 22% yellow, <5% orange, 5% grey Chain D= 64% green, 33% yellow, <5% orange	yes		H32Y	H51Y	0.07	0.39	0.638	1.463	0.288	0.383	no	no	0.741	0.914	0.898	0.885	no	no	0.381731	0.347152	0.365969	0.359739	no	no	-0.8999	-0.903306	-0.790891	-0.896674
Alpha-lactalbumin (B. taurus)	1HFZ-A/B/C/D										H32A	H51A	-2.13	0.76	-0.449	-0.254	-0.301	-0.439	no	no	-0.808	-0.576	-0.442	-0.434	no	no	-0.877255	-0.872649	-0.882493	-0.868819	no	no	-0.321862	-0.258198	-0.0841511	-0.0564877
Alpha-lactalbumin (B. taurus)	1HFZ-A/B/C/D										L110H	L129H	1.39	0.16	-0.48	-0.078	0.014	0.803	no	no	-0.484	-0.514	-0.254	-0.289	no	no	0.370567	0.453559	0.39019	0.346543	no	no	0.563516	0.631491	0.519668	0.594806
Alpha-lactalbumin (B. taurus)	1HFZ-A/B/C/D										L110R	L129R	0.43	0.34	-0.105	-0.273	0.249	0.077	no	no	0.462	0.308	0.473	0.483	no	no	0.10094	0.170052	0.116988	0.11487	no	no	0.1137	0.135367	0.150448	0.105842
Alpha-lactalbumin (B. taurus)	1HFZ-A/B/C/D										L110E	L129E	-0.19	0.55	-0.685	-0.09	-0.286	0.052	no	no	-0.506	-0.514	-0.299	-0.32	no	no	-0.391027	-0.300895	-0.353036	-0.431067	no	no	0.318595	0.801229	0.402334	0.397425
Alpha-lactalbumin (B. taurus)	1HFZ-A/B/C/D										Q117A	Q136A	-0.96	0.08	0.226	0.37	-0.082	0.169	no	no	-0.123	-0.047	-0.067	-0.037	no	no	0.0503312	0.0503312	-0.0170182	-0.0170182	no	no	0.240966	0.241473	0.346386	0.337824
Alpha-lactalbumin (B. taurus)	1HFZ-A/B/C/D										W118Y	W137Y	-1.17	0.85	-1.243	-0.794	-0.409	-0.49	no	no	-2.11	-2.118	-1.86	-2.199	no	no	-0.496757	-0.487121	-0.553212	-0.524757	no	no	1.24755	1.44728	0.798944	1.08247
Alpha-lactalbumin (B. taurus)	1HFZ-A/B/C/D										W118H	W137H	-0.6	1.78	-2.055	-2.193	-1.88	-1.558	no	no	-2.337	-2.252	-1.927	-2.198	no	no	-1.61169	-1.61654	-1.4878	-1.49385	no	no	2.67785	2.79142	2.16246	2.66091
Alpha-lactalbumin (B. taurus)	1HFZ-A/B/C/D										A106S	A125S	-1.05	0.83	-0.916	-0.041	0.45	-0.182	no	no	-1.505	-1.583	-1.381	-1.442	no	no	-0.580263	-0.579674	-0.583056	-0.585046	no	no	1.04767	0.893495	1.13467	1.07405
Alpha-lactalbumin (B. taurus)	1HFZ-A/B/C/D										H107Y	H126Y	-0.19	0.78	0.943	0.983	1.356	0.683	no	no	0.216	0.317	0.506	0.527	no	no	0.83607	0.856568	0.783035	0.758119	no	no	0.309142	0.113568	0.0544954	0.0902645
Alpha-lactalbumin (B. taurus)	1HFZ-A/B/C/D										H107A	H126A	-0.79	1.77	-0.21	-0.027	-0.678	-0.959	no	no	-0.95	-0.927	-1.034	-0.956	no	no	-0.662446	-0.597857	-0.557473	-0.633289	no	no	1.46417	1.23989	1.02537	1.11145
Alpha-lactalbumin (B. taurus)	1HFZ-A/B/C/D										H107W	H126W	-1.72	0.65	0.291	0.059	1.097	-0.073	no	no	-0.329	-0.177	0.184	-0.019	no	no	1.33364	1.37012	1.42864	1.37071	no	no	-0.0841862	-0.0679113	-0.0894312	0.113993
Alpha-lactalbumin (B. taurus)	1HFZ-A/B/C/D										K114N	K133N	2.65	-0.41	0.354	-0.07	0.078	0.094	no	no	0.69	0.466	0.592	0.515	no	no	-0.079893	-0.0967831	-0.376982	-0.405691	no	no	-0.442564	-0.389045	-0.278398	-0.113067
Alpha-lactalbumin (B. taurus)	1HFZ-A/B/C/D										K114Q	K133Q	-0.6	0.05	0.046	-0.061	0.023	-0.009	no	no	0.391	0.323	0.337	0.273	no	no	0.0213925	0.00390325	-0.161564	-0.137707	no	no	-0.452995	-0.523491	-0.110569	-0.0711387
Alpha-lactalbumin (B. taurus)	1HFZ-A/B/C/D										K114E	K133E	-0.65	0.02	-0.107	-0.427	-0.124	-0.192	no	no	0.235	0.322	0.434	0.556	no	no	-0.00702365	-0.0203818	-0.203571	-0.223666	no	no	-0.637524	-0.469407	-0.179028	-0.0369658
Alpha-lactalbumin (B. taurus)	1HFZ-A/B/C/D										V42N	V61N	-0.24	0.71	-0.647	-0.408	-0.255	-0.096	no	no	-0.245	-0.345	-0.265	-0.455	no	no	0.028111	0.054001	0.0733765	-0.02735	no	no	0.237883	0.128385	0.542521	0.845054
Alpha-lactalbumin (B. taurus)	1HFZ-A/B/C/D										V42A	V61A	-0.93	1.03	-0.409	-0.098	0.218	-0.056	no	no	-0.889	-0.997	-0.918	-1.077	no	no	-1.12756	-1.10256	-1.07712	-1.13969	no	no	0.867737	0.534451	0.922884	0.953439
Alpha-lactalbumin (B. taurus)	1HFZ-A/B/C/D										V42G	V61G	-1.15	1.38	-0.589	-0.028	0.393	-0.24	no	no	-0.973	-1.092	-1.001	-1.187	no	no	-0.509838	-0.487515	-0.46788	-0.522111	no	no	1.08702	1.03062	0.534828	0.698626
Alpha-lactalbumin (B. taurus)	1HFZ-A/B/C/D										Q54A	Q73A	-0.41	2.19	-0.433	-1.271	-1.347	-1.029	no	no	-0.503	-0.385	-0.114	-0.474	no	no	-0.770736	-0.7432	-0.72985	-0.786496	no	no	1.36793	1.36219	1.41038	1.53809
Alpha-lactalbumin (B. taurus)	1HFZ-A/B/C/D										I59W	I78W	-0.93	0.22	-0.343	-0.502	0.114	0.492	no	no	-1.438	-1.4	-1.331	-1.348	no	no	0.852852	1.00774	0.896077	0.873556	no	no	0.654128	0.703245	0.921061	0.834564
Alpha-lactalbumin (B. taurus)	1HFZ-A/B/C/D										Y103P	Y122P	-0.22	2.04	-0.708	-1.153	-0.813	-1.455	no	no	-1.542	-1.672	-1.349	-1.491	no	no	-2.39032	-2.2601	-2.32606	-2.48717	no	no	2.38368	2.19134	2.30956	2.373
Alpha-lactalbumin (B. taurus)	1HFZ-A/B/C/D										Y103A	Y122A	-2.39	2.04	-2.402	-1.8	-2.29	-1.827	no	no	-2.021	-2.189	-1.862	-2.182	no	no	-1.03726	-0.974418	-1.00552	-1.12017	no	no	1.3523	1.25154	1.29057	1.58594
Alpha-lactalbumin (B. taurus)	1HFZ-A/B/C/D										W104Y	W123Y	-2.44	1.02	-0.737	-0.467	-1.223	-1.471	no	no	-1.12	-1.198	-1.454	-1.222	no	no	-1.05515	-1.05082	-1.06394	-1.06046	no	no	1.51182	1.51564	1.82525	1.68685
High mobility group protein rat	1HME-A	1-77	NA (NMR)	NA-NA	6.7% (red)	12.7% (red)	NA	60% green, 35% yellow, 5% orange	no		S37H(PDB:S33H;PIR:S121H)	S121H	-1.5
High mobility group protein rat	1HME-A										I38H(PDB:I34H;PIR:I122H)	I122H	0
High mobility group protein rat	1HME-A										G39H(PDB:G35H;PIR:G123H)	G123H	0.47
HU DNA-binding protein fromm G. stearothermop	1HUE-AB	1-90 (2 chains)	NA (NMR)	NA-NA	6.3% (red)	15.3% (red)	NA	Chain A= 42% green, 26% yellow, 8% orange, 24% cyan Chain B= 44% green, 24% yellow, 8% orange, 23% cyan	no		A27S	A27S	-1.19
HU DNA-binding protein fromm G. stearothermop	1HUE-AB										S31T	S31T	0.41
HU DNA-binding protein fromm G. stearothermop	1HUE-AB										V42I	V42I	-0.82
HU DNA-binding protein fromm G. stearothermop	1HUE-AB										A56S	A56S	-0.13
HU DNA-binding protein fromm G. stearothermop	1HUE-AB										M69I	M69I	0
Calbindin D9k bovine	1IGV-A	1-75	1.85	0.186-0.272	0 (blue)	4.5% (red)	2.7% (white)	89% green, 9% yellow, <5% orange	no		E17Q	E21Q	0.38	-0.15	0.057	no	no	no	no	no	0.338	no	no	no	no	no	-0.18907	no	no	no	no	no	-0.518262	no	no	no	no	no
Calbindin D9k bovine	1IGV-A										D19N	D23N	0.72	0.31	0.279	no	no	no	no	no	0.33	no	no	no	no	no	-0.252405	no	no	no	no	no	0.302342	no	no	no	no	no
Calbindin D9k bovine	1IGV-A										E26Q	E30Q	0.1	0.3	-0.239	no	no	no	no	no	0.007	no	no	no	no	no	-0.193363	no	no	no	no	no	-0.151798	no	no	no	no	no
Interleukin 1 beta human	1IOB-A	1-153	2	0.214-0.254	Validation report not available	Validation report not available	Validation report not available	Validation report not available	no		T9A	T125A	-0.8	2	-0.288	no	no	no	no	no	-1.129	no	no	no	no	no	-0.709759	no	no	no	no	no	1.20866	no	no	no	no	no
Interleukin 1 beta human	1IOB-A										T9L	T125L	-0.7	0.69	1.316	no	no	no	no	no	0.186	no	no	no	no	no	-0.327244	no	no	no	no	no	0.196978	no	no	no	no	no
Interleukin 1 beta human	1IOB-A										T9Q	T125Q	-1.9	1.37	-0.576	no	no	no	no	no	-1.371	no	no	no	no	no	-0.853563	no	no	no	no	no	1.67002	no	no	no	no	no
Interleukin 1 beta human	1IOB-A										T9G	T125G	-2.6	2.23	-1.361	no	no	no	no	no	-1.628	no	no	no	no	no	-1.85502	no	no	no	no	no	2.06558	no	no	no	no	no
Interleukin 1 beta human	1IOB-A										K97R	K213R	-0.5	0.21	-0.529	no	no	no	no	no	-0.254	no	no	no	no	no	-0.418878	no	no	no	no	no	-0.113047	no	no	no	no	no
Interleukin 1 beta human	1IOB-A										K97G	K213G	-1.2	1.37	-0.682	no	no	no	no	no	-0.804	no	no	no	no	no	-1.24497	no	no	no	no	no	0.55284	no	no	no	no	no
Interleukin 1 beta human	1IOB-A										K97V	K213V	0.8	0.34	0.007	no	no	no	no	no	0.412	no	no	no	no	no	0.193073	no	no	no	no	no	-0.243653	no	no	no	no	no
Yes-associated protein human	1K9Q-A	Chain A= 1-40 Chain B= 6 residues	NA (NMR)	NA-NA	8.7% (red)	29.2% (red)	NA	Chain A= 15% green, 48% yellow, 13% orange, 25% cyan Chain B= 33% green, 33% yellow, 33% cyan, 1% red	no		L30Y	L190Y	0.17	0.85	-0.092	no	no	no	no	no	-1.224	no	no	no	no	no	0.419043	no	no	no	no	no	0.917
Yes-associated protein human	1K9Q-A										D34T	D194T	0.35	-0.15	-0.09	no	no	no	no	no	-0.067	no	no	no	no	no	0.876878	no	no	no	no	no	0.032
Yes-associated protein human	1K9Q-A										A20R	A180R	0.89	0.24	0.111	no	no	no	no	no	-0.413	no	no	no	no	no	-0.002932	no	no	no	no	no	0.0851
Chitinase from Arthrobacter	1KFW-A	1-435	1.74	0.174-0.189	0 (blue)	1.2% (blue)	1.4% (blue)	93% green, 6% yellow, <5% orange	no		G93P(PDB:G92P)	G130P	0.53
Chitinase from Arthrobacter	1KFW-A										N198K(PDB:N197K)	N235K	0.84
Chitinase from Arthrobacter	1KFW-A										G254P(PDB:G253P)	G291P	0.62
Chitinase from Arthrobacter	1KFW-A										G406Q(PDB:G405Q)	G443Q	0.62
Lysozyme PHAGE T4 (cysteine-free)	1L63-A	1-162	1.75	NA-NA	0 (blue)	3.7% (red)	0 (blue)	78% green, 18% yellow, <5% orange, <5% grey	yes		M6A	M6A	-1.6	3.05	-0.961	no	no	no	no	no	-2.907	no	no	no	no	no	-1.85319	no	no	no	no	no	2.9615	no	no	no	no	no
Lysozyme PHAGE T4 (cysteine-free)	1L63-A										L7A	L7A	-2.3	2.44	-3.817	no	no	no	no	no	-3.653	no	no	no	no	no	-2.45436	no	no	no	no	no	3.31507	no	no	no	no	no
Lysozyme PHAGE T4 (cysteine-free)	1L63-A										I17A	I17A	-2.3	2.86	-2.123	no	no	no	no	no	-2.815	no	no	no	no	no	-0.233911	no	no	no	no	no	3.07038	no	no	no	no	no
Lysozyme PHAGE T4 (cysteine-free)	1L63-A										L33A	L33A	-2.9	2.29	-1.973	no	no	no	no	no	-3.285	no	no	no	no	no	-1.87078	no	no	no	no	no	2.01078	no	no	no	no	no
Lysozyme PHAGE T4 (cysteine-free)	1L63-A										I50A	I50A	-1.6	1.91	-2.018	no	no	no	no	no	-2.471	no	no	no	no	no	-1.22332	no	no	no	no	no	2.5826	no	no	no	no	no
Lysozyme PHAGE T4 (cysteine-free)	1L63-A										L66A	L66A	-3.3	2.3	-2.517	no	no	no	no	no	-2.853	no	no	no	no	no	-2.68215	no	no	no	no	no	3.19302	no	no	no	no	no
Lysozyme PHAGE T4 (cysteine-free)	1L63-A										I78A	I78A	-1.2	2.9	-3.45	no	no	no	no	no	-3.546	no	no	no	no	no	-2.12743	no	no	no	no	no	2.83489	no	no	no	no	no
Lysozyme PHAGE T4 (cysteine-free)	1L63-A										L84A	L84A	-3.7	3.89	-3.35	no	no	no	no	no	-3.609	no	no	no	no	no	-1.40367	no	no	no	no	no	3.57806	no	no	no	no	no
Lysozyme PHAGE T4 (cysteine-free)	1L63-A										V87A	V87A	-1.5	2.11	-0.95	no	no	no	no	no	-1.999	no	no	no	no	no	-1.51174	no	no	no	no	no	2.0995	no	no	no	no	no
Lysozyme PHAGE T4 (cysteine-free)	1L63-A										L91A	L91A	-2.6	3	-1.404	no	no	no	no	no	-3.079	no	no	no	no	no	-2.47638	no	no	no	no	no	2.40502	no	no	no	no	no
Lysozyme PHAGE T4 (cysteine-free)	1L63-A										M102A	M102A	-2.9	2.32	-2.575	no	no	no	no	no	-2.53	no	no	no	no	no	-2.49077	no	no	no	no	no	3.06047	no	no	no	no	no
Lysozyme PHAGE T4 (cysteine-free)	1L63-A										I100A	I100A	-2.5	2.59	-3.327	no	no	no	no	no	-3.365	no	no	no	no	no	-2.06176	no	no	no	no	no	3.01937	no	no	no	no	no
Lysozyme PHAGE T4 (cysteine-free)	1L63-A										V103A	V103A	-1.6	1.88	-2.039	no	no	no	no	no	-2.2	no	no	no	no	no	-0.736854	no	no	no	no	no	1.85281	no	no	no	no	no
Lysozyme PHAGE T4 (cysteine-free)	1L63-A										F104A	F104A	-2.7	1.82	-2.396	no	no	no	no	no	-2.934	no	no	no	no	no	-2.82322	no	no	no	no	no	1.83136	no	no	no	no	no
Lysozyme PHAGE T4 (cysteine-free)	1L63-A										M106A	M106A	-1.9	1.62	-1.397	no	no	no	no	no	-1.428	no	no	no	no	no	-1.90669	no	no	no	no	no	2.00308	no	no	no	no	no
Lysozyme PHAGE T4 (cysteine-free)	1L63-A										L118A	L118A	-3.2	2.56	-2.242	no	no	no	no	no	-2.973	no	no	no	no	no	-2.04908	no	no	no	no	no	2.80038	no	no	no	no	no
Lysozyme PHAGE T4 (cysteine-free)	1L63-A										I17M	I17M	-2.2	1.16	0.681	no	no	no	no	no	-0.399	no	no	no	no	no	0.02954	no	no	no	no	no	1.54712	no	no	no	no	no
Lysozyme PHAGE T4 (cysteine-free)	1L63-A										I27M	I27M	-3.1	1.33	0.102	no	no	no	no	no	-1.72	no	no	no	no	no	-2.09299	no	no	no	no	no	1.61368	no	no	no	no	no
Lysozyme PHAGE T4 (cysteine-free)	1L63-A										L33M	L33M	-2	1.3	-0.666	no	no	no	no	no	-1.102	no	no	no	no	no	-0.285579	no	no	no	no	no	0.801841	no	no	no	no	no
Lysozyme PHAGE T4 (cysteine-free)	1L63-A										I50M	I50M	-0.4	0.8	0.173	no	no	no	no	no	-0.742	no	no	no	no	no	-0.450619	no	no	no	no	no	1.08759	no	no	no	no	no
Lysozyme PHAGE T4 (cysteine-free)	1L63-A										L66M	L66M	-1	0.86	0.573	no	no	no	no	no	-0.882	no	no	no	no	no	-0.477786	no	no	no	no	no	1.90014	no	no	no	no	no
Lysozyme PHAGE T4 (cysteine-free)	1L63-A										V87M	V87M	-2.3	1.01	0.665	no	no	no	no	no	-0.731	no	no	no	no	no	-0.975796	no	no	no	no	no	1.54746	no	no	no	no	no
Lysozyme PHAGE T4 (cysteine-free)	1L63-A										F104M	F104M	-0.4	0.81	-1.433	no	no	no	no	no	-1.159	no	no	no	no	no	-1.68279	no	no	no	no	no	0.846976	no	no	no	no	no
Lysozyme PHAGE T4 (cysteine-free)	1L63-A										V111M	V111M	-0.7	0.95	0.049	no	no	no	no	no	-0.371	no	no	no	no	no	-0.274135	no	no	no	no	no	1.21105	no	no	no	no	no
Lysozyme PHAGE T4 (cysteine-free)	1L63-A										V149M	V149M	-2.8	0.32	0.694	no	no	no	no	no	-0.627	no	no	no	no	no	-0.365777	no	no	no	no	no	0.87643	no	no	no	no	no
Lysozyme PHAGE T4 (cysteine-free)	1L63-A										A129M	A129M	-2.8	0.69	0.514	no	no	no	no	no	-0.568	no	no	no	no	no	-0.973146	no	no	no	no	no	1.58382	no	no	no	no	no
Lysozyme PHAGE T4 (cysteine-free)	2LZM-A 1L63-A										I58T	I58T	-3.4	1.88	-1.573	no	no	no	no	no	-2.517	no	no	no	no	no	-2.71695	no	no	no	no	no	3.05088	no	no	no	no	no
Lysozyme PHAGE T4 (cysteine-free)	2LZM-A 1L63-A										N101A	N101A	-1.5	0.06	1.018	no	no	no	no	no	-1.006	no	no	no	no	no	-0.432271	no	no	no	no	no	0.0635127	no	no	no	no	no
Lysozyme PHAGE T4 (cysteine-free)	2LZM-A 1L63-A										Q105M	Q105M	-1.2	0.48	0.615	no	no	no	no	no	0.908	no	no	no	no	no	-0.107689	no	no	no	no	no	-0.0956462	no	no	no	no	no
Lysozyme PHAGE T4 (cysteine-free)	2LZM-A 1L63-A										V149A	V149A	-3.15	1.99	-1.521	no	no	no	no	no	-2.012	no	no	no	no	no	-1.3193	no	no	no	no	no	2.11115	no	no	no	no	no
Lysozyme PHAGE T4 (cysteine-free)	2LZM-A 1L63-A										V149S	V149S	-4.4	1.83	-1.898	no	no	no	no	no	-2.971	no	no	no	no	no	-1.79672	no	no	no	no	no	2.89852	no	no	no	no	no
Lysozyme PHAGE T4 (cysteine-free)	2LZM-A 1L63-A										V149C	V149C	-2	1.17	-0.65	no	no	no	no	no	-1.501	no	no	no	no	no	-1.15239	no	no	no	no	no	2.57445	no	no	no	no	no
Lysozyme PHAGE T4 (cysteine-free)	2LZM-A 1L63-A										V149T	V149T	-3	1.65	-0.003	no	no	no	no	no	-2.468	no	no	no	no	no	-1.1589	no	no	no	no	no	2.04577	no	no	no	no	no
Lysozyme PHAGE T4 (cysteine-free)	2LZM-A 1L63-A										V149I	V149I	0	0.51	0.624	no	no	no	no	no	-0.052	no	no	no	no	no	-0.090518	no	no	no	no	no	0.620237	no	no	no	no	no
Lysozyme PHAGE T4 (cysteine-free)	2LZM-A 1L63-A										V149G	V149G	-4.9	3.37	-2.209	no	no	no	no	no	-3.047	no	no	no	no	no	-2.21285	no	no	no	no	no	3.39717	no	no	no	no	no
Lysozyme PHAGE T4 (cysteine-free)	2LZM-A 1L63-A										T152A	T152A	-1.5	0.99	1.02	no	no	no	no	no	-1.139	no	no	no	no	no	-0.493012	no	no	no	no	no	1.59652	no	no	no	no	no
Lysozyme PHAGE T4 (cysteine-free)	2LZM-A 1L63-A										T152S	T152S	-2	1.47	-0.464	no	no	no	no	no	-1.853	no	no	no	no	no	-0.57424	no	no	no	no	no	2.39027	no	no	no	no	no
Lysozyme PHAGE T4 (cysteine-free)	2LZM-A 1L63-A										T152C	T152C	-0.5	0.54	-0.191	no	no	no	no	no	-0.771	no	no	no	no	no	-0.119541	no	no	no	no	no	1.17536	no	no	no	no	no
Lysozyme PHAGE T4 (cysteine-free)	2LZM-A 1L63-A										T152V	T152V	0.2	0.38	0.775	no	no	no	no	no	-0.482	no	no	no	no	no	0.30028	no	no	no	no	no	0.907221	no	no	no	no	no
Lysozyme PHAGE T4 (cysteine-free)	2LZM-A 1L63-A										T152I	T152I	-0.4	0.39	1.266	no	no	no	no	no	-0.2	no	no	no	no	no	0.477295	no	no	no	no	no	-0.141983	no	no	no	no	no
Lysozyme PHAGE T4 (cysteine-free)	2LZM-A 1L63-A										N40A	N40A	0.32	-0.44	-0.038	no	no	no	no	no	0.361	no	no	no	no	no	0.15407	no	no	no	no	no	-0.235487	no	no	no	no	no
Lysozyme PHAGE T4 (cysteine-free)	2LZM-A 1L63-A										K43A	K43A	-1.07	1.01	-0.579	no	no	no	no	no	-0.113	no	no	no	no	no	-0.347302	no	no	no	no	no	0.916332	no	no	no	no	no
Lysozyme PHAGE T4 (cysteine-free)	2LZM-A 1L63-A										S44A	S44A	0.34	-0.38	0.128	no	no	no	no	no	0.341	no	no	no	no	no	0.154167	no	no	no	no	no	-0.722033	no	no	no	no	no
Lysozyme PHAGE T4 (cysteine-free)	2LZM-A 1L63-A										E45A	E45A	0.01	0.33	-0.059	no	no	no	no	no	-0.02	no	no	no	no	no	-0.0501767	no	no	no	no	no	0.20795	no	no	no	no	no
Lysozyme PHAGE T4 (cysteine-free)	2LZM-A 1L63-A										L46A	L46A	-1.86	2.51	-3.027	no	no	no	no	no	-3.683	no	no	no	no	no	-1.46046	no	no	no	no	no	3.01524	no	no	no	no	no
Lysozyme PHAGE T4 (cysteine-free)	2LZM-A 1L63-A										D47A	D47A	-0.95	0.26	0.068	no	no	no	no	no	0.23	no	no	no	no	no	-0.280143	no	no	no	no	no	0.62889	no	no	no	no	no
Lysozyme PHAGE T4 (cysteine-free)	2LZM-A 1L63-A										K48A	K48A	-0.56	0.11	0.031	no	no	no	no	no	0.322	no	no	no	no	no	0.0551852	no	no	no	no	no	-0.468654	no	no	no	no	no
Lysozyme PHAGE T4 (cysteine-free)	2LZM-A 1L63-A										R14K	R14K	-0.03	0.18	-0.758	no	no	no	no	no	-0.375	no	no	no	no	no	-0.789398	no	no	no	no	no	0.168432	no	no	no	no	no
Lysozyme PHAGE T4 (cysteine-free)	2LZM-A 1L63-A										E22K	E22K	0.57	0.41	0.036	no	no	no	no	no	0.411	no	no	no	no	no	-0.094079	no	no	no	no	no	0.266886	no	no	no	no	no
Lysozyme PHAGE T4 (cysteine-free)	2LZM-A 1L63-A										T26S	T26S	0.57	1.76	0.035	no	no	no	no	no	-1.835	no	no	no	no	no	-1.2048	no	no	no	no	no	1.44119	no	no	no	no	no
Lysozyme PHAGE T4 (cysteine-free)	2LZM-A 1L63-A										N40D	N40D	0.44	-0.54	-0.227	no	no	no	no	no	0.662	no	no	no	no	no	-0.00108675	no	no	no	no	no	-0.352524	no	no	no	no	no
Lysozyme PHAGE T4 (cysteine-free)	2LZM-A 1L63-A										A41D	A41D	0.29	0.74	0.462	no	no	no	no	no	-0.6	no	no	no	no	no	-0.4433	no	no	no	no	no	0.913105	no	no	no	no	no
Lysozyme PHAGE T4 (cysteine-free)	2LZM-A 1L63-A										R80K	R80K	-0.17	0	-0.128	no	no	no	no	no	0.12	no	no	no	no	no	-0.361694	no	no	no	no	no	-0.750023	no	no	no	no	no
Lysozyme PHAGE T4 (cysteine-free)	2LZM-A 1L63-A										A93T	A93T	0.06	0.17	-0.322	no	no	no	no	no	-0.747	no	no	no	no	no	-0.0775508	no	no	no	no	no	0.0865055	no	no	no	no	no
Lysozyme PHAGE T4 (cysteine-free)	2LZM-A 1L63-A										G113E	G113E	0.3	0.55	-0.279	no	no	no	no	no	0.487	no	no	no	no	no	-0.329023	no	no	no	no	no	-0.623569	no	no	no	no	no
Lysozyme PHAGE T4 (cysteine-free)	2LZM-A 1L63-A										R119H	R119H	-0.29	0.64	0.095	no	no	no	no	no	-1.325	no	no	no	no	no	-0.738008	no	no	no	no	no	0.422864	no	no	no	no	no
Lysozyme PHAGE T4 (cysteine-free)	2LZM-A 1L63-A										T151S	T151S	0.39	0.78	-0.024	no	no	no	no	no	-0.91	no	no	no	no	no	-0.557226	no	no	no	no	no	0.509278	no	no	no	no	no
Lysozyme PHAGE T4 (cysteine-free)	2LZM-A 1L63-A										F153L	F153L	0.35	0.89	-0.05	no	no	no	no	no	-0.745	no	no	no	no	no	-0.837939	no	no	no	no	no	1.21938	no	no	no	no	no
Lysozyme PHAGE T4 (cysteine-free)	2LZM-A 1L63-A										I78M	I78M	-1.5	1.06	0.236	no	no	no	no	no	-1.243	no	no	no	no	no	-0.871188	no	no	no	no	no	1.45515	no	no	no	no	no
Lysozyme PHAGE T4 (cysteine-free)	2LZM-A 1L63-A										L84M	L84M	-1.9	1.68	-0.067	no	no	no	no	no	-1.366	no	no	no	no	no	-0.323828	no	no	no	no	no	2.61588	no	no	no	no	no
Lysozyme PHAGE T4 (cysteine-free)	2LZM-A 1L63-A										L91M	L91M	-0.8	1.17	0.185	no	no	no	no	no	-1.179	no	no	no	no	no	-0.414279	no	no	no	no	no	0.949524	no	no	no	no	no
Lysozyme PHAGE T4 (cysteine-free)	2LZM-A 1L63-A										I100M	I100M	-1.6	0.96	-0.051	no	no	no	no	no	-1.079	no	no	no	no	no	-1.03956	no	no	no	no	no	2.27484	no	no	no	no	no
Lysozyme PHAGE T4 (cysteine-free)	2LZM-A 1L63-A										V103M	V103M	-1.2	1	0.652	no	no	no	no	no	-1.011	no	no	no	no	no	-0.750974	no	no	no	no	no	0.79787	no	no	no	no	no
Lysozyme PHAGE T4 (cysteine-free)	2LZM-A 1L63-A										L118M	L118M	-0.7	0.99	-0.576	no	no	no	no	no	-1.179	no	no	no	no	no	-0.487467	no	no	no	no	no	1.86235	no	no	no	no	no
Lysozyme PHAGE T4 (cysteine-free)	2LZM-A 1L63-A										L121M	L121M	-0.8	1.29	-0.545	no	no	no	no	no	-1.156	no	no	no	no	no	-0.593246	no	no	no	no	no	2.04389	no	no	no	no	no
Lysozyme PHAGE T4 (cysteine-free)	2LZM-A 1L63-A										L133M	L133M	-0.4	1.03	-0.229	no	no	no	no	no	-0.597	no	no	no	no	no	0.104606	no	no	no	no	no	1.79521	no	no	no	no	no
Lysozyme PHAGE T4 (cysteine-free)	2LZM-A 1L63-A										F153M	F153M	-0.6	1.13	0.387	no	no	no	no	no	-0.451	no	no	no	no	no	-1.1525	no	no	no	no	no	1.84156	no	no	no	no	no
Lysozyme PHAGE T4 (cysteine-free)	2LZM-A 1L63-A										L121A	L121A	-2.25	2.8	-3.209	no	no	no	no	no	-3.337	no	no	no	no	no	-2.27687	no	no	no	no	no	3.2671	no	no	no	no	no
Lysozyme PHAGE T4 (cysteine-free)	2LZM-A 1L63-A										A129L	A129L	-1.3	0.79	0.832	no	no	no	no	no	0.115	no	no	no	no	no	-1.27351	no	no	no	no	no	2.22607	no	no	no	no	no
Lysozyme PHAGE T4 (cysteine-free)	2LZM-A 1L63-A										A129M	A129M	-1.9	0.69	0.514	no	no	no	no	no	-0.568	no	no	no	no	no	-0.973146	no	no	no	no	no	1.58382	no	no	no	no	no
Lysozyme PHAGE T4 (cysteine-free)	2LZM-A 1L63-A										S117F	S117F	1.1	-0.25	-0.47	no	no	no	no	no	-0.724	no	no	no	no	no	1.98758	no	no	no	no	no	-0.613825	no	no	no	no	no
Lysozyme PHAGE T4 (cysteine-free)	2LZM-A 1L63-A										Q69P	Q69P	-2.9	1.16	0.52	no	no	no	no	no	0.133	no	no	no	no	no	-0.914811	no	no	no	no	no	1.56617	no	no	no	no	no
Lysozyme PHAGE T4 (cysteine-free)	2LZM-A 1L63-A										D72P	D72P	-2.7	0.79	-0.43	no	no	no	no	no	-0.144	no	no	no	no	no	-0.528066	no	no	no	no	no	0.980439	no	no	no	no	no
Lysozyme PHAGE T4 (cysteine-free)	2LZM-A 1L63-A										A74P	A74P	-4.7	2.51	0.182	no	no	no	no	no	-1.151	no	no	no	no	no	-1.97757	no	no	no	no	no	3.1175	no	no	no	no	no
Lysozyme PHAGE T4 (cysteine-free)	2LZM-A 1L63-A										E11H	E11H	0.1	-0.2	0.588	no	no	no	no	no	-0.202	no	no	no	no	no	-0.0800625	no	no	no	no	no	1.0159	no	no	no	no	no
Lysozyme PHAGE T4 (cysteine-free)	2LZM-A 1L63-A										E11N	E11N	-0.1	0.44	-0.207	no	no	no	no	no	-1.224	no	no	no	no	no	-0.578794	no	no	no	no	no	1.69894	no	no	no	no	no
Lysozyme PHAGE T4 (cysteine-free)	2LZM-A 1L63-A										D20N	D20N	1.3	0.44	-0.392	no	no	no	no	no	-0.855	no	no	no	no	no	-0.348801	no	no	no	no	no	0.366519	no	no	no	no	no
Lysozyme PHAGE T4 (cysteine-free)	2LZM-A 1L63-A										D20T	D20T	0.9	0.15	-0.263	no	no	no	no	no	-0.84	no	no	no	no	no	-0.287392	no	no	no	no	no	0.246632	no	no	no	no	no
Lysozyme PHAGE T4 (cysteine-free)	2LZM-A 1L63-A										D20S	D20S	0.7	0.55	-0.24	no	no	no	no	no	-1.303	no	no	no	no	no	-0.497937	no	no	no	no	no	0.839647	no	no	no	no	no
Lysozyme PHAGE T4 (cysteine-free)	2LZM-A 1L63-A										D20A	D20A	-0.3	0.7	-0.714	no	no	no	no	no	-0.565	no	no	no	no	no	-0.409031	no	no	no	no	no	0.644828	no	no	no	no	no
Lysozyme PHAGE T4 (cysteine-free)	2LZM-A 1L63-A										H31N	H31N	-4	1.01	0.415	no	no	no	no	no	-0.777	no	no	no	no	no	-1.3537	no	no	no	no	no	0.874312	no	no	no	no	no
Lysozyme PHAGE T4 (cysteine-free)	2LZM-A 1L63-A										I78V	I78V	-0.8	1.53	-2.211	no	no	no	no	no	-2.224	no	no	no	no	no	0.0321869	no	no	no	no	no	2.28754	no	no	no	no	no
Lysozyme PHAGE T4 (cysteine-free)	2LZM-A 1L63-A										L118I	L118I	-1.2	0.79	-0.192	no	no	no	no	no	-0.845	no	no	no	no	no	-0.594961	no	no	no	no	no	2.0933	no	no	no	no	no
Lysozyme PHAGE T4 (cysteine-free)	2LZM-A 1L63-A										V87I	V87I	-0.3	0.94	0.585	no	no	no	no	no	-0.291	no	no	no	no	no	-0.355106	no	no	no	no	no	0.909211	no	no	no	no	no
Lysozyme PHAGE T4 (cysteine-free)	2LZM-A 1L63-A										I100V	I100V	-0.4	1.14	-2.22	no	no	no	no	no	-2.128	no	no	no	no	no	0.184318	no	no	no	no	no	2.65812	no	no	no	no	no
Lysozyme PHAGE T4 (cysteine-free)	2LZM-A 1L63-A										V103I	V103I	-0.5	0.66	0.843	no	no	no	no	no	-0.528	no	no	no	no	no	-0.239729	no	no	no	no	no	0.818684	no	no	no	no	no
Lysozyme PHAGE T4 (cysteine-free)	2LZM-A 1L63-A										M106I	M106I	0.2	0.65	-0.074	no	no	no	no	no	-0.494	no	no	no	no	no	-0.534099	no	no	no	no	no	0.839067	no	no	no	no	no
Lysozyme PHAGE T4 (cysteine-free)	2LZM-A 1L63-A										V111A	V111A	-1	1.97	-1.072	no	no	no	no	no	-1.797	no	no	no	no	no	-1.46757	no	no	no	no	no	1.7694	no	no	no	no	no
Lysozyme PHAGE T4 (cysteine-free)	2LZM-A 1L63-A										M120Y	M120Y	-0.1	0.69	1.048	no	no	no	no	no	-0.272	no	no	no	no	no	-0.20332	no	no	no	no	no	1.95354	no	no	no	no	no
Lysozyme PHAGE T4 (cysteine-free)	2LZM-A 1L63-A										L133F	L133F	-0.3	0.93	0.445	no	no	no	no	no	-1.658	no	no	no	no	no	-0.216782	no	no	no	no	no	2.21748	no	no	no	no	no
Lambda repressor from E. coli phage lambda	1LRP-A/B/C	4-92 (3 chains)	3.2	NA-NA	NA	NA	NA	97% green, <5% grey (3 chains)	no		G46A	G47A	0.66
Lambda repressor from E. coli phage lambda	1LRP-A/B/C										G48A	G49A	0.87
Lambda repressor from E. coli phage lambda	1LRP-A/B/C										K4Q	K5Q	0.43
Lambda repressor from E. coli phage lambda	1LRP-A/B/C										Q33Y	Q34Y	1.32
Lambda repressor from E. coli phage lambda	1LRP-A/B/C										Q44Y	Q45Y	-0.02
Lambda repressor from E. coli phage lambda	1LRP-A/B/C										A49V	A50V	-1.22
Lambda repressor from E. coli phage lambda	1LRP-A/B/C										Y22H	Y23H	-2.25
Lambda repressor from E. coli phage lambda	1LRP-A/B/C										A66T	A67T	-2.99
Lambda repressor from E. coli phage lambda	1LRP-A/B/C										I84S	I85S	-2.25
Lambda repressor from E. coli phage lambda	1LRP-A/B/C										G48S	G49S	0.68
Lambda repressor from E. coli phage lambda	1LRP-A/B/C										G48N	G49N	0.79
Lambda repressor from E. coli phage lambda	1LRP-A/B/C										Y88C	Y89C	2.4
Lysozyme HUMAN	1LZ1-A	1-130	1.5	0.177-NA	0 (blue)	5.7% (red)	NA	60% green, 31% yellow, 6% orange, <5% red	no		E7Q	E25Q	-1.43	0.4	-0.881	no	no	no	no	no	-1.089	no	no	no	no	no	-0.616093	no	no	no	no	no	0.275873	no	no	no	no	no
Lysozyme HUMAN	1LZ1-A										D18N	D36N	-1.7	0.03	-0.579	no	no	no	no	no	-0.349	no	no	no	no	no	-0.326118	no	no	no	no	no	0.677258	no	no	no	no	no
Lysozyme HUMAN	1LZ1-A										D49N	D67N	-1	-0.06	-0.511	no	no	no	no	no	-0.478	no	no	no	no	no	-0.263596	no	no	no	no	no	0.265264	no	no	no	no	no
Lysozyme HUMAN	1LZ1-A										D67N	D85N	-2.25	0.54	0.337	no	no	no	no	no	-0.162	no	no	no	no	no	-0.617864	no	no	no	no	no	1.77921	no	no	no	no	no
Lysozyme HUMAN	1LZ1-A										D102N	D120N	-0.67	0.27	-0.805	no	no	no	no	no	-0.638	no	no	no	no	no	-0.351376	no	no	no	no	no	0.201223	no	no	no	no	no
Lysozyme HUMAN	1LZ1-A										D120N	D138N	-0.67	0.26	0.009	no	no	no	no	no	0.187	no	no	no	no	no	-0.148456	no	no	no	no	no	0.430246	no	no	no	no	no
Myb mouse	1MBG-A	1-53	NA (NMR)	NA-NA	0 (blue)	4.3% (red)	NA	94% green, 6% yellow	no		V103A	V103A	-1.87	1.79	-0.499	no	no	no	no	no	-1.981	no	no	no	no	no	-1.90203	no	no	no	no	no	1795	no	no	no	no	no
Myb mouse	1MBG-A										V103I	V103I	0.72	0.33	0.862	no	no	no	no	no	-0.027	no	no	no	no	no	0.951277	no	no	no	no	no	-0.516	no	no	no	no	no
Myb mouse	1MBG-A										V103L	V103L	2.49	0.45	0.717	no	no	no	no	no	0.041	no	no	no	no	no	1.67065	no	no	no	no	no	-0.723	no	no	no	no	no
Ribonuclease Sa3 K. aureofaciens	1MGR-A	3-99	1.7	0.185-0.224	0 (blue)	3.8% (red)	9.3% red	85% green, 11% yellow, <5% orange, <5% grey	no		Y11F	Y53F	-0.6	0.8	0.032	no	no	no	no	no	-0.434	no	no	no	no	no	-0.313559	no	no	no	no	no	0.0795635	no	no	no	no	no
Ribonuclease Sa3 K. aureofaciens	1MGR-A										Y33F	Y75F	0.5	0.33	-0.123	no	no	no	no	no	-0.595	no	no	no	no	no	-0.648934	no	no	no	no	no	0.295634	no	no	no	no	no
Ribonuclease Sa3 K. aureofaciens	1MGR-A										Y54F	Y96F	-2.6	1.01	0.074	no	no	no	no	no	-0.827	no	no	no	no	no	-1.28924	no	no	no	no	no	0.931745	no	no	no	no	no
Ribonuclease Sa3 K. aureofaciens	1MGR-A										Y55F	Y97F	-2.1	0.9	-0.33	no	no	no	no	no	-1.074	no	no	no	no	no	-1.21283	no	no	no	no	no	1.31021	no	no	no	no	no
Ribonuclease Sa3 K. aureofaciens	1MGR-A										Y58F	Y100F	-0.7	0.54	0.174	no	no	no	no	no	-0.695	no	no	no	no	no	-0.901128	no	no	no	no	no	0.614036	no	no	no	no	no
Ribonuclease Sa3 K. aureofaciens	1MGR-A										Y83F	Y125F	-1.5	0.98	0.219	no	no	no	no	no	-0.957	no	no	no	no	no	-0.896198	no	no	no	no	no	1.34051	no	no	no	no	no
Ribonuclease Sa3 K. aureofaciens	1MGR-A										Y84F	Y126F	-1	0.91	0.173	no	no	no	no	no	-0.837	no	no	no	no	no	-1.08953	no	no	no	no	no	1.13392	no	no	no	no	no
Ribonuclease Sa3 K. aureofaciens	1MGR-A										Y89F	Y131F	0	0.62	-0.456	no	no	no	no	no	-0.776	no	no	no	no	no	-1.40487	no	no	no	no	no	0.102133	no	no	no	no	no
Superoxide dismutase [Mn] from rabbit	1N0J-AB	12-842 (2 chains)	2.4	0.156-NA	1.7% (red)	11.0% (red)	NA	68% green, 24% yellow, 5% orange, <5% red, <5% grey	no		I58T	I82T	-2.7	0.73	-0.349	-0.366	no	no	no	no	-0.736	-0.878	no	no	no	no	-1.67858	-1.67341	no	no	no	no	-0.273	-0.294	no	no	no	no
Superoxide dismutase [Mn] from rabbit	1N0J-AB										Y34F	Y58F	3.1	0.82	-0.491	0.182	no	no	no	no	-0.852	-0.803	no	no	no	no	-1.47788	-1.47788	no	no	no	no	1.431	1.455	no	no	no	no
Superoxide dismutase [Mn] from rabbit	1N0J-AB										Q143N	Q167N	0.06	0.72	-0.782	-0.416	no	no	no	no	-1.58	-1.434	no	no	no	no	-0.884003	-0.884003	no	no	no	no	0.035	0.256	no	no	no	no
Onconase from L. pipiens	1ONC-A	1-104	1.7	0.178-NA	0 (blue)	3.1% (red)	0 (blue)	88% green, 9% yellow, <5% orange, <5% red	no		M23L	M23L	2.32	0.43	0.403	no	no	no	no	no	-0.661	no	no	no	no	no	-1.60654	no	no	no	no	no	1.388	no	no	no	no	no
Protein G from Streptococcus	1PGA-A	1-56	2.07	NA-NA	0 (blue)	6.5% (red)	NA	80% green, 16% yellow, <5% orange	no		D47A	D273A	0.36	0.24	-0.243	no	no	no	no	no	-0.536	no	no	no	no	no	-0.669788	no	no	no	no	no	-0.0469093	no	no	no	no	no
Protein G from Streptococcus	1PGA-A										V54A	V280A	-0.1	2.58	-1.387	no	no	no	no	no	-2.54	no	no	no	no	no	-1.00121	no	no	no	no	no	3.40903	no	no	no	no	no
Protein G from Streptococcus	1PGA-A										K50A	K276A	-0.45	1.31	-1.25	no	no	no	no	no	-0.781	no	no	no	no	no	-0.693215	no	no	no	no	no	0.569041	no	no	no	no	no
Protein G from Streptococcus	1PGA-A										T49A	T275A	-0.86	0.38	-0.146	no	no	no	no	no	-0.143	no	no	no	no	no	-0.755716	no	no	no	no	no	0.358005	no	no	no	no	no
Protein G from Streptococcus	1PGA-A										D46A	D272A	-1.36	0.85	-0.174	no	no	no	no	no	-0.485	no	no	no	no	no	-0.63205	no	no	no	no	no	1.31216	no	no	no	no	no
Protein G from Streptococcus	1PGA-A										T53A	T279A	1.36	1.26	-0.033	no	no	no	no	no	-0.878	no	no	no	no	no	-0.252399	no	no	no	no	no	0.687741	no	no	no	no	no
Protein G from Streptococcus	1PGA-A										T53W	T279W	1.04	1.05	0.237	no	no	no	no	no	-0.555	no	no	no	no	no	-0.574437	no	no	no	no	no	-0.656579	no	no	no	no	no
Protein G from Streptococcus	1PGA-A										T53S	T279S	0.87	1.1	-0.094	no	no	no	no	no	-1.07	no	no	no	no	no	-0.845158	no	no	no	no	no	1.19697	no	no	no	no	no
Protein G from Streptococcus	1PGA-A										T53M	T279M	0.9	1.09	0.355	no	no	no	no	no	0.161	no	no	no	no	no	-0.51505	no	no	no	no	no	-0.40728	no	no	no	no	no
Protein G from Streptococcus	1PGA-A										T53C	T279C	0.78	1.24	0.401	no	no	no	no	no	-0.268	no	no	no	no	no	-0.703932	no	no	no	no	no	-1.05377	no	no	no	no	no
Protein G from Streptococcus	1PGA-A										T53L	T279L	0.45	0.81	0.423	no	no	no	no	no	0.451	no	no	no	no	no	0.252799	no	no	no	no	no	-0.624582	no	no	no	no	no
Protein G from Streptococcus	1PGA-A										T53R	T279R	0.4	0.84	0.191	no	no	no	no	no	-0.107	no	no	no	no	no	-0.371939	no	no	no	no	no	1.36307	no	no	no	no	no
Protein G from Streptococcus	1PGA-A										T53N	T279N	0.52	1.22	-0.081	no	no	no	no	no	-0.606	no	no	no	no	no	-0.572154	no	no	no	no	no	1.27118	no	no	no	no	no
Protein G from Streptococcus	1PGA-A										T53H	T279H	0.37	0.79	-1.207	no	no	no	no	no	-1.33	no	no	no	no	no	-1.07628	no	no	no	no	no	0.519712	no	no	no	no	no
Protein G from Streptococcus	1PGA-A										T53Q	T279Q	0.38	0.91	-0.025	no	no	no	no	no	-0.468	no	no	no	no	no	-0.722286	no	no	no	no	no	1.27728	no	no	no	no	no
Protein G from Streptococcus	1PGA-A										T53K	T279K	0.35	0.85	0.272	no	no	no	no	no	0.147	no	no	no	no	no	-0.445341	no	no	no	no	no	1.5785	no	no	no	no	no
Protein G from Streptococcus	1PGA-A										T53E	T279E	0.23	0.85	-0.32	no	no	no	no	no	-0.507	no	no	no	no	no	-0.533421	no	no	no	no	no	1.85071	no	no	no	no	no
Protein G from Streptococcus	1PGA-A										T53D	T279D	-0.85	1.63	0.122	no	no	no	no	no	-0.81	no	no	no	no	no	-0.675979	no	no	no	no	no	1.77705	no	no	no	no	no
Protein G from Streptococcus	1PGA-A										T53G	T279G	-1.21	1.98	-0.108	no	no	no	no	no	-1.187	no	no	no	no	no	-1.70758	no	no	no	no	no	0.973502	no	no	no	no	no
Protein G from Streptococcus	1PGA-A										T2P	T2P	-2.7	1.23	-0.306	no	no	no	no	no	-0.632	no	no	no	no	no	-0.176237	no	no	no	no	no	-0.11336	no	no	no	no	no
Protein G from Streptococcus	1PGA-A										G9P	G9P	-2.4	1.66	-0.072	no	no	no	no	no	-0.393	no	no	no	no	no	-1.34288	no	no	no	no	no	0.775447	no	no	no	no	no
Protein G from Streptococcus	1PGA-A										K10P	K10P	-0.2	-0.37	-0.091	no	no	no	no	no	0.257	no	no	no	no	no	-0.544357	no	no	no	no	no	-0.580522	no	no	no	no	no
Protein G from Streptococcus	1PGA-A										V21P	V21P	0.5	-0.55	-0.031	no	no	no	no	no	-0.047	no	no	no	no	no	-0.714132	no	no	no	no	no	-0.534489	no	no	no	no	no
Protein G from Streptococcus	1PGA-A										A23P	A23P	-0.3	0.27	0.472	no	no	no	no	no	-0.256	no	no	no	no	no	-0.160546	no	no	no	no	no	0.259667	no	no	no	no	no
Protein G from Streptococcus	1PGA-A										A24P	A24P	-0.5	0.95	-0.506	no	no	no	no	no	-0.608	no	no	no	no	no	-0.951965	no	no	no	no	no	0.700963	no	no	no	no	no
Protein G from Streptococcus	1PGA-A										T25P	T25P	-2.8	1.19	-0.386	no	no	no	no	no	-0.295	no	no	no	no	no	-0.968834	no	no	no	no	no	1.37608	no	no	no	no	no
Protein G from Streptococcus	1PGA-A										V29P	V29P	-3.5	1.71	-0.675	no	no	no	no	no	-0.806	no	no	no	no	no	-1.73533	no	no	no	no	no	1.93892	no	no	no	no	no
Protein G from Streptococcus	1PGA-A										D36P	D36P	-3.1	0.5	-0.046	no	no	no	no	no	0.099	no	no	no	no	no	-0.238248	no	no	no	no	no	0.311571	no	no	no	no	no
Protein G from Streptococcus	1PGA-A										A48P	A48P	-0.7	1.03	-0.468	no	no	no	no	no	-0.275	no	no	no	no	no	-0.780718	no	no	no	no	no	-0.17443	no	no	no	no	no
Protein G from Streptococcus	1PGA-A										T53Y	T279Y	0.27	0.64	0.64	no	no	no	no	no	-0.271	no	no	no	no	no	-0.55555	no	no	no	no	no	-0.546985	no	no	no	no	no
Protein G from Streptococcus	1PGA-A										T53I	T279I	-0.09	0.71	1.038	no	no	no	no	no	0.554	no	no	no	no	no	0.222828	no	no	no	no	no	-1.21131	no	no	no	no	no
Protein G from Streptococcus	1PGA-A										T53F	T279F	-0.28	0.92	-0.059	no	no	no	no	no	-0.582	no	no	no	no	no	-0.637206	no	no	no	no	no	-1.2423	no	no	no	no	no
Protein G from Streptococcus	1PGA-A										T53V	T279V	-0.42	0.56	0.425	no	no	no	no	no	0.292	no	no	no	no	no	-0.377194	no	no	no	no	no	-0.76611	no	no	no	no	no
Pin1 WW domain human	1PIN-A	6-39 / 45-163	1.35	0.223- 0.266	0.7% (red)	5.3% (red)	NA	65% green, 25% yellow, <5% orange, 6% grey	no		K6A	K6A	0.15	-0.07	0.371	no	no	no	no	no	0.158	no	no	no	no	no	0.128034	no	no	no	no	no	-0.316966	no	no	no	no	no
Pin1 WW domain human	1PIN-A										L7A	L7A	-1.72	1.46	-2.446	no	no	no	no	no	-2.544	no	no	no	no	no	-1.11419	no	no	no	no	no	1.31295	no	no	no	no	no
Pin1 WW domain human	1PIN-A										L7I	L7I	-0.85	0.93	-0.47	no	no	no	no	no	-0.479	no	no	no	no	no	-0.359641	no	no	no	no	no	1.09896	no	no	no	no	no
Pin1 WW domain human	1PIN-A										L7V	L7V	-1.26	1.3	-1.149	no	no	no	no	no	-1.477	no	no	no	no	no	-0.578106	no	no	no	no	no	0.846163	no	no	no	no	no
Pin1 WW domain human	1PIN-A										L7N	L7N	-0.9	1.72	-1.089	no	no	no	no	no	-1.584	no	no	no	no	no	-1.0375	no	no	no	no	no	1.00052	no	no	no	no	no
Pin1 WW domain human	1PIN-A										P8A	P8A	-0.97	1.73	-0.89	no	no	no	no	no	-1.185	no	no	no	no	no	-0.381949	no	no	no	no	no	1.34134	no	no	no	no	no
Pin1 WW domain human	1PIN-A										P8G	P8G	-0.92	2.36	-0.767	no	no	no	no	no	-1.733	no	no	no	no	no	-0.789892	no	no	no	no	no	1.49364	no	no	no	no	no
Pin1 WW domain human	1PIN-A										P9A	P9A	-0.19	-0.01	-0.277	no	no	no	no	no	-0.355	no	no	no	no	no	-0.0161675	no	no	no	no	no	0.545418	no	no	no	no	no
Pin1 WW domain human	1PIN-A										P9G	P9G	-0.49	0.97	-0.16	no	no	no	no	no	-0.516	no	no	no	no	no	-0.407266	no	no	no	no	no	0.780149	no	no	no	no	no
Pin1 WW domain human	1PIN-A										G10A	G10A	-0.85	1.96	-1.428	no	no	no	no	no	-0.91	no	no	no	no	no	-0.22836	no	no	no	no	no	0.805489	no	no	no	no	no
Pin1 WW domain human	1PIN-A										W11F	W11F	-1.93	1.05	-0.71	no	no	no	no	no	-2.721	no	no	no	no	no	-0.81057	no	no	no	no	no	1.08449	no	no	no	no	no
Pin1 WW domain human	1PIN-A										E12A	E12A	-0.48	0.58	-0.213	no	no	no	no	no	-0.456	no	no	no	no	no	-0.0922362	no	no	no	no	no	0.643862	no	no	no	no	no
Pin1 WW domain human	1PIN-A										K13A	K13A	-0.02	0.08	-0.064	no	no	no	no	no	-0.499	no	no	no	no	no	0.02784	no	no	no	no	no	0.176384	no	no	no	no	no
Pin1 WW domain human	1PIN-A										R14A	R14A	-1.63	0.93	-1.034	no	no	no	no	no	-1.064	no	no	no	no	no	-0.249921	no	no	no	no	no	0.896002	no	no	no	no	no
Pin1 WW domain human	1PIN-A										M15A	M15A	-0.59	0.76	-0.682	no	no	no	no	no	-0.546	no	no	no	no	no	-0.72723	no	no	no	no	no	1.03185	no	no	no	no	no
Pin1 WW domain human	1PIN-A										S16A	S16A	-0.44	0.24	0.327	no	no	no	no	no	-0.23	no	no	no	no	no	-0.207979	no	no	no	no	no	1.25539	no	no	no	no	no
Pin1 WW domain human	1PIN-A										S16G	S16G	-0.92	0.84	-0.02	no	no	no	no	no	-0.508	no	no	no	no	no	-0.452892	no	no	no	no	no	0.764251	no	no	no	no	no
Pin1 WW domain human	1PIN-A										R17A	R17A	0	-0.44	0.032	no	no	no	no	no	0.135	no	no	no	no	no	-0.167378	no	no	no	no	no	-0.588714	no	no	no	no	no
Pin1 WW domain human	1PIN-A										R17G	R17G	-0.22	0.18	0.057	no	no	no	no	no	0.077	no	no	no	no	no	-0.367803	no	no	no	no	no	-0.184735	no	no	no	no	no
Pin1 WW domain human	1PIN-A										S18A	S18A	0.03	-0.1	0.326	no	no	no	no	no	0.304	no	no	no	no	no	-0.158792	no	no	no	no	no	0.120614	no	no	no	no	no
Pin1 WW domain human	1PIN-A										S18G	S18G	0.02	-0.9	0.352	no	no	no	no	no	0.617	no	no	no	no	no	-0.329765	no	no	no	no	no	0.23666	no	no	no	no	no
Pin1 WW domain human	1PIN-A										S19A	S19A	-0.14	0.99	-0.349	no	no	no	no	no	0.077	no	no	no	no	no	-0.189398	no	no	no	no	no	1.04803	no	no	no	no	no
Pin1 WW domain human	1PIN-A										S19G	S19G	0.01	1.41	-0.066	no	no	no	no	no	0.164	no	no	no	no	no	-0.441741	no	no	no	no	no	1.11782	no	no	no	no	no
Pin1 WW domain human	1PIN-A										G20A	G20A	-0.86	-0.42	0.536	no	no	no	no	no	0.126	no	no	no	no	no	0.092623	no	no	no	no	no	0.479601	no	no	no	no	no
Pin1 WW domain human	1PIN-A										R21A	R21A	-0.65	-0.34	-0.134	no	no	no	no	no	0.017	no	no	no	no	no	-0.0885494	no	no	no	no	no	0.0634873	no	no	no	no	no
Pin1 WW domain human	1PIN-A										R21G	R21G	-0.67	0.13	-0.082	no	no	no	no	no	-0.176	no	no	no	no	no	-0.507454	no	no	no	no	no	0.150158	no	no	no	no	no
Pin1 WW domain human	1PIN-A										V22A	V22A	-0.26	1.21	-0.648	no	no	no	no	no	-1.247	no	no	no	no	no	-0.82695	no	no	no	no	no	1.2412	no	no	no	no	no
Pin1 WW domain human	1PIN-A										Y23A	Y23A	-1.08	2.23	0.042	no	no	no	no	no	-2.177	no	no	no	no	no	-1.28388	no	no	no	no	no	2.92243	no	no	no	no	no
Pin1 WW domain human	1PIN-A										Y23L	Y23L	-1.18	1.16	-0.39	no	no	no	no	no	-0.746	no	no	no	no	no	-0.543364	no	no	no	no	no	1.58433	no	no	no	no	no
Pin1 WW domain human	1PIN-A										Y23F	Y23F	-0.52	0.7	-0.637	no	no	no	no	no	-0.177	no	no	no	no	no	-0.494608	no	no	no	no	no	0.928192	no	no	no	no	no
Pin1 WW domain human	1PIN-A										Y24F	Y24F	-0.66	0.9	0.032	no	no	no	no	no	-1.067	no	no	no	no	no	-0.503892	no	no	no	no	no	1.00893	no	no	no	no	no
Pin1 WW domain human	1PIN-A										Y24W	Y24W	-0.56	0.71	0.781	no	no	no	no	no	-0.381	no	no	no	no	no	-0.263365	no	no	no	no	no	0.604199	no	no	no	no	no
Pin1 WW domain human	1PIN-A										F25A	F25A	-2.14	2.05	-1.581	no	no	no	no	no	-3.137	no	no	no	no	no	-1.36483	no	no	no	no	no	2.09336	no	no	no	no	no
Pin1 WW domain human	1PIN-A										F25L	F25L	-1.37	1.22	-0.951	no	no	no	no	no	-1.799	no	no	no	no	no	-0.783004	no	no	no	no	no	1.12219	no	no	no	no	no
Pin1 WW domain human	1PIN-A										F25Y	F25Y	0.22	0.38	0.021	no	no	no	no	no	-0.782	no	no	no	no	no	0.042731	no	no	no	no	no	0.422651	no	no	no	no	no
Pin1 WW domain human	1PIN-A										N26D	N26D	-1.88	1.3	-1.308	no	no	no	no	no	-1.618	no	no	no	no	no	-0.420898	no	no	no	no	no	0.835219	no	no	no	no	no
Pin1 WW domain human	1PIN-A										H27A	H27A	-0.12	0.91	-0.243	no	no	no	no	no	-0.64	no	no	no	no	no	-0.312341	no	no	no	no	no	-0.151152	no	no	no	no	no
Pin1 WW domain human	1PIN-A										H27G	H27G	-0.68	1.2	-0.632	no	no	no	no	no	-1.048	no	no	no	no	no	-0.676293	no	no	no	no	no	0.208226	no	no	no	no	no
Pin1 WW domain human	1PIN-A										I28A	I28A	-0.36	0.37	-0.272	no	no	no	no	no	-0.813	no	no	no	no	no	-0.998582	no	no	no	no	no	1.13562	no	no	no	no	no
Pin1 WW domain human	1PIN-A										I28G	I28G	-0.48	1.06	-0.989	no	no	no	no	no	-1.123	no	no	no	no	no	-1.18288	no	no	no	no	no	1.53504	no	no	no	no	no
Pin1 WW domain human	1PIN-A										T29A	T29A	-1.25	2.4	-0.274	no	no	no	no	no	-1.561	no	no	no	no	no	-0.418913	no	no	no	no	no	1.53672	no	no	no	no	no
Pin1 WW domain human	1PIN-A										T29G	T29G	-1.99	3.08	-2.059	no	no	no	no	no	-2.187	no	no	no	no	no	-1.17173	no	no	no	no	no	2.51829	no	no	no	no	no
Pin1 WW domain human	1PIN-A										T29S	T29S	-0.65	1.42	-1.105	no	no	no	no	no	-1.983	no	no	no	no	no	-0.554617	no	no	no	no	no	2.27058	no	no	no	no	no
Pin1 WW domain human	1PIN-A										T29D	T29D	-1.33	2.26	-0.337	no	no	no	no	no	-2.237	no	no	no	no	no	-0.857453	no	no	no	no	no	2.71686	no	no	no	no	no
Pin1 WW domain human	1PIN-A										N30A	N30A	-0.47	1.51	-0.787	no	no	no	no	no	-0.749	no	no	no	no	no	0.0026915	no	no	no	no	no	0.101744	no	no	no	no	no
Pin1 WW domain human	1PIN-A										N30G	N30G	0.53	0.2	-0.24	no	no	no	no	no	-0.399	no	no	no	no	no	-0.435807	no	no	no	no	no	1.06659	no	no	no	no	no
Pin1 WW domain human	1PIN-A										A31G	A31G	-1.49	1.22	0.84	no	no	no	no	no	-1.479	no	no	no	no	no	-0.699836	no	no	no	no	no	1.24222	no	no	no	no	no
Pin1 WW domain human	1PIN-A										S32A	S32A	-0.26	0.95	0.16	no	no	no	no	no	-0.092	no	no	no	no	no	-0.0748335	no	no	no	no	no	0.084097	no	no	no	no	no
Pin1 WW domain human	1PIN-A										S32G	S32G	-0.81	1.48	0.401	no	no	no	no	no	-0.092	no	no	no	no	no	-0.486517	no	no	no	no	no	0.382706	no	no	no	no	no
Pin1 WW domain human	1PIN-A										Q33A	Q33A	-0.57	0.8	0.017	no	no	no	no	no	-0.359	no	no	no	no	no	-0.414631	no	no	no	no	no	0.863542	no	no	no	no	no
Pin1 WW domain human	1PIN-A										W34A	W34A	-0.4	0.59	-1.426	no	no	no	no	no	-1.448	no	no	no	no	no	-0.896941	no	no	no	no	no	0.097849	no	no	no	no	no
Pin1 WW domain human	1PIN-A										W34F	W34F	-0.1	0.37	-0.691	no	no	no	no	no	-0.695	no	no	no	no	no	-0.155158	no	no	no	no	no	-0.380797	no	no	no	no	no
Pin1 WW domain human	1PIN-A										E35A	E35A	-0.73	-0.07	-0.161	no	no	no	no	no	-0.406	no	no	no	no	no	0.0482906	no	no	no	no	no	0.611152	no	no	no	no	no
Pin1 WW domain human	1PIN-A										R36A	R36A	-0.29	0.04	-0.073	no	no	no	no	no	-0.36	no	no	no	no	no	-0.373335	no	no	no	no	no	0.690535	no	no	no	no	no
Pin1 WW domain human	1PIN-A										S38A	S38A	0.05	0.89	-0.256	no	no	no	no	no	0.147	no	no	no	no	no	-0.243212	no	no	no	no	no	1.11896	no	no	no	no	no
Pin1 WW domain human	1PIN-A										S38G	S38G	-0.08	1.39	0.004	no	no	no	no	no	-0.106	no	no	no	no	no	-0.570879	no	no	no	no	no	0.732077	no	no	no	no	no
HPr protein from E. coli	1POH-A	1-85	2	0.135-NA	0 (blue)	14.3% (red)	NA	53% green, 35% yellow, 8% orange, <5% red	no		S46D	S46D	1.05	0.37	0.977	no	no	no	no	no	0.838	no	no	no	no	no	-0.764436	no	no	no	no	no	0.047	no	no	no	no	no
Ribonuclease Sa K. Aureofaciens	1RGG-A/B	1-96 (2 chains)	1.2	NA-NA	0 (blue)	1.8% (blue)	1.6% (blue)	Chain A= 85% green, 9% yellow, 5% orange, 1% red Chain B= 88% green, 7% yellow, 5% orange	no		D17K	D17K	-1.1	0.06	0.29	0.102	no	no	no	no	0.432	0.589	no	no	no	no	-0.228307	-0.236278	no	no	no	no	-0.301	-0.275	no	no	no	no
Ribonuclease Sa K. Aureofaciens	1RGG-A/B										D25H	D25H	0.9	-0.5	-0.03	-0.036	no	no	no	no	0.245	0.271	no	no	no	no	0.389767	0.259651	no	no	no	no	0.035	0.067	no	no	no	no
Ribonuclease Sa K. Aureofaciens	1RGG-A/B										Y30F	Y30F	0.4	0.53	0.235	-0.008	no	no	no	no	-0.659	-0.429	no	no	no	no	-0.703188	-0.584502	no	no	no	no	0.477	0.143	no	no	no	no
Ribonuclease Sa K. Aureofaciens	1RGG-A/B										Y49F	Y49F	-0.2	-0.08	1.05	0.656	no	no	no	no	0.054	0.053	no	no	no	no	-0.172054	-0.139271	no	no	no	no	-0.246	-0.273	no	no	no	no
Ribonuclease Sa K. Aureofaciens	1RGG-A/B										Y51F	Y51F	-2.3	0.95	0.166	0.117	no	no	no	no	-0.819	-0.749	no	no	no	no	-0.971213	-0.988413	no	no	no	no	0.288	0.28	no	no	no	no
Ribonuclease Sa K. Aureofaciens	1RGG-A/B										Y52F	Y52F	-3.6	0.97	-0.352	-0.121	no	no	no	no	-1.128	-1.143	no	no	no	no	-1.21317	-1.21317	no	no	no	no	1.368	1.248	no	no	no	no
Ribonuclease Sa K. Aureofaciens	1RGG-A/B										Y55F	Y55F	-0.6	0.71	0.6	1.064	no	no	no	no	-0.562	-0.656	no	no	no	no	-0.88998	-0.952164	no	no	no	no	0.733	0.71	no	no	no	no
Ribonuclease Sa K. Aureofaciens	1RGG-A/B										Y80F	Y80F	-1.5	0.8	1.109	1.334	no	no	no	no	-0.785	-0.717	no	no	no	no	-0.769435	-0.769435	no	no	no	no	1.109	1.318	no	no	no	no
Ribonuclease Sa K. Aureofaciens	1RGG-A/B										Y81F	Y81F	-1.2	0.84	0.62	0.198	no	no	no	no	-0.743	-0.685	no	no	no	no	-0.946385	-0.931155	no	no	no	no	0.71	0.691	no	no	no	no
Ribonuclease Sa K. Aureofaciens	1RGG-A/B										Y86F	Y86F	-0.3	0.9	-0.187	0.38	no	no	no	no	-0.839	-0.8	no	no	no	no	-1.19009	-1.09093	no	no	no	no	0.504	0.406	no	no	no	no
Ribonuclease Sa K. Aureofaciens	1RGG-A/B										N39D	N39D	-1.5	1.17	-0.841	-0.789	no	no	no	no	-1.275	-0.922	no	no	no	no	-0.700456	-0.692635	no	no	no	no	0.663	0.712	no	no	no	no
Ribonuclease Sa K. Aureofaciens	1RGG-A/B										N39S	N39S	-2.3	1.6	-0.813	-1.101	no	no	no	no	-1.582	-1.468	no	no	no	no	-0.735141	-0.763541	no	no	no	no	1.424	1.412	no	no	no	no
Ribonuclease Sa K. Aureofaciens	1RGG-A/B										N39A	N39A	-2.2	2.2	-1.008	-0.826	no	no	no	no	-1.302	-1.389	no	no	no	no	-0.63085	-0.674718	no	no	no	no	0.869	0.915	no	no	no	no
Ribonuclease Sa K. Aureofaciens	1RGG-A/B										D25K	D25K	0.9	-0.32	0.27	0.139	no	no	no	no	0.739	0.56	no	no	no	no	0.31975	0.218283	no	no	no	no	-0.733	-0.534	no	no	no	no
Ribonuclease Sa K. Aureofaciens	1RGG-A/B										T18V	T18V	-1.4	-0.1	0.997	1.103	no	no	no	no	0.22	0.172	no	no	no	no	-0.243816	-0.290662	no	no	no	no	-0.251	-0.253	no	no	no	no
Ribonuclease Sa K. Aureofaciens	1RGG-A/B										T56V	T56V	-1.9	0.67	1.016	1.307	no	no	no	no	-0.222	0.172	no	no	no	no	-0.991446	-1.01077	no	no	no	no	0.684	0.742	no	no	no	no
Ribonuclease Sa K. Aureofaciens	1RGG-A/B										T67V	T67V	0	0.51	0.059	0.247	no	no	no	no	0.104	0.074	no	no	no	no	-0.387616	-0.398641	no	no	no	no	0.446	0.365	no	no	no	no
Ribonuclease Sa K. Aureofaciens	1RGG-A/B										T82V	T82V	-1.7	0.71	1.065	0.737	no	no	no	no	-0.741	-0.75	no	no	no	no	-1.57567	-1.57567	no	no	no	no	0.828	0.826	no	no	no	no
Ribonuclease Sa K. Aureofaciens	1RGG-A/B										T5V	T5V	0	0.06	0.217	-0.159	no	no	no	no	0.314	0.075	no	no	no	no	0.645609	0.642285	no	no	no	no	0.383	0.125	no	no	no	no
Ribonuclease Sa K. Aureofaciens	1RGG-A/B										T16V	T16V	0.3	0.03	0.284	0.072	no	no	no	no	0.104	0.173	no	no	no	no	0.0618895	0.0831485	no	no	no	no	-0.588	-0.58	no	no	no	no
Ribonuclease Sa K. Aureofaciens	1RGG-A/B										T59V	T59V	-1.7	-0.28	0.462	1.006	no	no	no	no	-0.092	-0.077	no	no	no	no	-0.703263	-0.703263	no	no	no	no	0.625	0.711	no	no	no	no
Ribonuclease Sa K. Aureofaciens	1RGG-A/B										T72V	T72V	-0.2	0.21	0.595	0.099	no	no	no	no	0.079	0.342	no	no	no	no	0.0945745	0.0933335	no	no	no	no	0.22	0.114	no	no	no	no
Ribonuclease Sa K. Aureofaciens	1RGG-A/B										V2T	V2T	-0.9	1.23	-0.538	-0.15	no	no	no	no	-1.356	-1.232	no	no	no	no	-0.839512	-0.831389	no	no	no	no	1.444	1.462	no	no	no	no
Ribonuclease Sa K. Aureofaciens	1RGG-A/B										V36T	V36T	-1.3	0.38	-0.014	-0.121	no	no	no	no	-1.443	-1.399	no	no	no	no	-1.14196	-1.15693	no	no	no	no	1.295	1.329	no	no	no	no
Ribonuclease Sa K. Aureofaciens	1RGG-A/B										V43T	V43T	-0.5	0.94	0.426	1.105	no	no	no	no	-1.08	-1.136	no	no	no	no	-1.2544	-1.26094	no	no	no	no	1.002	0.978	no	no	no	no
Ribonuclease Sa K. Aureofaciens	1RGG-A/B										V57T	V57T	-4.4	1.9	-1.348	-1.947	no	no	no	no	-2.531	-2.594	no	no	no	no	-2.20474	-2.20474	no	no	no	no	2.04	1.958	no	no	no	no
Ribonuclease Sa K. Aureofaciens	1RGG-A/B										Q38A	Q38A	1	0.12	-0.448	-0.496	no	no	no	no	-0.165	-0.146	no	no	no	no	-0.435581	-0.462588	no	no	no	no	0.416	0.433	no	no	no	no
Ribonuclease Sa K. Aureofaciens	1RGG-A/B										E54Q	E54Q	-1.7	0.25	-0.434	-0.202	no	no	no	no	-1.511	-1.627	no	no	no	no	-0.886461	-0.904181	no	no	no	no	0.681	0.611	no	no	no	no
Ribonuclease Sa K. Aureofaciens	1RGG-A/B										R65A	R65A	-1	1.8	-1.357	-0.307	no	no	no	no	-1.569	-0.665	no	no	no	no	-1.13316	-0.961696	no	no	no	no	1.046	0.87	no	no	no	no
Ribonuclease Sa K. Aureofaciens	1RGG-A/B										H85Q	H85Q	0	0.63	-0.178	-0.795	no	no	no	no	-0.222	-0.008	no	no	no	no	-0.575337	-0.593919	no	no	no	no	0.239	0.167	no	no	no	no
Ribonuclease Sa K. Aureofaciens	1RGG-A/B										D79F	D79F	3	-1.15	2.182	1.867	no	no	no	no	0.309	0.319	no	no	no	no	1.63637	1.62462	no	no	no	no	-1.839	-1.838	no	no	no	no
Ribonuclease Sa K. Aureofaciens	1RGG-A/B										D79Y	D79Y	2.8	-0.6	2.132	1.799	no	no	no	no	0.56	0.527	no	no	no	no	1.40109	1.39884	no	no	no	no	-1.673	-1.699	no	no	no	no
Ribonuclease Sa K. Aureofaciens	1RGG-A/B										D79A	D79A	2.9	0.44	0.796	0.169	no	no	no	no	0.138	0.302	no	no	no	no	0.704085	0.702817	no	no	no	no	-0.693	-0.821	no	no	no	no
Ribonuclease Sa K. Aureofaciens	1RGG-A/B										D79I	D79I	2.7	-1.21	2.384	1.832	no	no	no	no	1.559	1.602	no	no	no	no	2.72694	2.70784	no	no	no	no	-2.14	-2.249	no	no	no	no
Ribonuclease Sa K. Aureofaciens	1RGG-A/B										D79R	D79R	2.7	-0.02	0.864	1.104	no	no	no	no	-0.185	-0.288	no	no	no	no	0.373186	0.372671	no	no	no	no	-0.603	-0.595	no	no	no	no
Ribonuclease Sa K. Aureofaciens	1RGG-A/B										D79L	D79L	2.7	-0.83	2.227	2.048	no	no	no	no	1.462	1.557	no	no	no	no	2.01435	2.00096	no	no	no	no	-2.194	-2.222	no	no	no	no
Ribonuclease Sa K. Aureofaciens	1RGG-A/B										D79K	D79K	2.3	0.5	1.443	1.326	no	no	no	no	0.003	-0.11	no	no	no	no	-0.417444	-0.424774	no	no	no	no	0.157	0.183	no	no	no	no
Ribonuclease Sa K. Aureofaciens	1RGG-A/B										D79W	D79W	2.3	-0.88	1.941	1.299	no	no	no	no	0.076	-0.02	no	no	no	no	2.25074	2.26198	no	no	no	no	-1.698	-1.784	no	no	no	no
Ribonuclease Sa K. Aureofaciens	1RGG-A/B										D79H	D79H	1.8	-0.32	1.99	1.565	no	no	no	no	0.153	0.078	no	no	no	no	-0.0862855	-0.093471	no	no	no	no	-0.24	-0.17	no	no	no	no
Ribonuclease Sa K. Aureofaciens	1RGG-A/B										D79N	D79N	1.8	0.26	0.852	0.495	no	no	no	no	-0.597	-0.68	no	no	no	no	-0.651236	-0.666497	no	no	no	no	0.324	0.456	no	no	no	no
Ribonuclease Sa K. Aureofaciens	1RGG-A/B										D79E	D79E	-0.3	0.87	0.82	0.763	no	no	no	no	-0.258	-0.346	no	no	no	no	-0.61688	-0.635395	no	no	no	no	0.451	0.485	no	no	no	no
Ribonuclease Sa K. Aureofaciens	1RGG-A/B										Q94K	Q94K	0.3	0.48	0.684	0.631	no	no	no	no	0.333	0.302	no	no	no	no	-0.134359	-0.216671	no	no	no	no	0.435	0.598	no	no	no	no
Ribonuclease Sa K. Aureofaciens	1RGG-A/B										D33A	D33A	-6.2	0.73	-0.333	-0.547	no	no	no	no	-0.315	-0.196	no	no	no	no	-0.871394	-0.871394	no	no	no	no	-0.004	-0.073	no	no	no	no
Ribonuclease Sa K. Aureofaciens	1RGG-A/B										E41K	E41K	-0.7	-0.01	0.608	-0.121	no	no	no	no	0.664	0.563	no	no	no	no	-0.348442	-0.191002	no	no	no	no	-0.578	-0.64	no	no	no	no
Ribonuclease Sa K. Aureofaciens	1RGG-A/B										E74K	E74K	0.9	-0.12	-0.17	-0.196	no	no	no	no	0.246	0.52	no	no	no	no	0.013372	0.04244	no	no	no	no	-0.509	-0.623	no	no	no	no
Ribonuclease T1 A. oryzae	1RN1-A/B/C	Chain A= 1-44 / 46-104 Chain B= 2-104 Chain C= 1-104	1.84	0.144-NA	0 (blue)	3.3% (red)	NA	Chain A= 76% green, 18% yellow, 5% orange, <5% grey Chain B= 78% green, 19% yellow, <5% orange, <5% grey Chain C= 82% green, 17% yellow, <5% orange	no		Q25K	Q51K	0.94	0.15	0.222	0.555	0.068	no	no	no	0.253	0.086	0.143	no	no	no	-0.158532	-0.179427	-0.178575	no	no	no	-0.118693	-0.0125908	0.0178252	no	no	no
Ribonuclease T1 A. oryzae	1RN1-A/B/C										E58A	E84A	-0.78	0.84	0.45	0.549	0.192	no	no	no	-0.425	-0.398	-0.304	no	no	no	-0.876112	-0.876571	-0.876991	no	no	no	0.0978067	-0.0267199	-0.0739146	no	no	no
Ribonuclease T1 A. oryzae	1RN1-A/B/C										Y11F	Y37F	-2.03	0.77	0.58	0.479	0.359	no	no	no	-0.784	-0.776	-0.9	no	no	no	-0.574413	-0.59605	-0.596228	no	no	no	1.23477	1.25388	1.22493	no	no	no
Ribonuclease T1 A. oryzae	1RN1-A/B/C										Y42F	Y68F	1.15	0.87	0.92	0.277	0.554	no	no	no	-0.137	-0.379	-0.088	no	no	no	-0.618247	-0.590328	-0.580235	no	no	no	1.20017	1.23492	1.20366	no	no	no
Ribonuclease T1 A. oryzae	1RN1-A/B/C										Y45W	Y71W	0.74	0.04	---	0.964	0.722	no	no	no	---	-0.175	-0.17	no	no	no	---	-0.157693	-0.248982	no	no	no	---	-0.721	-0.515	no	no	no
Ribonuclease T1 A. oryzae	1RN1-A/B/C										Y56F	Y82F	-0.71	0.79	0.278	0.402	0.215	no	no	no	-0.536	-0.761	-0.571	no	no	no	-0.725079	-0.740504	-0.740504	no	no	no	0.953841	1.26608	1.39613	no	no	no
Ribonuclease T1 A. oryzae	1RN1-A/B/C										Y57F	Y83F	-0.44	0.76	-0.47	-0.517	1.049	no	no	no	-1.403	-1.636	-1.544	no	no	no	-0.64303	-0.64303	-0.637436	no	no	no	0.68757	0.864359	0.674719	no	no	no
Ribonuclease T1 A. oryzae	1RN1-A/B/C										Y68F	Y94F	-1.35	0.9	0.411	0.589	0.416	no	no	no	0.04	0.134	0.093	no	no	no	-0.879989	-0.883895	-0.883895	no	no	no	1.07505	1.05687	1.13115	no	no	no
Ribonuclease T1 A. oryzae	1RN1-A/B/C										S12A	S38A	-1.08	1.43	0.088	0.354	0.321	no	no	no	-0.622	-0.552	-0.573	no	no	no	-0.543363	-0.571863	-0.555724	no	no	no	1.44177	1.54506	1.42158	no	no	no
Ribonuclease T1 A. oryzae	1RN1-A/B/C										S17A	S43A	0.57	-0.62	0.642	0.593	0.478	no	no	no	0.205	0.171	0.166	no	no	no	-0.0314351	-0.0817135	-0.00902985	no	no	no	-0.905016	-0.906652	-0.899542	no	no	no
Ribonuclease T1 A. oryzae	1RN1-A/B/C										S64A	S90A	-1.56	0.34	0.359	0.614	0.586	no	no	no	0.151	0.109	0.159	no	no	no	-0.441407	-0.441066	-0.454414	no	no	no	1.10577	1.26007	1.02876	no	no	no
Ribonuclease T1 A. oryzae	1RN1-A/B/C										N9A	N35A	-0.71	0.74	-0.057	-0.282	0.006	no	no	no	-0.32	-0.275	-0.271	no	no	no	-0.595903	-0.672215	-0.531636	no	no	no	0.330533	0.685828	0.371519	no	no	no
Ribonuclease T1 A. oryzae	1RN1-A/B/C										N36A	N62A	0	0.46	-0.115	-0.179	0.055	no	no	no	-0.417	-0.47	-0.322	no	no	no	-0.449317	-0.403383	-0.387906	no	no	no	0.351382	0.292854	0.314251	no	no	no
Ribonuclease T1 A. oryzae	1RN1-A/B/C										N81A	N107A	-2.91	1.86	0.709	0.341	0.048	no	no	no	-2.489	-2.69	-2.55	no	no	no	-0.905339	-0.892578	-0.892578	no	no	no	1.11371	1.20135	1.21328	no	no	no
Ribonuclease T1 A. oryzae	1RN1-A/B/C										A21D	A47D	-0.71	0.75	0.319	0.655	0.253	no	no	no	-0.73	-0.744	-0.695	no	no	no	-0.290753	-0.291642	-0.290753	no	no	no	0.917875	0.902916	0.941077	no	no	no
Ribonuclease T1 A. oryzae	1RN1-A/B/C										A21E	A47E	-0.69	0.6	0.406	0.441	0.729	no	no	no	-0.372	-0.418	-0.345	no	no	no	-0.0559235	-0.012456	-0.0188175	no	no	no	0.12404	0.139137	0.170641	no	no	no
Ribonuclease T1 A. oryzae	1RN1-A/B/C										A21H	A47H	-0.17	1.08	0.37	0.338	0.546	no	no	no	-1.351	-1.303	-1.183	no	no	no	-0.094737	-0.097051	-0.094737	no	no	no	0.87856	0.952243	0.974301	no	no	no
Ribonuclease T1 A. oryzae	1RN1-A/B/C										A21Q	A47Q	-0.4	0.61	0.03	0.039	-0.209	no	no	no	-0.658	-0.687	-0.645	no	no	no	0.102298	0.108586	0.102298	no	no	no	-0.255194	-0.143957	-0.188536	no	no	no
Ribonuclease T1 A. oryzae	1RN1-A/B/C										A21S	A47S	-0.4	0.63	-0.226	-0.491	-0.007	no	no	no	-1.289	-1.22	-1.268	no	no	no	-0.297822	-0.277766	-0.297822	no	no	no	1.09917	1.12888	1.19423	no	no	no
Ribonuclease T1 A. oryzae	1RN1-A/B/C										D76N	D102N	-3.1	0.05	-0.647	-0.714	-1.07	no	no	no	-1.513	-1.514	-1.385	no	no	no	-0.589271	-0.561497	-0.627208	no	no	no	0.988349	0.987797	1.02368	no	no	no
Ribonuclease T1 A. oryzae	1RN1-A/B/C										D76S	D102S	-3.2	0.54	-0.768	-0.656	-0.118	no	no	no	-2.346	-2.341	-2.216	no	no	no	-0.692672	-0.671771	-0.71719	no	no	no	0.577735	0.648844	0.745322	no	no	no
Ribonuclease T1 A. oryzae	1RN1-A/B/C										D76A	D102A	-3.75	0.82	-0.395	0.215	0.119	no	no	no	-1.13	-1.022	-0.82	no	no	no	-0.703424	-0.678521	-0.726713	no	no	no	-0.472926	-0.343334	-0.350507	no	no	no
Ribonuclease T1 A. oryzae	1RN1-A/B/C										D49H	D75H	1.1	0.03	0.98	-0.068	0.542	no	no	no	0.962	0.742	0.776	no	no	no	-0.114107	0.241218	0.217513	no	no	no	0.921889	-0.426916	-0.476178	no	no	no
Ribonuclease T1 A. oryzae	1RN1-A/B/C										W59Y	W85Y	-0.93	0.8	-0.953	-0.386	-1.089	no	no	no	-2.172	-1.919	-2.313	no	no	no	-0.786899	-0.845425	-0.858428	no	no	no	1.42535	1.62568	1.38156	no	no	no
Ribonuclease T1 A. oryzae	1RN1-A/B/C										Y24W	Y50W	1.24	0.6	-0.071	-0.192	0.047	no	no	no	-0.227	-0.259	-0.252	no	no	no	-0.0541805	-0.0547095	-0.0850655	no	no	no	-0.00205632	-0.144858	-0.161375	no	no	no
Ribonuclease T1 A. oryzae	1RN1-A/B/C										Y42W	Y68W	-0.14	0.68	1.381	0.512	1.482	no	no	no	0.112	-0.127	0.16	no	no	no	-0.755646	-0.730092	-0.735726	no	no	no	1.20196	1.27784	1.25924	no	no	no
Ribonuclease T1 A. oryzae	1RN1-A/B/C										H40T	H66T	-0.26	1.23	-0.102	-0.389	-0.34	no	no	no	-0.68	-0.62	-0.663	no	no	no	-0.978772	-1.02404	-0.995278	no	no	no	1.15575	1.11612	1.11476	no	no	no
Ribonuclease T1 A. oryzae	1RN1-A/B/C										H92A	H118A	-0.62	0.47	-0.669	-1.281	-1.01	no	no	no	-1.367	-1.442	-1.354	no	no	no	-0.820523	-0.867784	-1.02044	no	no	no	1.01318	1.07335	1.04253	no	no	no
Ribonuclease T1 A. oryzae	1RN1-A/B/C										V16A	V42A	-2.19	2.53	-1.618	-1.127	-0.975	no	no	no	-2.041	-1.962	-1.987	no	no	no	-2.17403	-2.21258	-2.21258	no	no	no	2.20737	2.28765	2.36085	no	no	no
Ribonuclease T1 A. oryzae	1RN1-A/B/C										V16S	V42S	-4.71	3.16	-3.32	-3.26	-2.176	no	no	no	-3.117	-3.074	-3.06	no	no	no	-3.14748	-3.18628	-3.18628	no	no	no	4.01748	4.05829	3.99307	no	no	no
Ribonuclease T1 A. oryzae	1RN1-A/B/C										V16T	V42T	-4.1	2.33	-2.297	-2.346	-1.7	no	no	no	-2.631	-2.545	-2.606	no	no	no	-2.25302	-2.27943	-2.27943	no	no	no	2.53248	2.55863	2.51821	no	no	no
Ribonuclease T1 A. oryzae	1RN1-A/B/C										V16C	V42C	-4.68	2.08	-1.745	-0.9	-1.521	no	no	no	-2.286	-2.14	-2.163	no	no	no	-2.60212	-2.62735	-2.60212	no	no	no	1.33646	1.33008	1.40706	no	no	no
Ribonuclease T1 A. oryzae	1RN1-A/B/C										V78T	V104T	-3.1	2.56	-2.249	-2.567	-2.365	no	no	no	-3.07	-3.134	-3.196	no	no	no	-2.46292	-2.48698	-2.48698	no	no	no	4.2822	4.26463	3.94263	no	no	no
Ribonuclease T1 A. oryzae	1RN1-A/B/C										N44D	N70D	-1.6	0.63	0.704	-0.418	-0.081	no	no	no	0.078	-1.157	-1.062	no	no	no	-0.448067	-0.908728	-0.859348	no	no	no	0.334692	0.613512	0.634864	no	no	no
Ribonuclease T1 A. oryzae	1RN1-A/B/C										N44S	N70S	-1.5	1.13	1.328	-0.289	-0.628	no	no	no	-0.611	-0.866	-0.701	no	no	no	-0.480764	-0.900022	-0.834457	no	no	no	0.71056	1.29236	1.06095	no	no	no
Ribonuclease T1 A. oryzae	1RN1-A/B/C										N44A	N70A	-1.6	1.17	1.157	-0.929	-1.028	no	no	no	-0.708	-0.791	-0.818	no	no	no	-0.610096	-0.898161	-0.83472	no	no	no	1.04407	0.766736	0.744321	no	no	no
Ribonuclease T1 A. oryzae	1RN1-A/B/C										V78A	V104A	-4.08	3	-2.93	-2.809	-2.503	no	no	no	-3.226	-3.284	-3.215	no	no	no	-2.55146	-2.55146	-2.55146	no	no	no	4.20256	4.24939	4.20744	no	no	no
Ribonuclease T1 A. oryzae	1RN1-A/B/C										V78S	V104S	-4.73	3.77	-3.295	-3.56	-3.463	no	no	no	-3.548	-3.605	-3.663	no	no	no	-3.39864	-3.40739	-3.39864	no	no	no	4.81177	4.81279	4.82629	no	no	no
Ribonuclease T1 A. oryzae	1RN1-A/B/C										V78C	V104C	-3.67	1.56	-0.507	-0.331	-0.48	no	no	no	-1.965	-2.099	-2.075	no	no	no	-2.59237	-2.59237	-2.59237	no	no	no	1.95686	2.02834	1.8352	no	no	no
Ribonuclease T1 A. oryzae	1RN1-A/B/C										V89S	V115S	-4.87	2.78	-2.751	-2.72	-3.029	no	no	no	-3.384	-3.435	-3.43	no	no	no	-3.24976	-3.27332	-3.29474	no	no	no	4.57634	4.39332	4.70179	no	no	no
Ribonuclease T1 A. oryzae	1RN1-A/B/C										V89T	V115T	-3.07	1.87	-2.233	-1.912	-0.938	no	no	no	-2.848	-2.829	-2.889	no	no	no	-2.16527	-2.20673	-2.22378	no	no	no	3.69618	3.57878	3.52541	no	no	no
Ribonuclease T1 A. oryzae	1RN1-A/B/C										V89C	V115C	-3.54	1.59	-1.203	-0.945	-0.412	no	no	no	-1.968	-1.961	-1.905	no	no	no	-1.78228	-1.80295	-1.85281	no	no	no	1.55275	1.38076	1.46703	no	no	no
Rop from E. coli	1ROP-A	1-56	1.7	NA-NA	0 (blue)	4.3% (red)	NA	59% green, 27% yellow, <5% orange, <5% red, 11% grey	no		L41V	L41V	-2.53	0.52	-0.211	no	no	no	no	no	-0.722	no	no	no	no	no	-1.27488	no	no	no	no	no	1.24914	no	no	no	no	no
Rop from E. coli	1ROP-A										L41A	L41A	-6.12	0.59	-0.593	no	no	no	no	no	-0.856	no	no	no	no	no	-2.40118	no	no	no	no	no	1.91933	no	no	no	no	no
Rop from E. coli	1ROP-A										D30G	D30G	2	-1.31	0.59	no	no	no	no	no	0.497	no	no	no	no	no	-0.383023	no	no	no	no	no	-0.7015	no	no	no	no	no
Rop from E. coli	1ROP-A										D30Q	D30Q	1.8	-0.35	0.182	no	no	no	no	no	0.534	no	no	no	no	no	0.290639	no	no	no	no	no	-1.15995	no	no	no	no	no
Rop from E. coli	1ROP-A										D30E	D30E	1	0.09	0.138	no	no	no	no	no	0.125	no	no	no	no	no	-0.059309	no	no	no	no	no	-1.00143	no	no	no	no	no
Rop from E. coli	1ROP-A										D30S	D30S	1	-0.08	0.069	no	no	no	no	no	0.226	no	no	no	no	no	-0.11726	no	no	no	no	no	-0.688156	no	no	no	no	no
Rop from E. coli	1ROP-A										D30K	D30K	0.9	-0.35	0.264	no	no	no	no	no	0.71	no	no	no	no	no	0.342668	no	no	no	no	no	-1.1436	no	no	no	no	no
Rop from E. coli	1ROP-A										D30H	D30H	0.9	-0.43	0.142	no	no	no	no	no	0.131	no	no	no	no	no	0.262728	no	no	no	no	no	-0.477106	no	no	no	no	no
Rop from E. coli	1ROP-A										D30C	D30C	0.8	-0.33	0.032	no	no	no	no	no	0.238	no	no	no	no	no	0.102497	no	no	no	no	no	-0.35788	no	no	no	no	no
Rop from E. coli	1ROP-A										D30R	D30R	0.8	-0.37	0.326	no	no	no	no	no	0.589	no	no	no	no	no	0.554854	no	no	no	no	no	-1.0054	no	no	no	no	no
Rop from E. coli	1ROP-A										D30N	D30N	0.8	-0.58	0.788	no	no	no	no	no	0.648	no	no	no	no	no	-0.0462455	no	no	no	no	no	-1.2292	no	no	no	no	no
Rop from E. coli	1ROP-A										D30M	D30M	0.6	0.02	-0.024	no	no	no	no	no	0.328	no	no	no	no	no	0.112712	no	no	no	no	no	-0.345025	no	no	no	no	no
Rop from E. coli	1ROP-A										D30A	D30A	0.3	-0.03	0.136	no	no	no	no	no	0.223	no	no	no	no	no	-0.15324	no	no	no	no	no	-0.354238	no	no	no	no	no
Rop from E. coli	1ROP-A										D30Y	D30Y	0.2	0.36	-0.236	no	no	no	no	no	-0.066	no	no	no	no	no	0.0268045	no	no	no	no	no	-0.413573	no	no	no	no	no
Rop from E. coli	1ROP-A										D30L	D30L	-0.1	0.22	-0.092	no	no	no	no	no	0.553	no	no	no	no	no	0.215639	no	no	no	no	no	-0.426238	no	no	no	no	no
Rop from E. coli	1ROP-A										D30F	D30F	-0.1	0.17	0.091	no	no	no	no	no	-0.232	no	no	no	no	no	0.249101	no	no	no	no	no	-0.424168	no	no	no	no	no
Rop from E. coli	1ROP-A										D30T	D30T	-0.4	0.07	0.164	no	no	no	no	no	0.44	no	no	no	no	no	0.0076215	no	no	no	no	no	-0.173462	no	no	no	no	no
Rop from E. coli	1ROP-A										D30V	D30V	-0.4	0.25	0.122	no	no	no	no	no	0.504	no	no	no	no	no	0.224156	no	no	no	no	no	-0.239004	no	no	no	no	no
Rop from E. coli	1ROP-A										D30W	D30W	-0.4	0.31	0.04	no	no	no	no	no	-0.273	no	no	no	no	no	-0.274655	no	no	no	no	no	-0.345894	no	no	no	no	no
Rop from E. coli	1ROP-A										D30I	D30I	-0.8	0.49	0.564	no	no	no	no	no	0.566	no	no	no	no	no	0.466244	no	no	no	no	no	-0.273084	no	no	no	no	no
Rop from E. coli	1ROP-A										D30P	D30P	-1.6	0.47	0.375	no	no	no	no	no	0.02	no	no	no	no	no	-0.184336	no	no	no	no	no	-0.92023	no	no	no	no	no
Parvalbumin (oncomodulin) from rat	1RRO-A	1-108	1.3	NA-NA	0 (blue)	1.1% (blue)	1.9% (blue)	84% green, 14% yellow, <5% orange	no		P21A	P21A	-0.74
Parvalbumin (oncomodulin) from rat	1RRO-A										P26A	P26A	-0.74
Ribonuclease A B. taurus	1RTB-A	1-124	2.5	0.228-NA	4.9% (red)	16.5% (red)	0 (blue)	42% green, 38% yellow, 16% orange, <5% red	no		D121N	D147N	-1.1	0.87	-0.219	no	no	no	no	no	-1.365	no	no	no	no	no	-0.841608	no	no	no	no	no	1.44093	no	no	no	no	no
Ribonuclease A B. taurus	1RTB-A										D121A	D147A	-1.5	1.03	0.307	no	no	no	no	no	-0.12	no	no	no	no	no	-0.519789	no	no	no	no	no	-0.201146	no	no	no	no	no
Ribonuclease A B. taurus	1RTB-A										H119A	H145A	-0.9	1.46	-0.02	no	no	no	no	no	-0.682	no	no	no	no	no	-0.894758	no	no	no	no	no	0.639005	no	no	no	no	no
Ribonuclease A B. taurus	1RTB-A										P93A	P119A	-2.7	-0.03	-0.452	no	no	no	no	no	-0.23	no	no	no	no	no	-0.933849	no	no	no	no	no	0.255822	no	no	no	no	no
Ribonuclease A B. taurus	1RTB-A										P93S	P119S	-2.1	-0.11	-0.053	no	no	no	no	no	-0.417	no	no	no	no	no	-0.988696	no	no	no	no	no	0.275357	no	no	no	no	no
Ribonuclease A B. taurus	1RTB-A										P114A	P140A	-3.2	0.84	0.3	no	no	no	no	no	0.185	no	no	no	no	no	-0.0462195	no	no	no	no	no	0.600218	no	no	no	no	no
Ribonuclease A B. taurus	1RTB-A										Y97F	Y123F	-3.54	1	-0.103	no	no	no	no	no	-0.777	no	no	no	no	no	-1.43197	no	no	no	no	no	1.20445	no	no	no	no	no
Ribonuclease A B. taurus	1RTB-A										Y97A	Y123A	-12	3.99	-2.187	no	no	no	no	no	-3.371	no	no	no	no	no	-2.4322	no	no	no	no	no	3.84557	no	no	no	no	no
Ribonuclease A B. taurus	1RTB-A										Y97G	Y123G	-11.7	4.46	-3.348	no	no	no	no	no	-3.745	no	no	no	no	no	-2.92974	no	no	no	no	no	3.34843	no	no	no	no	no
Ribonuclease A B. taurus	1RTB-A										P93G	P119G	-2.2	-0.2	0.274	no	no	no	no	no	-0.384	no	no	no	no	no	-1.3181	no	no	no	no	no	0.678549	no	no	no	no	no
Ribonuclease A B. taurus	1RTB-A										P114G	P140G	-3.3	0.81	0.049	no	no	no	no	no	-0.296	no	no	no	no	no	-0.240808	no	no	no	no	no	0.811852	no	no	no	no	no
Ribonuclease A B. taurus	1RTB-A										F46L	F72L	-3.2	1.81	-2.147	no	no	no	no	no	-3.319	no	no	no	no	no	-2.48667	no	no	no	no	no	1.65716	no	no	no	no	no
Ribonuclease A B. taurus	1RTB-A										F46A	F72A	-6.36	3.24	-3.467	no	no	no	no	no	-4.313	no	no	no	no	no	-3.22237	no	no	no	no	no	4.29117	no	no	no	no	no
Ribonuclease A B. taurus	1RTB-A										A4S	A30S	-0.51	0.32	-0.698	no	no	no	no	no	-0.927	no	no	no	no	no	-0.378931	no	no	no	no	no	0.766327	no	no	no	no	no
Ribonuclease A B. taurus	1RTB-A										A5S	A31S	-0.37	1.4	-0.718	no	no	no	no	no	-1.536	no	no	no	no	no	-0.695188	no	no	no	no	no	1.42502	no	no	no	no	no
Ribonuclease A B. taurus	1RTB-A										S123A	S149A	0.46	0.55	-0.132	no	no	no	no	no	0.182	no	no	no	no	no	-0.109701	no	no	no	no	no	0.481407	no	no	no	no	no
Ribonuclease A B. taurus	1RTB-A										V47A	V73A	-3.8	2.78	-1.648	no	no	no	no	no	-3.054	no	no	no	no	no	-2.35337	no	no	no	no	no	2.80041	no	no	no	no	no
Ribonuclease A B. taurus	1RTB-A										V47G	V73G	-7.34	3.42	-3.662	no	no	no	no	no	-3.679	no	no	no	no	no	-3.61232	no	no	no	no	no	4.28779	no	no	no	no	no
Ribonuclease A B. taurus	1RTB-A										V54A	V80A	-2.58	2.9	-0.475	no	no	no	no	no	-2.339	no	no	no	no	no	-2.49697	no	no	no	no	no	2.4134	no	no	no	no	no
Ribonuclease A B. taurus	1RTB-A										V54G	V80G	-4.87	3.4	-3.181	no	no	no	no	no	-3.334	no	no	no	no	no	-3.71519	no	no	no	no	no	4.09049	no	no	no	no	no
Ribonuclease A B. taurus	1RTB-A										V57A	V83A	-2.85	2.12	-0.958	no	no	no	no	no	-2.261	no	no	no	no	no	-1.84458	no	no	no	no	no	2.1148	no	no	no	no	no
Ribonuclease A B. taurus	1RTB-A										V57G	V83G	-5.52	2.69	-2.321	no	no	no	no	no	-3.093	no	no	no	no	no	-3.52583	no	no	no	no	no	3.62298	no	no	no	no	no
Ribonuclease A B. taurus	1RTB-A										V63A	V89A	-2.02	2.07	-1.085	no	no	no	no	no	-1.795	no	no	no	no	no	-1.50967	no	no	no	no	no	1.28847	no	no	no	no	no
Ribonuclease A B. taurus	1RTB-A										V63G	V89G	-3.5	2.07	-0.698	no	no	no	no	no	-2.031	no	no	no	no	no	-1.70329	no	no	no	no	no	1.5173	no	no	no	no	no
Ribonuclease A B. taurus	1RTB-A										A64G	A90G	-0.43	0.64	-0.203	no	no	no	no	no	-0.244	no	no	no	no	no	-0.883413	no	no	no	no	no	0.609868	no	no	no	no	no
Ribonuclease A B. taurus	1RTB-A										I81V	I107V	-0.43	1.23	-0.727	no	no	no	no	no	-1.642	no	no	no	no	no	-0.381468	no	no	no	no	no	1.36116	no	no	no	no	no
Ribonuclease A B. taurus	1RTB-A										I81A	I107A	-2.99	2.87	-1.933	no	no	no	no	no	-2.775	no	no	no	no	no	-2.45323	no	no	no	no	no	3.49599	no	no	no	no	no
Ribonuclease A B. taurus	1RTB-A										I81G	I107G	-4.8	3.88	-1.842	no	no	no	no	no	-2.935	no	no	no	no	no	-3.18869	no	no	no	no	no	4.3031	no	no	no	no	no
Ribonuclease A B. taurus	1RTB-A										I106V	I132V	-0.8	1.21	-1.342	no	no	no	no	no	-2.378	no	no	no	no	no	-0.741761	no	no	no	no	no	1.33915	no	no	no	no	no
Ribonuclease A B. taurus	1RTB-A										I106A	I132A	-4.37	3.6	-2.31	no	no	no	no	no	-3.851	no	no	no	no	no	-2.98104	no	no	no	no	no	3.49742	no	no	no	no	no
Ribonuclease A B. taurus	1RTB-A										I107V	I133V	-0.08	0.96	-1.025	no	no	no	no	no	-2.418	no	no	no	no	no	-0.288878	no	no	no	no	no	0.999681	no	no	no	no	no
Ribonuclease A B. taurus	1RTB-A										I107A	I133A	-2.84	2.61	-2.93	no	no	no	no	no	-3.69	no	no	no	no	no	-2.28895	no	no	no	no	no	3.20231	no	no	no	no	no
Ribonuclease A B. taurus	1RTB-A										V108A	V134A	-4.2	2.86	-1.252	no	no	no	no	no	-3.122	no	no	no	no	no	-2.46877	no	no	no	no	no	2.96203	no	no	no	no	no
Ribonuclease A B. taurus	1RTB-A										V108G	V134G	-7.28	3.55	-1.044	no	no	no	no	no	-3.651	no	no	no	no	no	-3.82264	no	no	no	no	no	4.03185	no	no	no	no	no
Ribonuclease A B. taurus	1RTB-A										A109G	A135G	-0.43	1.27	-0.573	no	no	no	no	no	-1.671	no	no	no	no	no	-1.55717	no	no	no	no	no	1.29907	no	no	no	no	no
Ribonuclease A B. taurus	1RTB-A										V116A	V142A	-0.66	2.17	-0.537	no	no	no	no	no	-1.796	no	no	no	no	no	-1.79675	no	no	no	no	no	2.01235	no	no	no	no	no
Ribonuclease A B. taurus	1RTB-A										V116G	V142G	-1.18	2.8	-1.173	no	no	no	no	no	-2.25	no	no	no	no	no	-2.67886	no	no	no	no	no	3.44327	no	no	no	no	no
Ribonuclease A B. taurus	1RTB-A										V118A	V144A	-1.92	1.86	-1.379	no	no	no	no	no	-2.082	no	no	no	no	no	-2.18614	no	no	no	no	no	1.80537	no	no	no	no	no
Ribonuclease A B. taurus	1RTB-A										V118G	V144G	-2.77	2.63	-0.832	no	no	no	no	no	-2.395	no	no	no	no	no	-3.40187	no	no	no	no	no	2.32575	no	no	no	no	no
Ribonuclease A B. taurus	1RTB-A										I106L	I132L	-1.79	1.21	-0.426	no	no	no	no	no	-1.396	no	no	no	no	no	-1.13486	no	no	no	no	no	1.50835	no	no	no	no	no
Ribonuclease A B. taurus	1RTB-A										I107L	I133L	-2.19	1.06	-0.76	no	no	no	no	no	-1.548	no	no	no	no	no	-0.423991	no	no	no	no	no	1.12127	no	no	no	no	no
Ribonuclease A B. taurus	1RTB-A										V54L	V80L	-1.09	0.56	0.275	no	no	no	no	no	-0.434	no	no	no	no	no	-0.97615	no	no	no	no	no	-0.423861	no	no	no	no	no
Ribonuclease A B. taurus	1RTB-A										V54I	V80I	-1.95	0.66	-0.41	no	no	no	no	no	-0.505	no	no	no	no	no	-0.0198175	no	no	no	no	no	0.229772	no	no	no	no	no
Ribonuclease A B. taurus	1RTB-A										V57L	V83L	-2.37	0.56	-0.001	no	no	no	no	no	-0.804	no	no	no	no	no	-0.881519	no	no	no	no	no	0.0640425	no	no	no	no	no
Ribonuclease A B. taurus	1RTB-A										V57I	V83I	-1.3	0.46	0.227	no	no	no	no	no	-0.874	no	no	no	no	no	0.186095	no	no	no	no	no	0.405226	no	no	no	no	no
Ribonuclease A B. taurus	1RTB-A										V108L	V134L	-0.7	1.19	0.176	no	no	no	no	no	-1.462	no	no	no	no	no	-0.918577	no	no	no	no	no	0.702251	no	no	no	no	no
Ribonuclease A B. taurus	1RTB-A										V108I	V134I	-0.43	0.55	-0.567	no	no	no	no	no	-1.222	no	no	no	no	no	-0.067061	no	no	no	no	no	0.658184	no	no	no	no	no
Ribonuclease A B. taurus	1RTB-A										S75A	S101A	-2.5	1.36	1.12	no	no	no	no	no	-0.652	no	no	no	no	no	-0.659906	no	no	no	no	no	0.943885	no	no	no	no	no
Ribonuclease A B. taurus	1RTB-A										S75T	S101T	-2.8	1.08	0.445	no	no	no	no	no	-0.802	no	no	no	no	no	-0.433122	no	no	no	no	no	1.17329	no	no	no	no	no
Alpha-parvalbumin R. norvegicus	1RTP-A/B/C	1-109 (3 chains)	2	NA-NA	0 (blue)	5.6% (red)	0 (blue)	Chain A= 81% green, 17% yellow, <5% orange Chain B= 84% green, 15% yellow, <5% orange Chain C= 72% green, 23% yellow, 5% orange	no		H26P	H27P	1.25	0.76	-0.85	-0.737	-0.949	no	no	no	0.692	1.016	0.74	no	no	no	-0.917612	-1.03747	-0.935312	no	no	no	0.692	1.016	0.74	no	no	no
Alpha-parvalbumin R. norvegicus	1RTP-A/B/C										A21P	A22P	-0.5	-0.22	0.465	0.415	-0.018	no	no	no	0.234	-0.102	-0.107	no	no	no	0.327229	0.387694	0.37725	no	no	no	0.234	-0.102	-0.107	no	no	no
Alpha-parvalbumin R. norvegicus	1RTP-A/B/C										K80S	K81S	-0.29	0.24	-0.184	0.18	-0.194	no	no	no	0.3	0.178	0.063	no	no	no	-0.332622	-0.205285	-0.237969	no	no	no	0.3	0.178	0.063	no	no	no
Dihydrofolate reductase from E. coli	1RX4-A	1-159	2.2	0.175-NA	0 (blue)	5.1% (red)	3.8% (red)	51% green, 39% yellow, 9% orange, <5% red	no		V88A	V88A	0.2	1.12	-0.245	no	no	no	no	no	-0.623	no	no	no	no	no	-0.98502	no	no	no	no	no	0.714734	no	no	no	no	no
Dihydrofolate reductase from E. coli	1RX4-A										V88I	V88I	-1.73	0.44	0.028	no	no	no	no	no	0.014	no	no	no	no	no	-0.101008	no	no	no	no	no	0.264769	no	no	no	no	no
Dihydrofolate reductase from E. coli	1RX4-A										V75A	V75A	-0.2	2.08	-0.659	no	no	no	no	no	-2.144	no	no	no	no	no	-1.38309	no	no	no	no	no	1.4769	no	no	no	no	no
Dihydrofolate reductase from E. coli	1RX4-A										V75C	V75C	-0.2	1.01	-1.241	no	no	no	no	no	-1.428	no	no	no	no	no	-1.01813	no	no	no	no	no	0.664692	no	no	no	no	no
Dihydrofolate reductase from E. coli	1RX4-A										V75S	V75S	-1.9	1.94	-1.188	no	no	no	no	no	-2.282	no	no	no	no	no	-2.2715	no	no	no	no	no	2.18555	no	no	no	no	no
Dihydrofolate reductase from E. coli	1RX4-A										V75I	V75I	-2	0.84	-0.177	no	no	no	no	no	-0.535	no	no	no	no	no	-0.604807	no	no	no	no	no	0.454944	no	no	no	no	no
Dihydrofolate reductase from E. coli	1RX4-A										V75R	V75R	-2.8	1.91	-0.29	no	no	no	no	no	-1.138	no	no	no	no	no	-1.94546	no	no	no	no	no	1.57391	no	no	no	no	no
Dihydrofolate reductase from E. coli	1RX4-A										V75Y	V75Y	-2.3	0.76	1.261	no	no	no	no	no	-1.713	no	no	no	no	no	-1.36796	no	no	no	no	no	1.13054	no	no	no	no	no
Dihydrofolate reductase from E. coli	1RX4-A										L28R	L28R	0.5	0.15	0.038	no	no	no	no	no	0.02	no	no	no	no	no	-0.593879	no	no	no	no	no	0.3574	no	no	no	no	no
Dihydrofolate reductase from E. coli	1RX4-A										E139K	E139K	-2.36	0.2	0.006	no	no	no	no	no	0.679	no	no	no	no	no	-0.0923591	no	no	no	no	no	0.158574	no	no	no	no	no
Dihydrofolate reductase from E. coli	1RX4-A										E139Q	E139Q	-1.36	-0.07	-0.051	no	no	no	no	no	-0.078	no	no	no	no	no	-0.0325454	no	no	no	no	no	-0.167007	no	no	no	no	no
Dihydrofolate reductase from E. coli	1RX4-A										V75H	V75H	-1.9	1.44	-0.922	no	no	no	no	no	-2.056	no	no	no	no	no	-2.08062	no	no	no	no	no	1.56678	no	no	no	no	no
Alpha spectrin (SH3 domain) from chicken	1SHG-A	6-62	1.8	0.195-0.277	1.8% (red)	9.6% (red)	NA	53% green, 27% yellow, 11% orange, 8% grey, 1% red	no		F52Y	F1015Y	-0.44	0.24	0.198	no	no	no	no	no	-0.301	no	no	no	no	no	0.0569295	no	no	no	no	no	-0.545	no	no	no	no	no
Alpha spectrin (SH3 domain) from chicken	1SHG-A										K59Y	K1022Y	0.84	0.21	-0.545	no	no	no	no	no	0.293	no	no	no	no	no	-0.133219	no	no	no	no	no	-0.737	no	no	no	no	no
Alpha spectrin (SH3 domain) from chicken	1SHG-A										K59F	K1022F	-0.92	0.08	-0.469	no	no	no	no	no	0.01	no	no	no	no	no	-0.171288	no	no	no	no	no	-0.551	no	no	no	no	no
Alpha spectrin (SH3 domain) from chicken	1SHG-A										K18F	K981F	2.33	0.27	-0.169	no	no	no	no	no	-0.218	no	no	no	no	no	-0.286058	no	no	no	no	no	0.107	no	no	no	no	no
Sso7d from S. solfataricus	1SSO-A	1-62	NA (NMR)	NA-NA	3.3% (red)	11.5% (red)	NA	74% green, 18% yellow, 6% orange,<5% red	no		I30V(PDB:I29V)	I30V	-0.4
Staphylococcal nuclease	1STN-A	6-141	1.7	0.162-NA	0 (blue)	3.5% (red)	NA	74% green, 17% yellow, <5% orange,9% grey	no		I18G	I100G	-2.6	2.63	-1.318	no	no	no	no	no	-1.231	no	no	no	no	no	-3.20701	no	no	no	no	no	2.06217	no	no	no	no	no
Staphylococcal nuclease	1STN-A										T33S	T115S	-1.4	0.97	-0.444	no	no	no	no	no	-1.43	no	no	no	no	no	-0.776947	no	no	no	no	no	1.4699	no	no	no	no	no
Staphylococcal nuclease	1STN-A										L36A	L118A	-3.6	2.89	-3.173	no	no	no	no	no	-3.641	no	no	no	no	no	-3.03637	no	no	no	no	no	3.38969	no	no	no	no	no
Staphylococcal nuclease	1STN-A										L36G	L118G	-5.4	4.13	-3.73	no	no	no	no	no	-3.934	no	no	no	no	no	-4.07531	no	no	no	no	no	4.52575	no	no	no	no	no
Staphylococcal nuclease	1STN-A										L37A	L119A	-1.8	2.16	-1.198	no	no	no	no	no	-2.986	no	no	no	no	no	-0.883742	no	no	no	no	no	2.54024	no	no	no	no	no
Staphylococcal nuclease	1STN-A										L37G	L119G	-3.9	2.77	-2.355	no	no	no	no	no	-3.252	no	no	no	no	no	-3.46815	no	no	no	no	no	3.81308	no	no	no	no	no
Staphylococcal nuclease	1STN-A										A60G	A142G	-1.5	1.19	-0.394	no	no	no	no	no	-0.681	no	no	no	no	no	-1.45704	no	no	no	no	no	1.07632	no	no	no	no	no
Staphylococcal nuclease	1STN-A										A60V	A142V	-2.9	1.15	-0.083	no	no	no	no	no	-0.237	no	no	no	no	no	-0.804122	no	no	no	no	no	0.732985	no	no	no	no	no
Staphylococcal nuclease	1STN-A										F61A	F143A	-2.4	1.63	-1.094	no	no	no	no	no	-2.071	no	no	no	no	no	-2.01712	no	no	no	no	no	0.978724	no	no	no	no	no
Staphylococcal nuclease	1STN-A										F61G	F143G	-4.7	2.92	-1.672	no	no	no	no	no	-2.836	no	no	no	no	no	-2.98107	no	no	no	no	no	2.59635	no	no	no	no	no
Staphylococcal nuclease	1STN-A										T62A	T144A	-2.4	1.25	0.91	no	no	no	no	no	-0.482	no	no	no	no	no	-0.572183	no	no	no	no	no	1.37161	no	no	no	no	no
Staphylococcal nuclease	1STN-A										T62G	T144G	-3.4	2.02	0.468	no	no	no	no	no	-1.501	no	no	no	no	no	-2.16484	no	no	no	no	no	2.71053	no	no	no	no	no
Staphylococcal nuclease	1STN-A										E73A	E155A	-1.6	0.83	0.049	no	no	no	no	no	-0.875	no	no	no	no	no	-0.484167	no	no	no	no	no	0.157	no	no	no	no	no
Staphylococcal nuclease	1STN-A										F76A	F158A	-4.1	2.97	-2.409	no	no	no	no	no	-3.314	no	no	no	no	no	-2.27327	no	no	no	no	no	2.785	no	no	no	no	no
Staphylococcal nuclease	1STN-A										F76G	F158G	-4.7	3.56	-3.053	no	no	no	no	no	-3.497	no	no	no	no	no	-3.24348	no	no	no	no	no	3.913	no	no	no	no	no
Staphylococcal nuclease	1STN-A										D77A	D159A	-3.2	1.37	0.305	no	no	no	no	no	-0.166	no	no	no	no	no	-0.763176	no	no	no	no	no	1.063	no	no	no	no	no
Staphylococcal nuclease	1STN-A										D77G	D159G	-2.2	1.81	0.06	no	no	no	no	no	-1.092	no	no	no	no	no	-1.14232	no	no	no	no	no	1.547	no	no	no	no	no
Staphylococcal nuclease	1STN-A										D83A	D165A	-3.9	1.77	-0.852	no	no	no	no	no	-0.569	no	no	no	no	no	-0.862912	no	no	no	no	no	1.789	no	no	no	no	no
Staphylococcal nuclease	1STN-A										D83G	D165G	-2.8	2.44	-0.303	no	no	no	no	no	-1.088	no	no	no	no	no	-1.15758	no	no	no	no	no	1.584	no	no	no	no	no
Staphylococcal nuclease	1STN-A										A90S	A172S	-2.37	1.28	-1.235	no	no	no	no	no	-1.611	no	no	no	no	no	-1.36359	no	no	no	no	no	1.45474	no	no	no	no	no
Staphylococcal nuclease	1STN-A										Y91S	Y173S	-5.3	4.3	-4.164	no	no	no	no	no	-3.934	no	no	no	no	no	-2.61158	no	no	no	no	no	4.67228	no	no	no	no	no
Staphylococcal nuclease	1STN-A										D95A	D177A	-3.6	1.07	-1.682	no	no	no	no	no	-0.054	no	no	no	no	no	-0.755491	no	no	no	no	no	1.48947	no	no	no	no	no
Staphylococcal nuclease	1STN-A										D95G	D177G	-3.1	0.87	-1.401	no	no	no	no	no	-0.121	no	no	no	no	no	-0.781305	no	no	no	no	no	1.24156	no	no	no	no	no
Staphylococcal nuclease	1STN-A										L103A	L185A	-4.6	3.11	-3.504	no	no	no	no	no	-3.418	no	no	no	no	no	-2.85235	no	no	no	no	no	3.927	no	no	no	no	no
Staphylococcal nuclease	1STN-A										N118D	N200D	-2.5	1.14	-1.461	no	no	no	no	no	-1.45	no	no	no	no	no	-0.879058	no	no	no	no	no	1.84548	no	no	no	no	no
Staphylococcal nuclease	1STN-A										L89F	L171F	-1.67	0.25	0.88	no	no	no	no	no	-1.127	no	no	no	no	no	-1.18818	no	no	no	no	no	1.23678	no	no	no	no	no
Staphylococcal nuclease	1STN-A										V23F	V105F	-1.43	0.99	0.33	no	no	no	no	no	-1.583	no	no	no	no	no	0.0485235	no	no	no	no	no	1.42681	no	no	no	no	no
Staphylococcal nuclease	1STN-A										H46Y	H128Y	-3.35	0.69	0.399	no	no	no	no	no	0.602	no	no	no	no	no	-0.213517	no	no	no	no	no	0.064424	no	no	no	no	no
Staphylococcal nuclease	1STN-A										I18M	I100M	-3.11	0.82	-0.043	no	no	no	no	no	-0.493	no	no	no	no	no	-1.25845	no	no	no	no	no	0.311475	no	no	no	no	no
Staphylococcal nuclease	1STN-A										H124L	H206L	-4.07	0.05	0.67	no	no	no	no	no	1.214	no	no	no	no	no	-0.169956	no	no	no	no	no	-1.00045	no	no	no	no	no
Staphylococcal nuclease	1STN-A										L25A	L107A	-2.6	3.11	-1.27	no	no	no	no	no	-3.564	no	no	no	no	no	-2.13692	no	no	no	no	no	3.07375	no	no	no	no	no
Staphylococcal nuclease	1STN-A										V66L	V148L	0.8	0.56	1.184	no	no	no	no	no	-0.526	no	no	no	no	no	0.0242545	no	no	no	no	no	-0.177336	no	no	no	no	no
Staphylococcal nuclease	1STN-A										G88V	G170V	0.5	-0.07	1.765	no	no	no	no	no	0.501	no	no	no	no	no	2.11714	no	no	no	no	no	0.196457	no	no	no	no	no
Staphylococcal nuclease	1STN-A										W140H	W140H	-0.4	1.37	-1.354	no	no	no	no	no	-1.437	no	no	no	no	no	-1.86936	no	no	no	no	no	1.61326	no	no	no	no	no
Staphylococcal nuclease	1STN-A										W140F	W140F	-0.6	0.74	-0.878	no	no	no	no	no	-1.753	no	no	no	no	no	-1.29253	no	no	no	no	no	0.494269	no	no	no	no	no
Staphylococcal nuclease	1STN-A										W140Y	W140Y	-1.1	0.79	-1.12	no	no	no	no	no	-1.587	no	no	no	no	no	-0.871257	no	no	no	no	no	0.276583	no	no	no	no	no
Staphylococcal nuclease	1STN-A										W140L	W140L	-4.5	1.51	-1.737	no	no	no	no	no	-1.803	no	no	no	no	no	-1.36692	no	no	no	no	no	0.588746	no	no	no	no	no
Staphylococcal nuclease	1STN-A										S141A	S223A	-0.12	-0.14	-0.248	no	no	no	no	no	-0.044	no	no	no	no	no	-0.0210752	no	no	no	no	no	0.265526	no	no	no	no	no
Staphylococcal nuclease	1STN-A										G79S	G161S	-1.3	0.64	-0.161	no	no	no	no	no	-0.628	no	no	no	no	no	-0.429961	no	no	no	no	no	0.636135	no	no	no	no	no
Subtilisin BPN' from B. amyloliquefaciens	1SUP-A	1-275	1.6	NA-NA	0.7% (red)	2.9% (red)	NA	90% green, 17% yellow, <5% orange, <5% red	no		N218S	N325S	1.07	-0.14	0.537	no	no	no	no	no	-0.385	no	no	no	no	no	0.443763	no	no	no	no	no	0.177073	no	no	no	no	no
Subtilisin BPN' from B. amyloliquefaciens	1SUP-A										G169A	G276A	0.3	0.06	0.389	no	no	no	no	no	-0.641	no	no	no	no	no	0.880158	no	no	no	no	no	-0.481815	no	no	no	no	no
Subtilisin BPN' from B. amyloliquefaciens	1SUP-A										M50F	M157F	0.48	0.17	-0.224	no	no	no	no	no	-0.577	no	no	no	no	no	0.874885	no	no	no	no	no	-0.339005	no	no	no	no	no
Subtilisin BPN' from B. amyloliquefaciens	1SUP-A										Y217K	Y324K	0.72	1.83	-0.05	no	no	no	no	no	-0.861	no	no	no	no	no	-1.21147	no	no	no	no	no	1.63092	no	no	no	no	no
Subtilisin BPN' from B. amyloliquefaciens	1SUP-A										Q206C	Q313C	1.25	0.26	0.604	no	no	no	no	no	0.42	no	no	no	no	no	-0.147697	no	no	no	no	no	-0.859423	no	no	no	no	no
Subtilisin BPN' from B. amyloliquefaciens	1SUP-A										N76D	N183D	0.45	0.1	0.334	no	no	no	no	no	0.228	no	no	no	no	no	-0.202503	no	no	no	no	no	1.00184	no	no	no	no	no
Plasminogen activator kringle-2 domain human	1TPK-A/B/C	1-88 (3 chains)	2.4	0.184-NA	1.6% (red)	5.9% (red)	NA	Chain A= 77% green, 18% yellow, 5% orange Chain B= 73% green, 26% yellow, <5% orange Chain C= 74% green, 23% yellow, <5% orange	no		V65I	V280I	0.3	1.08	0.526	0.925	0.127	no	no	no	-0.785	-0.752	-0.742	no	no	no	-0.409351	-0.409351	-0.409351	no	no	no	0.584185	0.669141	0.584185	no	no	no
Plasminogen activator kringle-2 domain human	1TPK-A/B/C										V65T	V280T	-1	1.55	-2.022	-0.407	0.238	no	no	no	-2.48	-2.316	-2.484	no	no	no	-0.969091	-0.969091	-0.969091	no	no	no	3.12865	3.11786	3.12865	no	no	no
Plasminogen activator kringle-2 domain human	1TPK-A/B/C										V65L	V280L	-1.9	1.74	-0.708	0.782	-0.413	no	no	no	-1.022	-0.96	-0.979	no	no	no	-1.27529	-1.27529	-1.27529	no	no	no	1.14708	1.317	1.14708	no	no	no
Plasminogen activator kringle-2 domain human	1TPK-A/B/C										V65A	V280A	-2	3.08	-1.913	-1.423	-1.824	no	no	no	-2.571	-2.407	-2.594	no	no	no	-2.23142	-2.23142	-2.23142	no	no	no	3.6815	3.64888	3.6815	no	no	no
Plasminogen activator kringle-2 domain human	1TPK-A/B/C										V65M	V280M	-2.2	1.72	-0.972	-0.051	-0.392	no	no	no	-1.376	-1.229	-1.324	no	no	no	-1.24878	-1.24878	-1.24878	no	no	no	2.27897	2.28352	2.27897	no	no	no
Plasminogen activator kringle-2 domain human	1TPK-A/B/C										V65S	V280S	-2.4	2.68	-2.075	-0.815	-1.108	no	no	no	-2.879	-2.713	-2.902	no	no	no	-3.02623	-3.02623	-3.02623	no	no	no	3.82101	3.82197	3.82101	no	no	no
Tumor suppressor P53 complexed with DNA human	1TUP-ABC	Chain A= 94- 289 Chain B= 96-289 Chain C= 95-289	2.2	0.202-NA	1.6% (red)	20.2% (red)	NA	Chain A= 49% green, 29% yellow, 11% orange, <5% red, 11% grey Chain B= 34% green, 41% yellow, 12% orange, <5% red, 11% grey Chain C= 26% green, 41% yellow, 18% orange, <5% red, 11% grey	no		R175H	R175H	-3.01	0.44	-0.155	-0.185	0.604	no	no	no	-1.309	-1.155	-0.923	no	no	no	-1.14363	-1.34553	-1.18295	no	no	no	1.166	0.903	0.821	no	no	no
Tumor suppressor P53 complexed with DNA human	1TUP-ABC										C242S	C242S	-2.94	1.58	-0.348	-0.506	-1.308	no	no	no	-0.495	-0.712	-0.628	no	no	no	-2.614	-2.6459	-2.58879	no	no	no	0.696	1.367	1.038	no	no	no
Tumor suppressor P53 complexed with DNA human	1TUP-ABC										R248Q	R248Q	-1.94	0.02	-0.955	-0.715	-0.884	no	no	no	-0.023	0.008	-0.107	no	no	no	-0.791856	-0.72051	-0.515803	no	no	no	-0.393	-0.061	0.373	no	no	no
Tumor suppressor P53 complexed with DNA human	1TUP-ABC										R249S	R249S	-1.95	2.81	-1.78	-1.326	-2.308	no	no	no	-2.095	-2.171	-2.508	no	no	no	-1.73777	-1.73777	-1.75667	no	no	no	2.237	2.198	2.454	no	no	no
Tumor suppressor P53 complexed with DNA human	1TUP-ABC										R273H	R273H	-0.35	0.32	-0.646	-1.093	-1.03	no	no	no	-1.682	-1.774	-1.649	no	no	no	-1.09007	-0.829464	-0.879517	no	no	no	0.533	0.376	0.423	no	no	no
Gene V from Enterobacteria phage F1	1VQB-A	1-86	1.8	0.198-NA	0 (blue)	5.4% (red)	NA	92% green, 7% yellow, <5% grey	no		E30F	E30F	2	-1.6	0.872	no	no	no	no	no	-0.562	no	no	no	no	no	-0.065713	no	no	no	no	no	-0.45741	no	no	no	no	no
Gene V from Enterobacteria phage F2	1VQB-A										E30M	E30M	0.6	-1.27	1.121	no	no	no	no	no	0.827	no	no	no	no	no	-0.264105	no	no	no	no	no	-0.232841	no	no	no	no	no
Gene V from Enterobacteria phage F3	1VQB-A										C33S	C33S	-4.3	2.17	-2.031	no	no	no	no	no	-2.272	no	no	no	no	no	-2.21357	no	no	no	no	no	4.03191	no	no	no	no	no
Gene V from Enterobacteria phage F4	1VQB-A										D36C	D36C	-2.1	0.5	0.806	no	no	no	no	no	0.038	no	no	no	no	no	-0.292119	no	no	no	no	no	0.743211	no	no	no	no	no
Gene V from Enterobacteria phage F5	1VQB-A										D36N	D36N	-1	0.29	-0.185	no	no	no	no	no	-0.416	no	no	no	no	no	-0.211855	no	no	no	no	no	1.02472	no	no	no	no	no
Gene V from Enterobacteria phage F6	1VQB-A										I47T	I47T	-7.6	2.28	-1.814	no	no	no	no	no	-2.79	no	no	no	no	no	-2.68471	no	no	no	no	no	3.51068	no	no	no	no	no
Gene V from Enterobacteria phage F7	1VQB-A										D50H	D50H	-1.6	0.52	-0.24	no	no	no	no	no	-0.185	no	no	no	no	no	-0.347065	no	no	no	no	no	1.52573	no	no	no	no	no
Gene V from Enterobacteria phage F8	1VQB-A										F68L	F68L	-4.3	0.78	-0.575	no	no	no	no	no	-0.847	no	no	no	no	no	-1.31051	no	no	no	no	no	0.302269	no	no	no	no	no
Gene V from Enterobacteria phage F9	1VQB-A										K69H	K69H	-1.3	-0.16	0.239	no	no	no	no	no	-0.62	no	no	no	no	no	-0.419812	no	no	no	no	no	0.32561	no	no	no	no	no
Gene V from Enterobacteria phage F10	1VQB-A										K69M	K69M	0.1	-0.17	0.232	no	no	no	no	no	0.463	no	no	no	no	no	0.120481	no	no	no	no	no	-0.195536	no	no	no	no	no
Gene V from Enterobacteria phage F11	1VQB-A										V70C	V70C	-3.3	0.06	-0.295	no	no	no	no	no	-0.482	no	no	no	no	no	-1.62584	no	no	no	no	no	0.200778	no	no	no	no	no
Gene V from Enterobacteria phage F12	1VQB-A										V70P	V70P	-5.1	-0.03	-0.365	no	no	no	no	no	-0.484	no	no	no	no	no	-1.99355	no	no	no	no	no	0.00818839	no	no	no	no	no
Gene V from Enterobacteria phage F13	1VQB-A										I6V	I6V	-0.68	0.9	-1.605	no	no	no	no	no	-2.388	no	no	no	no	no	-0.39065	no	no	no	no	no	1.49975	no	no	no	no	no
Gene V from Enterobacteria phage F14	1VQB-A										F13T	F13T	-0.67	1.55	-0.322	no	no	no	no	no	-0.897	no	no	no	no	no	-1.04873	no	no	no	no	no	0.798405	no	no	no	no	no
Gene V from Enterobacteria phage F15	1VQB-A										L28V	L28V	1.1	0.48	0.132	no	no	no	no	no	-0.455	no	no	no	no	no	-0.747401	no	no	no	no	no	0.279499	no	no	no	no	no
Gene V from Enterobacteria phage F16	1VQB-A										L32Y	L32Y	1.04	0.16	0.005	no	no	no	no	no	-0.841	no	no	no	no	no	0.063146	no	no	no	no	no	0.842209	no	no	no	no	no
Gene V from Enterobacteria phage F17	1VQB-A										C33M	C33M	-3.49	1.4	-0.096	no	no	no	no	no	0.042	no	no	no	no	no	-1.67906	no	no	no	no	no	1.20725	no	no	no	no	no
Gene V from Enterobacteria phage F18	1VQB-A										C33V	C33V	-0.18	0.65	0.479	no	no	no	no	no	-0.13	no	no	no	no	no	-0.778902	no	no	no	no	no	0.727632	no	no	no	no	no
Gene V from Enterobacteria phage F19	1VQB-A										V35A	V35A	-2.3	2.67	-1.363	no	no	no	no	no	-2.251	no	no	no	no	no	-1.66226	no	no	no	no	no	2.07815	no	no	no	no	no
Gene V from Enterobacteria phage F20	1VQB-A										V35C	V35C	-1.5	1.71	0.107	no	no	no	no	no	-1.325	no	no	no	no	no	-2.18651	no	no	no	no	no	0.834597	no	no	no	no	no
Gene V from Enterobacteria phage F21	1VQB-A										V35F	V35F	-3.2	1.07	0.971	no	no	no	no	no	-1.563	no	no	no	no	no	-1.48066	no	no	no	no	no	1.05596	no	no	no	no	no
Gene V from Enterobacteria phage F22	1VQB-A										V35I	V35I	-0.7	0.78	0.426	no	no	no	no	no	-0.428	no	no	no	no	no	-0.191572	no	no	no	no	no	0.443416	no	no	no	no	no
Gene V from Enterobacteria phage F23	1VQB-A										V35L	V35L	-2.7	1.24	0.905	no	no	no	no	no	-0.589	no	no	no	no	no	-0.747502	no	no	no	no	no	0.444618	no	no	no	no	no
Gene V from Enterobacteria phage F24	1VQB-A										V35M	V35M	-1.1	1.26	0.807	no	no	no	no	no	-0.864	no	no	no	no	no	-1.26419	no	no	no	no	no	1.28954	no	no	no	no	no
Gene V from Enterobacteria phage F25	1VQB-A										Y41F	Y41F	-0.6	-0.03	0.407	no	no	no	no	no	0.144	no	no	no	no	no	-0.052385	no	no	no	no	no	-0.327058	no	no	no	no	no
Gene V from Enterobacteria phage F26	1VQB-A										V45C	V45C	0	1.56	0.136	no	no	no	no	no	-0.774	no	no	no	no	no	-0.902923	no	no	no	no	no	1.0719	no	no	no	no	no
Gene V from Enterobacteria phage F27	1VQB-A										I47C	I47C	-5.3	1.86	-1.094	no	no	no	no	no	-1.887	no	no	no	no	no	-2.29087	no	no	no	no	no	2.32262	no	no	no	no	no
Gene V from Enterobacteria phage F28	1VQB-A										I47F	I47F	-2	0.8	-0.069	no	no	no	no	no	-1.79	no	no	no	no	no	-0.586675	no	no	no	no	no	2.1942	no	no	no	no	no
Gene V from Enterobacteria phage F29	1VQB-A										I47L	I47L	-0.7	1.09	0.711	no	no	no	no	no	-1.048	no	no	no	no	no	-0.674647	no	no	no	no	no	1.15233	no	no	no	no	no
Gene V from Enterobacteria phage F30	1VQB-A										I47M	I47M	-2.2	1.29	0.482	no	no	no	no	no	-1.123	no	no	no	no	no	-1.42611	no	no	no	no	no	2.35728	no	no	no	no	no
Gene V from Enterobacteria phage F31	1VQB-A										I47V	I47V	-2.6	0.96	-0.828	no	no	no	no	no	-1.888	no	no	no	no	no	-0.371121	no	no	no	no	no	1.05455	no	no	no	no	no
Gene V from Enterobacteria phage F32	1VQB-A										H64C	H64C	0.5	0.58	0.123	no	no	no	no	no	0.097	no	no	no	no	no	-0.811089	no	no	no	no	no	0.113368	no	no	no	no	no
Gene V from Enterobacteria phage F33	1VQB-A										L65P	L65P	-1.47	-0.47	-0.166	no	no	no	no	no	-0.349	no	no	no	no	no	0.648415	no	no	no	no	no	0.0771766	no	no	no	no	no
Gene V from Enterobacteria phage F34	1VQB-A										F73W	F73W	0.8	0.06	-0.169	no	no	no	no	no	-0.423	no	no	no	no	no	-0.0479707	no	no	no	no	no	-0.695356	no	no	no	no	no
Gene V from Enterobacteria phage F35	1VQB-A										M77I	M77I	1.6	-0.18	0.164	no	no	no	no	no	0.403	no	no	no	no	no	-0.746532	no	no	no	no	no	0.185047	no	no	no	no	no
Gene V from Enterobacteria phage F36	1VQB-A										M77V	M77V	1.2	-0.14	0.084	no	no	no	no	no	0.188	no	no	no	no	no	-0.567543	no	no	no	no	no	0.69535	no	no	no	no	no
Gene V from Enterobacteria phage F37	1VQB-A										R82C	R82C	-1.5	1.28	-0.718	no	no	no	no	no	-1.392	no	no	no	no	no	-0.772053	no	no	no	no	no	0.531056	no	no	no	no	no
Gene V from Enterobacteria phage F38	1VQB-A										A86T	A86T	-0.66	0.01	0.643	no	no	no	no	no	-0.359	no	no	no	no	no	-0.057027	no	no	no	no	no	-0.309966	no	no	no	no	no
Gene V from Enterobacteria phage F39	1VQB-A										A86V	A86V	0.47	-0.08	0.561	no	no	no	no	no	0.016	no	no	no	no	no	0.302526	no	no	no	no	no	-0.190355	no	no	no	no	no
Gene V from Enterobacteria phage F40	1VQB-A										I47A	I47A	-7.1	2.9	-2.133	no	no	no	no	no	-3.224	no	no	no	no	no	-2.72963	no	no	no	no	no	3.86554	no	no	no	no	no
Gene V from Enterobacteria phage F41	1VQB-A										C33A	C33A	-0.5	1.91	-0.572	no	no	no	no	no	-1.27	no	no	no	no	no	-0.379945	no	no	no	no	no	2.67032	no	no	no	no	no
Gene V from Enterobacteria phage F42	1VQB-A										C33I	C33I	-0.9	0.54	0.687	no	no	no	no	no	0.1	no	no	no	no	no	-1.23624	no	no	no	no	no	0.543126	no	no	no	no	no
Gene V from Enterobacteria phage F43	1VQB-A										C33L	C33L	-2.6	1.34	-0.013	no	no	no	no	no	-0.082	no	no	no	no	no	-1.62837	no	no	no	no	no	0.585375	no	no	no	no	no
Gene V from Enterobacteria phage F44	1VQB-A										C33T	C33T	-4.6	1.74	-0.017	no	no	no	no	no	-1.573	no	no	no	no	no	-1.92155	no	no	no	no	no	2.68999	no	no	no	no	no
Gene V from Enterobacteria phage F45	1VQB-A										V35T	V35T	-5.3	1.76	-0.934	no	no	no	no	no	-2.034	no	no	no	no	no	-2.23316	no	no	no	no	no	2.83964	no	no	no	no	no
Gene V from Enterobacteria phage F46	1VQB-A										L37A	L37A	-7.7	0.31	-0.021	no	no	no	no	no	-0.343	no	no	no	no	no	-1.79828	no	no	no	no	no	0.316864	no	no	no	no	no
Gene V from Enterobacteria phage F47	1VQB-A										L37C	L37C	-4.6	0.1	-0.216	no	no	no	no	no	-0.64	no	no	no	no	no	-1.1496	no	no	no	no	no	-0.191071	no	no	no	no	no
Gene V from Enterobacteria phage F48	1VQB-A										L37I	L37I	-1.4	0.16	-0.148	no	no	no	no	no	0.001	no	no	no	no	no	-0.534262	no	no	no	no	no	-0.209123	no	no	no	no	no
Gene V from Enterobacteria phage F49	1VQB-A										L37T	L37T	-5.2	-0.09	-0.229	no	no	no	no	no	-0.396	no	no	no	no	no	-1.20707	no	no	no	no	no	-0.188459	no	no	no	no	no
Gene V from Enterobacteria phage F50	1VQB-A										L37V	L37V	-3.5	0.13	-0.441	no	no	no	no	no	-0.094	no	no	no	no	no	-0.782771	no	no	no	no	no	-0.0211749	no	no	no	no	no
Gene V from Enterobacteria phage F51	1VQB-A										V45A	V45A	-2.1	2.33	-0.195	no	no	no	no	no	-1.347	no	no	no	no	no	-1.70445	no	no	no	no	no	1.4576	no	no	no	no	no
Gene V from Enterobacteria phage F52	1VQB-A										V45L	V45L	-3	0.99	0.464	no	no	no	no	no	-0.165	no	no	no	no	no	-0.787772	no	no	no	no	no	-0.0237877	no	no	no	no	no
Gene V from Enterobacteria phage F53	1VQB-A										V45T	V45T	-3.5	1.56	-0.413	no	no	no	no	no	-1.365	no	no	no	no	no	-1.03981	no	no	no	no	no	1.46736	no	no	no	no	no
Gene V from Enterobacteria phage F54	1VQB-A										L49A	L49A	-6.1	2.74	-1.715	no	no	no	no	no	-3.152	no	no	no	no	no	-2.20401	no	no	no	no	no	3.11006	no	no	no	no	no
Gene V from Enterobacteria phage F55	1VQB-A										L49C	L49C	-4.1	1.82	-0.754	no	no	no	no	no	-2.103	no	no	no	no	no	-1.80613	no	no	no	no	no	1.93263	no	no	no	no	no
Gene V from Enterobacteria phage F56	1VQB-A										L49I	L49I	-1.9	1.19	-0.331	no	no	no	no	no	-1.092	no	no	no	no	no	-1.22379	no	no	no	no	no	1.50923	no	no	no	no	no
Gene V from Enterobacteria phage F57	1VQB-A										L49T	L49T	-5.7	2.06	-1.516	no	no	no	no	no	-2.677	no	no	no	no	no	-2.19584	no	no	no	no	no	2.68593	no	no	no	no	no
Gene V from Enterobacteria phage F58	1VQB-A										L49V	L49V	-2.9	1.62	-1.051	no	no	no	no	no	-2.141	no	no	no	no	no	-1.43702	no	no	no	no	no	1.91003	no	no	no	no	no
Gene V from Enterobacteria phage F59	1VQB-A										V63C	V63C	-4.1	1.42	-0.25	no	no	no	no	no	-1.1	no	no	no	no	no	-0.479551	no	no	no	no	no	0.844358	no	no	no	no	no
Gene V from Enterobacteria phage F60	1VQB-A										V63T	V63T	-5	1.65	-0.572	no	no	no	no	no	-1.706	no	no	no	no	no	-1.74334	no	no	no	no	no	2.46687	no	no	no	no	no
Gene V from Enterobacteria phage F61	1VQB-A										S67C	S67C	-3.7	1.34	0.337	no	no	no	no	no	-0.381	no	no	no	no	no	-0.951741	no	no	no	no	no	-0.269265	no	no	no	no	no
Gene V from Enterobacteria phage F62	1VQB-A										S67T	S67T	-1.6	0.96	0.772	no	no	no	no	no	-0.496	no	no	no	no	no	-0.599237	no	no	no	no	no	-0.00175792	no	no	no	no	no
Gene V from Enterobacteria phage F63	1VQB-A										F68V	F68V	-5	0.91	-0.144	no	no	no	no	no	-0.971	no	no	no	no	no	-1.78721	no	no	no	no	no	1.09342	no	no	no	no	no
Gene V from Enterobacteria phage F64	1VQB-A										I78C	I78C	-4.4	0.01	-0.351	no	no	no	no	no	-0.679	no	no	no	no	no	-1.26927	no	no	no	no	no	0.146515	no	no	no	no	no
Gene V from Enterobacteria phage F65	1VQB-A										I78T	I78T	-6.6	-0.13	-0.568	no	no	no	no	no	-1.032	no	no	no	no	no	-1.99218	no	no	no	no	no	0.362843	no	no	no	no	no
Gene V from Enterobacteria phage F66	1VQB-A										I78V	I78V	-1.3	0.04	-0.464	no	no	no	no	no	-0.429	no	no	no	no	no	-0.20662	no	no	no	no	no	0.420668	no	no	no	no	no
Gene V from Enterobacteria phage F67	1VQB-A										L81C	L81C	-3.7	1.76	-1.427	no	no	no	no	no	-1.568	no	no	no	no	no	-1.09373	no	no	no	no	no	1.60594	no	no	no	no	no
Gene V from Enterobacteria phage F68	1VQB-A										L81T	L81T	-5.1	2.06	-1.98	no	no	no	no	no	-2.021	no	no	no	no	no	-1.20385	no	no	no	no	no	2.57516	no	no	no	no	no
Gene V from Enterobacteria phage F69	1VQB-A										L81V	L81V	-0.2	0.99	-0.992	no	no	no	no	no	-1.343	no	no	no	no	no	-0.323724	no	no	no	no	no	1.12239	no	no	no	no	no
Gene V from Enterobacteria phage F70	1VQB-A										V19C	V19C	-0.3	-0.02	-0.203	no	no	no	no	no	-0.55	no	no	no	no	no	-1.30081	no	no	no	no	no	0.100316	no	no	no	no	no
Gene V from Enterobacteria phage F71	1VQB-A										V19T	V19T	-0.6	-0.28	-0.199	no	no	no	no	no	-0.334	no	no	no	no	no	-0.022278	no	no	no	no	no	0.566775	no	no	no	no	no
Gene V from Enterobacteria phage F72	1VQB-A										K24V	K24V	0.8	-0.55	0.823	no	no	no	no	no	0.59	no	no	no	no	no	0.0996075	no	no	no	no	no	-1.1174	no	no	no	no	no
Gene V from Enterobacteria phage F73	1VQB-A										Y26R	Y26R	-0.4	0.99	0.071	no	no	no	no	no	-0.012	no	no	no	no	no	-0.960455	no	no	no	no	no	0.282417	no	no	no	no	no
Gene V from Enterobacteria phage F74	1VQB-A										E30N	E30N	-1.1	0.12	-0.545	no	no	no	no	no	-1.147	no	no	no	no	no	-0.846062	no	no	no	no	no	0.510966	no	no	no	no	no
Gene V from Enterobacteria phage F75	1VQB-A										L32H	L32H	-0.9	0.34	-0.495	no	no	no	no	no	-1.132	no	no	no	no	no	-0.0056525	no	no	no	no	no	1.83558	no	no	no	no	no
Gene V from Enterobacteria phage F76	1VQB-A										L32R	L32R	-1.6	0.31	-0.324	no	no	no	no	no	-0.477	no	no	no	no	no	0.373562	no	no	no	no	no	1.93428	no	no	no	no	no
Gene V from Enterobacteria phage F77	1VQB-A										L32W	L32W	2.8	0.42	0.112	no	no	no	no	no	-0.944	no	no	no	no	no	1.15592	no	no	no	no	no	0.491331	no	no	no	no	no
Gene V from Enterobacteria phage F78	1VQB-A										E40C	E40C	-1.6	0.35	-0.15	no	no	no	no	no	-0.354	no	no	no	no	no	-0.0550137	no	no	no	no	no	-0.0888546	no	no	no	no	no
Gene V from Enterobacteria phage F79	1VQB-A										E40T	E40T	-0.4	-0.01	-0.038	no	no	no	no	no	0.16	no	no	no	no	no	-0.0417259	no	no	no	no	no	-0.306499	no	no	no	no	no
Gene V from Enterobacteria phage F80	1VQB-A										Y41A	Y41A	-0.4	0.39	0.618	no	no	no	no	no	-0.01	no	no	no	no	no	-0.793094	no	no	no	no	no	-0.472661	no	no	no	no	no
Gene V from Enterobacteria phage F81	1VQB-A										V43C	V43C	-2.1	1.22	0.131	no	no	no	no	no	-0.635	no	no	no	no	no	-1.66948	no	no	no	no	no	0.285534	no	no	no	no	no
Gene V from Enterobacteria phage F82	1VQB-A										V43T	V43T	-1.6	0.88	-0.261	no	no	no	no	no	-1.095	no	no	no	no	no	-0.727406	no	no	no	no	no	0.829712	no	no	no	no	no
Gene V from Enterobacteria phage F83	1VQB-A										T48C	T48C	-0.8	1.34	0.235	no	no	no	no	no	-0.165	no	no	no	no	no	-0.954902	no	no	no	no	no	0.150036	no	no	no	no	no
Gene V from Enterobacteria phage F84	1VQB-A										T48V	T48V	0	0.67	0.013	no	no	no	no	no	0.323	no	no	no	no	no	-0.585687	no	no	no	no	no	0.0537938	no	no	no	no	no
Gene V from Enterobacteria phage F85	1VQB-A										T62C	T62C	-0.7	0.21	0.386	no	no	no	no	no	-0.254	no	no	no	no	no	-0.98529	no	no	no	no	no	0.379228	no	no	no	no	no
Gene V from Enterobacteria phage F86	1VQB-A										T62V	T62V	1.3	-0.19	0.458	no	no	no	no	no	0.349	no	no	no	no	no	-0.221485	no	no	no	no	no	0.157083	no	no	no	no	no
Gene V from Enterobacteria phage F87	1VQB-A										V70T	V70T	-3.5	-0.05	-0.162	no	no	no	no	no	-0.078	no	no	no	no	no	-1.08533	no	no	no	no	no	0.358168	no	no	no	no	no
Gene V from Enterobacteria phage F88	1VQB-A										M77A	M77A	-2.1	0.65	-0.607	no	no	no	no	no	-0.588	no	no	no	no	no	-0.838367	no	no	no	no	no	1.29966	no	no	no	no	no
Gene V from Enterobacteria phage F89	1VQB-A										M77C	M77C	0	0.25	-0.465	no	no	no	no	no	-0.531	no	no	no	no	no	-1.30204	no	no	no	no	no	0.971	no	no	no	no	no
Gene V from Enterobacteria phage F90	1VQB-A										M77F	M77F	-0.2	0.31	-0.17	no	no	no	no	no	0.13	no	no	no	no	no	-0.570987	no	no	no	no	no	-0.044	no	no	no	no	no
Gene V from Enterobacteria phage F91	1VQB-A										M77L	M77L	-1.2	0.26	-0.233	no	no	no	no	no	0.336	no	no	no	no	no	-0.717031	no	no	no	no	no	0.006	no	no	no	no	no
Gene V from Enterobacteria phage F92	1VQB-A										M77T	M77T	-0.8	0.05	-0.155	no	no	no	no	no	0.216	no	no	no	no	no	-0.701863	no	no	no	no	no	1.061	no	no	no	no	no
Peripheral subunit-binding domain from E. coli	1W4H-A	126-170	NA (NMR)	NA-NA	2.5% (red)	16.0% (red)	NA	53% green, 28% yellow, 15% cyan, <5% grey	no		A130G	A113G	-0.04	0.91	0.254	no	no	no	no	no	-0.621	no	no	no	no	no	-0.755639	no	no	no	no	no	0.683819	no	no	no	no	no
Peripheral subunit-binding domain from E. coli	1W4H-A										A134G	A117G	-0.37	0.87	0.563	no	no	no	no	no	-0.499	no	no	no	no	no	-0.266847	no	no	no	no	no	2.23945	no	no	no	no	no
Peripheral subunit-binding domain from E. coli	1W4H-A										A140G	A123G	-1.02	0.63	-0.096	no	no	no	no	no	-0.834	no	no	no	no	no	-1.17166	no	no	no	no	no	1.51868	no	no	no	no	no
Peripheral subunit-binding domain from E. coli	1W4H-A										A146G	A129G	-0.58	1.86	-0.326	no	no	no	no	no	-1.368	no	no	no	no	no	-0.789576	no	no	no	no	no	-0.318348	no	no	no	no	no
Peripheral subunit-binding domain from E. coli	1W4H-A										A148G	A131G	-0.43	0.36	-0.639	no	no	no	no	no	-0.493	no	no	no	no	no	-1.41489	no	no	no	no	no	1.331	no	no	no	no	no
Peripheral subunit-binding domain from E. coli	1W4H-A										A168G	A151G	-0.07	0.6	-0.37	no	no	no	no	no	-0.118	no	no	no	no	no	1.08499	no	no	no	no	no	1.09293	no	no	no	no	no
Peripheral subunit-binding domain from E. coli	1W4H-A										D162N	D145N	-3.1	0.83	0.078	no	no	no	no	no	-1.056	no	no	no	no	no	0.274942	no	no	no	no	no	2.0864	no	no	no	no	no
Peripheral subunit-binding domain from E. coli	1W4H-A										H166A	H149A	0.06	0.88	-0.537	no	no	no	no	no	-0.819	no	no	no	no	no	-2.69539	no	no	no	no	no	2.23093	no	no	no	no	no
Peripheral subunit-binding domain from E. coli	1W4H-A										H166G	H149G	-1.58	2	-0.812	no	no	no	no	no	-1.379	no	no	no	no	no	-0.0501155	no	no	no	no	no	2.36391	no	no	no	no	no
Peripheral subunit-binding domain from E. coli	1W4H-A										I135A	I118A	-1.63	2.02	-2.614	no	no	no	no	no	-2.88	no	no	no	no	no	-1.27225	no	no	no	no	no	0.857823	no	no	no	no	no
Peripheral subunit-binding domain from E. coli	1W4H-A										I135V	I118V	-0.03	0.94	-1.468	no	no	no	no	no	-1.743	no	no	no	no	no	-2.61483	no	no	no	no	no	2.48132	no	no	no	no	no
Peripheral subunit-binding domain from E. coli	1W4H-A										I149V	I132V	-0.75	1.24	-1.437	no	no	no	no	no	-1.862	no	no	no	no	no	-1.81034	no	no	no	no	no	1.95806	no	no	no	no	no
Peripheral subunit-binding domain from E. coli	1W4H-A										L131A	L114A	-0.94	1	-0.43	no	no	no	no	no	-1.165	no	no	no	no	no	-0.990406	no	no	no	no	no	0.497901	no	no	no	no	no
Peripheral subunit-binding domain from E. coli	1W4H-A										L138A	L121A	-1.67	1.79	-0.805	no	no	no	no	no	-2.4	no	no	no	no	no	-0.295067	no	no	no	no	no	1.34149	no	no	no	no	no
Peripheral subunit-binding domain from E. coli	1W4H-A										L139A	L122A	-3.5	2.8	-1.539	no	no	no	no	no	-3.071	no	no	no	no	no	-0.330199	no	no	no	no	no	-0.0600571	no	no	no	no	no
Peripheral subunit-binding domain from E. coli	1W4H-A										L144A	L127A	-1.9	2.57	-1.3	no	no	no	no	no	-2.51	no	no	no	no	no	-1.00342	no	no	no	no	no	0.228724	no	no	no	no	no
Peripheral subunit-binding domain from E. coli	1W4H-A										L158A	L141A	-2.12	2.79	-2.25	no	no	no	no	no	-3.121	no	no	no	no	no	-1.18758	no	no	no	no	no	-1.06557	no	no	no	no	no
Peripheral subunit-binding domain from E. coli	1W4H-A										P133A	P116A	0.38	0.51	-0.158	no	no	no	no	no	0.152	no	no	no	no	no	-2.39982	no	no	no	no	no	2.87775	no	no	no	no	no
Peripheral subunit-binding domain from E. coli	1W4H-A										S132G	S115G	-0.47	1.03	-0.922	no	no	no	no	no	-0.651	no	no	no	no	no	-0.957466	no	no	no	no	no	0.794259	no	no	no	no	no
Peripheral subunit-binding domain from E. coli	1W4H-A										T152A	T135A	-1.36	0.31	-0.591	no	no	no	no	no	-0.373	no	no	no	no	no	-0.450854	no	no	no	no	no	0.193105	no	no	no	no	no
Peripheral subunit-binding domain from E. coli	1W4H-A										T152S	T135S	-0.29	-0.06	-0.254	no	no	no	no	no	-0.04	no	no	no	no	no	-3.06158	no	no	no	no	no	1.59715	no	no	no	no	no
Peripheral subunit-binding domain from E. coli	1W4H-A										T159S	T142S	-1.63	1.4	-0.042	no	no	no	no	no	-1.311	no	no	no	no	no	-0.666233	no	no	no	no	no	-0.106596	no	no	no	no	no
Peripheral subunit-binding domain from E. coli	1W4H-A										V154G	V137G	-0.84	0.86	-0.248	no	no	no	no	no	-0.392	no	no	no	no	no	-1.72446	no	no	no	no	no	0.966342	no	no	no	no	no
Peripheral subunit-binding domain from E. coli	1W4H-A										V163A	V146A	-2.02	2.82	-0.696	no	no	no	no	no	-2.39	no	no	no	no	no	-0.29237	no	no	no	no	no	0.427382	no	no	no	no	no
Tryptophan synthase alpha-subunit from E. coli	1WQ5-A/B	Chain A= 1-56 / 65-183 /186-268 Chain B= 1001-1058 / 1064-1183 /1186 -1268	2.3	0.185-0.248	0.8% (red)	4.2% (red)	1.5% (blue)	Chain A= 75% green, 19% yellow, <5% orange, <5% grey Chain B= 71% green, 25% yellow, <5% orange, <5% grey	no		E49G	E49G	0.08
Tryptophan synthase alpha-subunit from E. coli	1WQ5-A/B										E49A	E49A	-0.08
Tryptophan synthase alpha-subunit from E. coli	1WQ5-A/B										E49V	E49V	0.14
Tryptophan synthase alpha-subunit from E. coli	1WQ5-A/B										E49I	E49I	0.46
Tryptophan synthase alpha-subunit from E. coli	1WQ5-A/B										E49L	E49L	0.44
Tryptophan synthase alpha-subunit from E. coli	1WQ5-A/B										E49P	E49P	0
Tryptophan synthase alpha-subunit from E. coli	1WQ5-A/B										E49Y	E49Y	-0.17
Tryptophan synthase alpha-subunit from E. coli	1WQ5-A/B										E49F	E49F	-0.86
Tryptophan synthase alpha-subunit from E. coli	1WQ5-A/B										E49W	E49W	-0.97
Tryptophan synthase alpha-subunit from E. coli	1WQ5-A/B										E49H	E49H	0.33
Tryptophan synthase alpha-subunit from E. coli	1WQ5-A/B										E49K	E49K	0.2
Tryptophan synthase alpha-subunit from E. coli	1WQ5-A/B										E49N	E49N	-0.69
Tryptophan synthase alpha-subunit from E. coli	1WQ5-A/B										E49Q	E49Q	-0.23
Tryptophan synthase alpha-subunit from E. coli	1WQ5-A/B										E49D	E49D	-0.8
Tryptophan synthase alpha-subunit from E. coli	1WQ5-A/B										E49C	E49C	0.01
Tryptophan synthase alpha-subunit from E. coli	1WQ5-A/B										E49T	E49T	-0.62
Tryptophan synthase alpha-subunit from E. coli	1WQ5-A/B										E49S	E49S	-0.59
Tryptophan synthase alpha-subunit from E. coli	1WQ5-A/B										C81S	C81S	-1.41
Tryptophan synthase alpha-subunit from E. coli	1WQ5-A/B										C81G	C81G	-1.58
Tryptophan synthase alpha-subunit from E. coli	1WQ5-A/B										C81A	C81A	-0.69
Tryptophan synthase alpha-subunit from E. coli	1WQ5-A/B										C81V	C81V	-1.32
Tryptophan synthase alpha-subunit from E. coli	1WQ5-A/B										C118S	C118S	-2.27
Tryptophan synthase alpha-subunit from E. coli	1WQ5-A/B										C118A	C118A	-1.36
Tryptophan synthase alpha-subunit from E. coli	1WQ5-A/B										C118V	C118V	-1.34
Tryptophan synthase alpha-subunit from E. coli	1WQ5-A/B										C154S	C154S	-1.72
Tryptophan synthase alpha-subunit from E. coli	1WQ5-A/B										C154A	C154A	-1.03
Tryptophan synthase alpha-subunit from E. coli	1WQ5-A/B										C154V	C154V	-1.12
Tryptophan synthase alpha-subunit from E. coli	1WQ5-A/B										G211R	G211R	0.1
Tryptophan synthase alpha-subunit from E. coli	1WQ5-A/B										P132A	P132A	-0.92
Tryptophan synthase alpha-subunit from E. coli	1WQ5-A/B										P132G	P132G	-0.78
Tryptophan synthase alpha-subunit from E. coli	1WQ5-A/B										P96A	P96A	-2
Tryptophan synthase alpha-subunit from E. coli	1WQ5-A/B										P207A	P207A	-1.64
Tryptophan synthase alpha-subunit from E. coli	1WQ5-A/B										P57A	P57A	-0.04
Tryptophan synthase alpha-subunit from E. coli	1WQ5-A/B										P62A	P62A	-0.52
Iso-1 cytochrome c from S. cerevisiae	1YCC-A	1-108	1.23	NA-NA	0 (blue)	4.5% (red)	NA	65% green, 31% yellow, <5% orange, <5% red	no		C102A	C108A	2.9	1.58	-0.238	no	no	no	no	no	-1.763	no	no	no	no	no	-0.975259	no	no	no	no	no	-0.60061	no	no	no	no	no
Iso-1 cytochrome c from S. cerevisiae	1YCC-A										C102S	C108S	2.8	1.36	-0.82	no	no	no	no	no	-2.153	no	no	no	no	no	-1.16498	no	no	no	no	no	-0.293025	no	no	no	no	no
Iso-1 cytochrome c from S. cerevisiae	1YCC-A										C102T	C108T	0.8	1.21	-0.246	no	no	no	no	no	-1.542	no	no	no	no	no	-0.967765	no	no	no	no	no	-0.072231	no	no	no	no	no
Iso-1 cytochrome c from S. cerevisiae	1YCC-A										F82Y	F88Y	-0.7	0.68	0.211	no	no	no	no	no	-0.341	no	no	no	no	no	-0.125961	no	no	no	no	no	-0.0937414	no	no	no	no	no
Iso-1 cytochrome c from S. cerevisiae	1YCC-A										K73I	K79I	-0.4	0.46	1.553	no	no	no	no	no	0.428	no	no	no	no	no	0.314132	no	no	no	no	no	0.741422	no	no	no	no	no
Iso-1 cytochrome c from S. cerevisiae	1YCC-A										K73V	K79V	0.1	0.54	1.774	no	no	no	no	no	0.328	no	no	no	no	no	0.259302	no	no	no	no	no	2.25612	no	no	no	no	no
Iso-1 cytochrome c from S. cerevisiae	1YCC-A										K73W	K79W	-1.6	0.43	1.252	no	no	no	no	no	-0.367	no	no	no	no	no	-0.124355	no	no	no	no	no	-0.60061	no	no	no	no	no
Iso-1 cytochrome c from S. cerevisiae	1YCC-A										L85A	L91A	-2.8	2.51	-1.576	no	no	no	no	no	-3.049	no	no	no	no	no	-1.82919	no	no	no	no	no	-0.376681	no	no	no	no	no
Iso-1 cytochrome c from S. cerevisiae	1YCC-A										N52A	N58A	0.63	0.37	0.152	no	no	no	no	no	-0.541	no	no	no	no	no	-0.35459	no	no	no	no	no	0.577028	no	no	no	no	no
Iso-1 cytochrome c from S. cerevisiae	1YCC-A										N52H	N58H	-1.27	0.33	1.041	no	no	no	no	no	-1.036	no	no	no	no	no	-0.326041	no	no	no	no	no	-0.150653	no	no	no	no	no
Iso-1 cytochrome c from S. cerevisiae	1YCC-A										N52I	N58I	3.14	-0.47	duplicato	no	no	no	no	no	duplicato	no	no	no	no	no	0.60202	no	no	no	no	no	-0.0454334	no	no	no	no	no
Iso-1 cytochrome c from S. cerevisiae	1YCC-A										N52I	N58I	4.2	-0.47	1.232	no	no	no	no	no	0.411	no	no	no	no	no	0.60202	no	no	no	no	no	0.185328	no	no	no	no	no
Iso-1 cytochrome c from S. cerevisiae	1YCC-A										N52L	N58L	2.56	-0.5	1.189	no	no	no			0.537	no	no	no	no	no	0.364901	no	no	no	no	no	-0.0259613	no	no	no	no	no
Iso-1 cytochrome c from S. cerevisiae	1YCC-A										N52M	N58M	2.25	-0.44	0.549	no	no	no			0.401	no	no	no	no	no	0.026939	no	no	no	no	no	0.434484	no	no	no	no	no
Iso-1 cytochrome c from S. cerevisiae	1YCC-A										N52Q	N58Q	-0.08	0.22	0.482	no	no	no			-0.952	no	no	no	no	no	-0.428507	no	no	no	no	no	0.199447	no	no	no	no	no
Iso-1 cytochrome c from S. cerevisiae	1YCC-A										N52S	N58S	-1.29	1.16	-1.226	no	no	no			-1.411	no	no	no	no	no	-0.502458	no	no	no	no	no	0.0513378	no	no	no	no	no
Iso-1 cytochrome c from S. cerevisiae	1YCC-A										N52T	N58T	-0.53	0.58	0.237	no	no	no			-0.493	no	no	no	no	no	-0.309072	no	no	no	no	no	1.00333	no	no	no	no	no
Iso-1 cytochrome c from S. cerevisiae	1YCC-A										N52V	N58V	1.67	-0.24	-0.1	no	no	no			0.201	no	no	no	no	no	0.347299	no	no	no	no	no	-0.589751	no	no	no	no	no
Iso-1 cytochrome c from S. cerevisiae	1YCC-A										P76G	P82G	-0.78	1.13	-0.096	no	no	no			-0.398	no	no	no	no	no	-1.19281	no	no	no	no	no	2.70969	no	no	no	no	no
Iso-1 cytochrome c from S. cerevisiae	1YCC-A										P76L	P82L	-3.44	0.84	0.042	no	no	no			-0.106	no	no	no	no	no	-1.00195	no	no	no	no	no	2.01896	no	no	no	no	no
Iso-1 cytochrome c from S. cerevisiae	1YCC-A										P76R	P82R	-0.97	0.83	-0.003	no	no	no			0.064	no	no	no	no	no	-0.560429	no	no	no	no	no	1.67695	no	no	no	no	no
Iso-1 cytochrome c from S. cerevisiae	1YCC-A										P76S	P82S	-1.89	0.58	-0.3	no	no	no			-0.548	no	no	no	no	no	-0.86496	no	no	no	no	no	1.22546	no	no	no	no	no
Iso-1 cytochrome c from S. cerevisiae	1YCC-A										P76V	P82V	-1.07	0.64	0.021	no	no	no			-0.13	no	no	no	no	no	-0.779363	no	no	no	no	no	0.324025	no	no	no	no	no
Iso-1 cytochrome c from S. cerevisiae	1YCC-A										P76W	P82W	-2.38	1.02	-0.465	no	no	no			-0.644	no	no	no	no	no	-1.62299	no	no	no	no	no	-0.225267	no	no	no	no	no
Iso-1 cytochrome c from S. cerevisiae	1YCC-A										P76Y	P82Y	-2.07	1.01	0.188	no	no	no			-0.452	no	no	no	no	no	-0.917861	no	no	no	no	no	-0.59636	no	no	no	no	no
Acyl-coenzyme a binding protein bovine	2ABD-A	1-86	NA (NMR)	NA-NA	10.1% (red)	17.5% (red)	NA	20% green, 55% yellow, 13% orange, 13% cyan	no		F5A	F6A	-2.52	2.79	-0.118	no	no	no			-2.91	no	no	no	no	no	-3.12812	no	no	no	no	no	2.05922	no	no	no	no	no
Acyl-coenzyme a binding protein bovine	2ABD-A										A9G	A10G	-1.81	1.84	-0.594	no	no	no			-0.975	no	no	no	no	no	-1.87363	no	no	no	no	no	2.07451	no	no	no	no	no
Acyl-coenzyme a binding protein bovine	2ABD-A										V12A	V13A	-1.69	1.79	-1.071	no	no	no			-1.905	no	no	no	no	no	-2.05863	no	no	no	no	no	0.965134	no	no	no	no	no
Acyl-coenzyme a binding protein bovine	2ABD-A										L15A	L16A	-3.1	2.21	-2.95	no	no	no			-3.474	no	no	no	no	no	-2.40051	no	no	no	no	no	2.19936	no	no	no	no	no
Acyl-coenzyme a binding protein bovine	2ABD-A										P19A	P20A	-1.07	1.89	-1.021	no	no	no			-1.586	no	no	no	no	no	-0.876022	no	no	no	no	no	1.14214	no	no	no	no	no
Acyl-coenzyme a binding protein bovine	2ABD-A										D21A	D22A	0.42	0.73	-0.126	no	no	no			-0.156	no	no	no	no	no	-0.550662	no	no	no	no	no	0.0507895	no	no	no	no	no
Acyl-coenzyme a binding protein bovine	2ABD-A										D21H	D22H	-0.56	0.72	-0.305	no	no	no			-0.49	no	no	no	no	no	-0.438715	no	no	no	no	no	0.884956	no	no	no	no	no
Acyl-coenzyme a binding protein bovine	2ABD-A										L25A	L26A	-1.02	1.42	-1.632	no	no	no			-2.885	no	no	no	no	no	-2.67842	no	no	no	no	no	2.63227	no	no	no	no	no
Acyl-coenzyme a binding protein bovine	2ABD-A										Y28A	Y29A	-2.47	1.73	-0.509	no	no	no			-1.889	no	no	no	no	no	-1.74125	no	no	no	no	no	1.94209	no	no	no	no	no
Acyl-coenzyme a binding protein bovine	2ABD-A										Y28F	Y29F	-1.06	0.74	-0.146	no	no	no			-0.433	no	no	no	no	no	-0.879391	no	no	no	no	no	0.0241717	no	no	no	no	no
Acyl-coenzyme a binding protein bovine	2ABD-A										Y28N	Y29N	-2.23	1.73	-0.492	no	no	no			-1.831	no	no	no	no	no	-1.6267	no	no	no	no	no	2.72607	no	no	no	no	no
Acyl-coenzyme a binding protein bovine	2ABD-A										Y31N	Y32N	-1.52	1.95	-0.159	no	no	no			-1.899	no	no	no	no	no	-1.74876	no	no	no	no	no	2.62611	no	no	no	no	no
Acyl-coenzyme a binding protein bovine	2ABD-A										K32A	K33A	-1.02	0.69	-0.773	no	no	no			-1.028	no	no	no	no	no	-0.485642	no	no	no	no	no	0.870583	no	no	no	no	no
Acyl-coenzyme a binding protein bovine	2ABD-A										K32R	K33R	-1.83	0.08	-0.401	no	no	no			-0.429	no	no	no	no	no	-0.794341	no	no	no	no	no	-0.344078	no	no	no	no	no
Acyl-coenzyme a binding protein bovine	2ABD-A										K32E	K33E	-1.68	0.52	-0.051	no	no	no			-0.986	no	no	no	no	no	-0.974102	no	no	no	no	no	0.705078	no	no	no	no	no
Acyl-coenzyme a binding protein bovine	2ABD-A										Q33A	Q34A	-3.66	1.57	-2.37	no	no	no			-2.669	no	no	no	no	no	-0.873245	no	no	no	no	no	0.839067	no	no	no	no	no
Acyl-coenzyme a binding protein bovine	2ABD-A										A34G	A35G	-1.57	1.48	-1.275	no	no	no			-1.879	no	no	no	no	no	-1.64206	no	no	no	no	no	1.44831	no	no	no	no	no
Acyl-coenzyme a binding protein bovine	2ABD-A										T35A	T36A	-1.09	0.44	-0.934	no	no	no			-0.086	no	no	no	no	no	-0.998606	no	no	no	no	no	0.780603	no	no	no	no	no
Acyl-coenzyme a binding protein bovine	2ABD-A										P44A	P45A	-1.4	1.06	0.578	no	no	no			-1.323	no	no	no	no	no	-0.832242	no	no	no	no	no	0.800265	no	no	no	no	no
Acyl-coenzyme a binding protein bovine	2ABD-A										K52M	K53M	0.18	0.15	0.26	no	no	no			0.314	no	no	no	no	no	-0.234648	no	no	no	no	no	0.00709528	no	no	no	no	no
Acyl-coenzyme a binding protein bovine	2ABD-A										K54A	K55A	-0.86	0.62	-0.524	no	no	no			-0.381	no	no	no	no	no	-0.599529	no	no	no	no	no	0.480962	no	no	no	no	no
Acyl-coenzyme a binding protein bovine	2ABD-A										K54M	K55M	0.27	-0.74	-0.331	no	no	no			0.101	no	no	no	no	no	-0.300445	no	no	no	no	no	-0.861207	no	no	no	no	no
Acyl-coenzyme a binding protein bovine	2ABD-A										E67A	E68A	-0.36	0.36	-0.42	no	no	no			-0.497	no	no	no	no	no	-0.516757	no	no	no	no	no	0.137799	no	no	no	no	no
Acyl-coenzyme a binding protein bovine	2ABD-A										Y73A	Y74A	-4.83	2.8	-1.298	no	no	no			-3.014	no	no	no	no	no	-2.03679	no	no	no	no	no	3.36676	no	no	no	no	no
Acyl-coenzyme a binding protein bovine	2ABD-A										Y73F	Y74F	0.27	0.59	0.245	no	no	no			-0.702	no	no	no	no	no	-1.10737	no	no	no	no	no	0.239607	no	no	no	no	no
Acyl-coenzyme a binding protein bovine	2ABD-A										V77A	V78A	-1.14	1.52	-1.533	no	no	no			-1.799	no	no	no	no	no	-1.91678	no	no	no	no	no	1.6476	no	no	no	no	no
Acyl-coenzyme a binding protein bovine	2ABD-A										L80A	L81A	-3.7	2.72	-3.395	no	no	no			-3.283	no	no	no	no	no	-2.32712	no	no	no	no	no	3.07988	no	no	no	no	no
Acidic fibroblast growth factor human	2AFG-A/B/C/D	Chain A= 10- 138 Chain B= 10-138 Chain C= 11-137 Chain D= 11-138	2	NA-NA	1.0% (red)	12.1% (red)	NA	Chain A= 46% green, 38% yellow, 7% orange, <5% red, 8% grey Chain B= 56% green, 30% yellow, 6% orange, 8% grey Chain C= 43% green, 36% yellow, 10% orange,<5% red, 9% grey Chain D= 46% green, 36% yellow, 10% orange, 9% grey	no		H21Y	H16Y	0.39														0.827711
Acidic fibroblast growth factor human	2AFG-A/B/C/D										L44F	L39F	0.47														-0.446794
Acidic fibroblast growth factor human	2AFG-A/B/C/D										H102Y	H97Y	0.1														0.396516
Acidic fibroblast growth factor human	2AFG-A/B/C/D										F108Y	F103Y	0.33														0.476636
Acidic fibroblast growth factor human	2AFG-A/B/C/D										V109I	V104Y	-0.11														-0.302262
Acidic fibroblast growth factor human	2AFG-A/B/C/D										C117S	C132S	-0.262906
Acidic fibroblast growth factor human	2AFG-A/B/C/D										L44P	L59P	0.69														-3.36445
Acidic fibroblast growth factor human	2AFG-A/B/C/D										L73V	L88V	-1.46														-1.10364
Acidic fibroblast growth factor human	2AFG-A/B/C/D										V109L	V124L	-0.57
Acidic fibroblast growth factor human	2AFG-A/B/C/D										L44F	L44F	0.72
Acidic fibroblast growth factor human	2AFG-A/B/C/D										F85W	F85W	-0.07														-0.909168
Acidic fibroblast growth factor human	2AFG-A/B/C/D										F132W	F132W	0.29
Acidic fibroblast growth factor human	2AFG-A/B/C/D										C117I	C132I	-1.2
Acidic fibroblast growth factor human	2AFG-A/B/C/D										L44W	L59W	3.4														-0.877939
Adenylate kinase S. cerevisiae	2AKY-A	3-220	1.96	0.176-NA	0 (blue)	3.9% (red)	1.8% (blue)	85% green, 14% yellow, <5% grey	no		N169D	N171D	-2.15	0.15	-0.111	no	no	no	no	no	-0.585	no	no	no	no	no	-0.107914	no	no	no	no	no	0.793	no	no	no	no	no
Adenylate kinase S. cerevisiae	2AKY-A										T77H	T79H	-2.15	0	0.724	no	no	no	no	no	-0.364	no	no	no	no	no	0.0305307	no	no	no	no	no	-0.144893	no	no	no	no	no
Adenylate kinase S. cerevisiae	2AKY-A										V8I	V10I	-1.2	0.94	0.764	no	no	no	no	no	-0.176	no	no	no	no	no	-0.123926	no	no	no	no	no	-0.122835	no	no	no	no	no
Adenylate kinase S. cerevisiae	2AKY-A										I213F	I215F	-1.91	1.15	-0.963	no	no	no	no	no	-1.989	no	no	no	no	no	-1.86943	no	no	no	no	no	2.54751	no	no	no	no	no
Chymotrypsin inhibitor-2 from barley	2CI2-I	19-83	2	NA-NA	3.2% (red)	18.6% (red)	NA	39% green, 31% yellow, 7% orange, <5% red, 22% grey	no		L27A	L28A	-2.66	2.41	-1.64	no	no	no	no	no	-3.158	no	no	no	no	no	-2.88951	no	no	no	no	no	2.3254	no	no	no	no	no
Chymotrypsin inhibitor-2 from barley	2CI2-I										V38A	V39A	-0.48	0.55	-0.726	no	no	no	no	no	-1.258	no	no	no	no	no	-1.23105	no	no	no	no	no	0.153514	no	no	no	no	no
Chymotrypsin inhibitor-2 from barley	2CI2-I										I39V	I40V	-1.29	1.31	-1.989	no	no	no	no	no	-2.111	no	no	no	no	no	-1.525	no	no	no	no	no	1.38731	no	no	no	no	no
Chymotrypsin inhibitor-2 from barley	2CI2-I										I48V	I49V	-1.1	0.92	-0.579	no	no	no	no	no	-1.341	no	no	no	no	no	-0.120947	no	no	no	no	no	0.963112	no	no	no	no	no
Chymotrypsin inhibitor-2 from barley	2CI2-I										I48A	I49A	-3.84	2	-2.166	no	no	no	no	no	-2.689	no	no	no	no	no	-1.61485	no	no	no	no	no	2.80699	no	no	no	no	no
Chymotrypsin inhibitor-2 from barley	2CI2-I										V66A	V67A	-4.88	3.3	-2.334	no	no	no	no	no	-2.725	no	no	no	no	no	-2.8857	no	no	no	no	no	3.61195	no	no	no	no	no
Chymotrypsin inhibitor-2 from barley	2CI2-I										L68A	L69A	-3.82	3.48	-2.114	no	no	no	no	no	-3.287	no	no	no	no	no	-2.97206	no	no	no	no	no	3.63168	no	no	no	no	no
Chymotrypsin inhibitor-2 from barley	2CI2-I										V70A	V71A	-1.95	2.85	-1.521	no	no	no	no	no	-2.488	no	no	no	no	no	-2.49516	no	no	no	no	no	2.3471	no	no	no	no	no
Chymotrypsin inhibitor-2 from barley	2CI2-I										I76V	I77V	0.2	1.22	-1.301	no	no	no	no	no	-2.347	no	no	no	no	no	-0.139459	no	no	no	no	no	1.079	no	no	no	no	no
Chymotrypsin inhibitor-2 from barley	2CI2-I										I76A	I77A	-4.25	2.86	-2.719	no	no	no	no	no	-3.441	no	no	no	no	no	-2.81795	no	no	no	no	no	3.13591	no	no	no	no	no
Chymotrypsin inhibitor-2 from barley	2CI2-I										T58D	T40D	0.04	-0.24	0.55	no	no	no	no	no	0.271	no	no	no	no	no	-0.450703	no	no	no	no	no	-0.284137	no	no	no	no	no
Chymotrypsin inhibitor-2 from barley	2CI2-I										T58A	T40A	-0.69	-0.11	0.702	no	no	no	no	no	0.261	no	no	no	no	no	-0.988433	no	no	no	no	no	0.355616	no	no	no	no	no
Chymotrypsin inhibitor-2 from barley	2CI2-I										E60A	E42A	-0.69	0.29	-0.13	no	no	no	no	no	-0.226	no	no	no	no	no	-0.8054	no	no	no	no	no	0.619793	no	no	no	no	no
Chymotrypsin inhibitor-2 from barley	2CI2-I										T22V	T4V	-0.32	0.54	-0.157	no	no	no	no	no	0.177	no	no	no	no	no	-0.399442	no	no	no	no	no	-0.377503	no	no	no	no	no
Chymotrypsin inhibitor-2 from barley	2CI2-I										T22A	T4A	-0.85	0.82	0.35	no	no	no	no	no	-0.378	no	no	no	no	no	-0.849982	no	no	no	no	no	0.538566	no	no	no	no	no
Chymotrypsin inhibitor-2 from barley	2CI2-I										T22G	T4G	-1.16	1.33	-0.064	no	no	no	no	no	-0.778	no	no	no	no	no	-1.55568	no	no	no	no	no	0.734511	no	no	no	no	no
Chymotrypsin inhibitor-2 from barley	2CI2-I										I49V	I31V	0.08	0.24	0.427	no	no	no	no	no	-0.428	no	no	no	no	no	-0.0681122	no	no	no	no	no	-0.0499153	no	no	no	no	no
Chymotrypsin inhibitor-2 from barley	2CI2-I										I49A	I31A	-2.12	1.45	-0.603	no	no	no	no	no	-1.542	no	no	no	no	no	-1.944	no	no	no	no	no	1.47782	no	no	no	no	no
Chymotrypsin inhibitor-2 from barley	2CI2-I										I49G	I31G	-3.52	1.55	-0.402	no	no	no	no	no	-1.729	no	no	no	no	no	-3.02653	no	no	no	no	no	0.799384	no	no	no	no	no
Chymotrypsin inhibitor-2 from barley	2CI2-I										I49T	I31T	-1.34	0.56	-0.3	no	no	no	no	no	-1.406	no	no	no	no	no	-1.66036	no	no	no	no	no	0.944423	no	no	no	no	no
Chymotrypsin inhibitor-2 from barley	2CI2-I										V53T	V35T	-1.03	0.58	0.314	no	no	no	no	no	-0.791	no	no	no	no	no	-1.06543	no	no	no	no	no	0.92567	no	no	no	no	no
Chymotrypsin inhibitor-2 from barley	2CI2-I										V53A	V35A	-0.64	0.47	-0.72	no	no	no	no	no	-0.644	no	no	no	no	no	-1.29377	no	no	no	no	no	1.02673	no	no	no	no	no
Chymotrypsin inhibitor-2 from barley	2CI2-I										V53G	V35G	-2.43	1.39	-1.16	no	no	no	no	no	-0.937	no	no	no	no	no	-2.1134	no	no	no	no	no	0.881013	no	no	no	no	no
Chymotrypsin inhibitor-2 from barley	2CI2-I										A77G	A59G	-1.88	0.65	-0.224	no	no	no	no	no	-1.056	no	no	no	no	no	-1.34161	no	no	no	no	no	0.748828	no	no	no	no	no
Chymotrypsin inhibitor-2 from barley	2CI2-I										V79T	V61T	-0.38	0.99	-0.668	no	no	no	no	no	-1.675	no	no	no	no	no	-1.02765	no	no	no	no	no	0.880905	no	no	no	no	no
Chymotrypsin inhibitor-2 from barley	2CI2-I										V79A	V61A	-1.51	1.28	-1.159	no	no	no	no	no	-1.359	no	no	no	no	no	-1.38006	no	no	no	no	no	1.68412	no	no	no	no	no
Chymotrypsin inhibitor-2 from barley	2CI2-I										V79G	V61G	-3.24	1.81	-2.107	no	no	no	no	no	-1.807	no	no	no	no	no	-2.04339	no	no	no	no	no	1.45027	no	no	no	no	no
Chymotrypsin inhibitor-2 from barley	2CI2-I										V82T	V64T	-1.15	1.2	-0.415	no	no	no	no	no	-1.728	no	no	no	no	no	-0.834667	no	no	no	no	no	1.298	no	no	no	no	no
Chymotrypsin inhibitor-2 from barley	2CI2-I										V82A	V64A	-1.45	1.55	-2.013	no	no	no	no	no	-1.951	no	no	no	no	no	-0.88844	no	no	no	no	no	1.89531	no	no	no	no	no
Chymotrypsin inhibitor-2 from barley	2CI2-I										V82G	V64G	-3.5	2.41	-1.705	no	no	no	no	no	-2.402	no	no	no	no	no	-1.47035	no	no	no	no	no	2.59317	no	no	no	no	no
Chymotrypsin inhibitor-2 from barley	2CI2-I										K21A	K3A	-0.55	0.88	-0.171	no	no	no	no	no	-0.25	no	no	no	no	no	-0.752327	no	no	no	no	no	0.317063	no	no	no	no	no
Chymotrypsin inhibitor-2 from barley	2CI2-I										K21M	K3M	-0.67	0.5	-0.378	no	no	no	no	no	0.007	no	no	no	no	no	-0.394581	no	no	no	no	no	-0.227968	no	no	no	no	no
Chymotrypsin inhibitor-2 from barley	2CI2-I										P25A	P7A	-1.57	0.72	0.797	no	no	no	no	no	-0.456	no	no	no	no	no	-0.996165	no	no	no	no	no	-0.573185	no	no	no	no	no
Chymotrypsin inhibitor-2 from barley	2CI2-I										E26A	E8A	-0.47	0.59	-0.535	no	no	no	no	no	-0.052	no	no	no	no	no	-0.57051	no	no	no	no	no	0.786232	no	no	no	no	no
Chymotrypsin inhibitor-2 from barley	2CI2-I										E26Q	E8Q	-0.62	0.2	-0.962	no	no	no	no	no	-0.462	no	no	no	no	no	-0.400141	no	no	no	no	no	-0.184959	no	no	no	no	no
Chymotrypsin inhibitor-2 from barley	2CI2-I										K30A	K12A	0.42	0.55	-0.411	no	no	no	no	no	-0.185	no	no	no	no	no	-0.660648	no	no	no	no	no	0.69887	no	no	no	no	no
Chymotrypsin inhibitor-2 from barley	2CI2-I										S31G	S13G	-0.8	2.24	0.448	no	no	no	no	no	-0.52	no	no	no	no	no	-1.30918	no	no	no	no	no	1.34942	no	no	no	no	no
Chymotrypsin inhibitor-2 from barley	2CI2-I										S31A	S13A	-0.89	1.94	0.485	no	no	no	no	no	-0.173	no	no	no	no	no	-0.375467	no	no	no	no	no	1.27362	no	no	no	no	no
Chymotrypsin inhibitor-2 from barley	2CI2-I										E33Q	E15Q	-0.29	0.45	0.133	no	no	no	no	no	-0.105	no	no	no	no	no	-0.328615	no	no	no	no	no	0.182448	no	no	no	no	no
Chymotrypsin inhibitor-2 from barley	2CI2-I										E33D	E15D	-0.52	0.31	-0.004	no	no	no	no	no	-0.459	no	no	no	no	no	-0.327784	no	no	no	no	no	0.390031	no	no	no	no	no
Chymotrypsin inhibitor-2 from barley	2CI2-I										E33N	E15N	-0.7	0.74	0.156	no	no	no	no	no	-0.314	no	no	no	no	no	-0.600805	no	no	no	no	no	0.472907	no	no	no	no	no
Chymotrypsin inhibitor-2 from barley	2CI2-I										E34Q	E16Q	-0.47	0.15	-0.052	no	no	no	no	no	-0.515	no	no	no	no	no	-0.33291	no	no	no	no	no	0.20749	no	no	no	no	no
Chymotrypsin inhibitor-2 from barley	2CI2-I										E34D	E16D	-0.74	0.45	-0.905	no	no	no	no	no	-0.813	no	no	no	no	no	-0.38794	no	no	no	no	no	0.52525	no	no	no	no	no
Chymotrypsin inhibitor-2 from barley	2CI2-I										E34N	E16N	-1.07	0.82	-0.769	no	no	no	no	no	-0.768	no	no	no	no	no	-0.743208	no	no	no	no	no	0.862332	no	no	no	no	no
Chymotrypsin inhibitor-2 from barley	2CI2-I										A35G	A17G	-1.09	2.05	-0.841	no	no	no	no	no	-1.822	no	no	no	no	no	-2.20168	no	no	no	no	no	2.24917	no	no	no	no	no
Chymotrypsin inhibitor-2 from barley	2CI2-I										K36A	K18A	-0.49	0.08	-0.5	no	no	no	no	no	-0.321	no	no	no	no	no	-0.280052	no	no	no	no	no	0.336027	no	no	no	no	no
Chymotrypsin inhibitor-2 from barley	2CI2-I										K36G	K18G	-2.32	1.44	-1.216	no	no	no	no	no	-1.154	no	no	no	no	no	-1.3056	no	no	no	no	no	1.56541	no	no	no	no	no
Chymotrypsin inhibitor-2 from barley	2CI2-I										K37A	K19A	0.22	0.17	-0.006	no	no	no	no	no	0.305	no	no	no	no	no	0.395666	no	no	no	no	no	0.045109	no	no	no	no	no
Chymotrypsin inhibitor-2 from barley	2CI2-I										K37G	K19G	-0.98	1.34	0.301	no	no	no	no	no	-0.377	no	no	no	no	no	-1.14762	no	no	no	no	no	1.35908	no	no	no	no	no
Chymotrypsin inhibitor-2 from barley	2CI2-I										L40A	L22A	-1.33	0.8	-1.915	no	no	no	no	no	-1.503	no	no	no	no	no	-1.28253	no	no	no	no	no	0.88077	no	no	no	no	no
Chymotrypsin inhibitor-2 from barley	2CI2-I										L40G	L22G	-1.38	1.96	-1.527	no	no	no	no	no	-2.422	no	no	no	no	no	-2.60656	no	no	no	no	no	1.0027	no	no	no	no	no
Chymotrypsin inhibitor-2 from barley	2CI2-I										Q41A	Q23A	-0.02	0.04	0.14	no	no	no	no	no	0.24	no	no	no	no	no	-0.1375	no	no	no	no	no	0.0724562	no	no	no	no	no
Chymotrypsin inhibitor-2 from barley	2CI2-I										Q41G	Q23G	-0.6	0.75	0.246	no	no	no	no	no	-0.187	no	no	no	no	no	-0.605517	no	no	no	no	no	0.952535	no	no	no	no	no
Chymotrypsin inhibitor-2 from barley	2CI2-I										D42A	D24A	-0.96	-0.25	-0.103	no	no	no	no	no	0.238	no	no	no	no	no	-0.591341	no	no	no	no	no	0.171174	no	no	no	no	no
Chymotrypsin inhibitor-2 from barley	2CI2-I										K43G	K25G	-3.19	1.82	-1.211	no	no	no	no	no	-2.027	no	no	no	no	no	-1.63737	no	no	no	no	no	2.09341	no	no	no	no	no
Chymotrypsin inhibitor-2 from barley	2CI2-I										L51A	L33A	-2.37	2.11	-0.659	no	no	no	no	no	-1.748	no	no	no	no	no	-2.59063	no	no	no	no	no	2.33088	no	no	no	no	no
Chymotrypsin inhibitor-2 from barley	2CI2-I										L51I	L33I	-0.26	0.81	0.401	no	no	no	no	no	-0.067	no	no	no	no	no	-0.413423	no	no	no	no	no	0.761101	no	no	no	no	no
Chymotrypsin inhibitor-2 from barley	2CI2-I										L51V	L33V	-0.5	1.12	-0.345	no	no	no	no	no	-0.385	no	no	no	no	no	-0.805832	no	no	no	no	no	1.15712	no	no	no	no	no
Chymotrypsin inhibitor-2 from barley	2CI2-I										P52A	P34A	-0.17	0.29	0.69	no	no	no	no	no	-0.115	no	no	no	no	no	-0.907128	no	no	no	no	no	0.0625991	no	no	no	no	no
Chymotrypsin inhibitor-2 from barley	2CI2-I										T55S	T37S	-0.02	0.59	-0.321	no	no	no	no	no	-0.496	no	no	no	no	no	-0.25301	no	no	no	no	no	0.100554	no	no	no	no	no
Chymotrypsin inhibitor-2 from barley	2CI2-I										T55V	T37V	-0.76	-0.12	0.624	no	no	no	no	no	0.194	no	no	no	no	no	-0.316239	no	no	no	no	no	0.491857	no	no	no	no	no
Chymotrypsin inhibitor-2 from barley	2CI2-I										T55A	T37A	0.23	0.35	0.332	no	no	no	no	no	-0.131	no	no	no	no	no	-0.456566	no	no	no	no	no	0.545039	no	no	no	no	no
Chymotrypsin inhibitor-2 from barley	2CI2-I										I56A	I38A	-0.03	-0.06	-0.276	no	no	no	no	no	-0.474	no	no	no	no	no	-0.503928	no	no	no	no	no	-0.54183	no	no	no	no	no
Chymotrypsin inhibitor-2 from barley	2CI2-I										V57A	V39A	-1.47	1.51	-0.151	no	no	no	no	no	-0.331	no	no	no	no	no	-2.05457	no	no	no	no	no	0.733435	no	no	no	no	no
Chymotrypsin inhibitor-2 from barley	2CI2-I										R62A	R44A	-0.58	0.75	0.029	no	no	no	no	no	-0.714	no	no	no	no	no	-0.710128	no	no	no	no	no	0.320816	no	no	no	no	no
Chymotrypsin inhibitor-2 from barley	2CI2-I										D64A	D46A	-0.8	1.48	0.462	no	no	no	no	no	-0.299	no	no	no	no	no	-0.617367	no	no	no	no	no	1.22453	no	no	no	no	no
Chymotrypsin inhibitor-2 from barley	2CI2-I										F69L	F51L	-2.11	1.1	-1.676	no	no	no	no	no	-1.813	no	no	no	no	no	-1.8065	no	no	no	no	no	0.386782	no	no	no	no	no
Chymotrypsin inhibitor-2 from barley	2CI2-I										F69V	F51V	-2.39	1.09	-1.246	no	no	no	no	no	-2.029	no	no	no	no	no	-1.98471	no	no	no	no	no	0.683335	no	no	no	no	no
Chymotrypsin inhibitor-2 from barley	2CI2-I										F69A	F51A	-3.84	2.6	-3.055	no	no	no	no	no	-3.194	no	no	no	no	no	-2.84611	no	no	no	no	no	2.05822	no	no	no	no	no
Chymotrypsin inhibitor-2 from barley	2CI2-I										D71A	D53A	-3.41	1.27	-0.252	no	no	no	no	no	-0.454	no	no	no	no	no	-0.238467	no	no	no	no	no	0.103879	no	no	no	no	no
Chymotrypsin inhibitor-2 from barley	2CI2-I										K72N	K54N	0	-0.11	-0.135	no	no	no	no	no	0.024	no	no	no	no	no	-0.250903	no	no	no	no	no	-0.34719	no	no	no	no	no
Chymotrypsin inhibitor-2 from barley	2CI2-I										N75D	N57D	-1.21	0.88	-0.13	no	no	no	no	no	-1.372	no	no	no	no	no	-0.581982	no	no	no	no	no	1.31963	no	no	no	no	no
Chymotrypsin inhibitor-2 from barley	2CI2-I										N75A	N57A	-0.83	0.71	0.083	no	no	no	no	no	-0.108	no	no	no	no	no	-0.393452	no	no	no	no	no	0.916203	no	no	no	no	no
Chymotrypsin inhibitor-2 from barley	2CI2-I										P80A	P62A	-3.34	1.85	-0.257	no	no	no	no	no	-1.927	no	no	no	no	no	-0.0235815	no	no	no	no	no	0.780123	no	no	no	no	no
Chymotrypsin inhibitor-2 from barley	2CI2-I										K43A	K25A	-0.65	1.39	-0.716	no	no	no	no	no	-1.296	no	no	no	no	no	-0.383084	no	no	no	no	no	1.22741	no	no	no	no	no
Chymotrypsin inhibitor-2 from barley	2CI2-I										K43A	K44A	0.64	1.39	-0.716	no	no	no	no	no		no	no	no	no	no	-0.383084	no	no	no	no	no	1.22741	no	no	no	no	no
Chymotrypsin inhibitor-2 from barley	2CI2-I										E45A	E27A	-0.32	0.29	-0.487	no	no	no	no	no	-0.632	no	no	no	no	no	0.297971	no	no	no	no	no	0.988859	no	no	no	no	no
Chymotrypsin inhibitor-2 from barley	2CI2-I										E45A	E46A	0.57	0.29	-0.487	no	no	no	no	no		no	no	no	no	no	0.297971	no	no	no	no	no	0.988859	no	no	no	no	no
Chymotrypsin inhibitor-2 from barley	2CI2-I										P44A	P26A	-1.76	0.69	0.452	no	no	no	no	no	-0.255	no	no	no	no	no	-0.981725	no	no	no	no	no	-0.0811019	no	no	no	no	no
Chymotrypsin inhibitor-2 from barley	2CI2-I										P44A	P45A	1.93	0.69	0.452	no	no	no	no	no		no	no	no	no	no	-0.981725	no	no	no	no	no	-0.0811019	no	no	no	no	no
Ribose-binding protein from E. coli	2DRI-A	1-271	1.6	0.194-NA	0.4% (red)	2.9% (red)	1.5% (blue)	89% green, 10% yellow, 1% red	no		L62C	L87C	-2.7	1.97	0.322	no	no	no	no	no	-1.997	no	no	no	no	no	-1.70328	no	no	no	no	no	1.206	no	no	no	no	no
Ribose-binding protein from E. coli	2DRI-A										A188C	A213C	-1.8	-0.66	0.216	no	no	no	no	no	-1.624	no	no	no	no	no	1.49626	no	no	no	no	no	-1.159	no	no	no	no	no
HPr protein from B. subtilis	2HPR-A	1-87	2	NA-NA	0 (blue)	7.8% (red)	NA	68% green, 28% yellow, 5% orange	no		S46D	S46D	0.7	0.53	-0.097	no	no	no	no	no	0.548	no	no	no	no	no	-0.524376	no	no	no	no	no	-0.168	no	no	no	no	no
Lysozyme PHAGE T4	2LZM-A 1L63	1-164	1.7	NA-NA	0.6% (red)	13.8% (red)	NA	71% green, 18% yellow, 9% orange, <5% red	no		I58T	I58T	-3.4	1.98	-2.06	no	no	no	no	no	-2.667	no	no	no	no	no	-2.7434	no	no	no	no	no	3.00027	no	no	no	no	no
Lysozyme PHAGE T4	2LZM-A 1L63										N101A	N101A	-1.5	0.47	0.808	no	no	no	no	no	-0.673	no	no	no	no	no	-0.489759	no	no	no	no	no	-0.0117269	no	no	no	no	no
Lysozyme PHAGE T4	2LZM-A 1L63										Q105M	Q105M	-1.2	0.27	0.352	no	no	no	no	no	0.946	no	no	no	no	no	-0.119939	no	no	no	no	no	-0.0921354	no	no	no	no	no
Lysozyme PHAGE T4	2LZM-A 1L63										V149A	V149A	-3.15	1.92	-1.366	no	no	no	no	no	-1.995	no	no	no	no	no	-1.3193	no	no	no	no	no	2.20686	no	no	no	no	no
Lysozyme PHAGE T4	2LZM-A 1L63										V149S	V149S	-4.4	1.98	-1.918	no	no	no	no	no	-2.923	no	no	no	no	no	-1.79672	no	no	no	no	no	2.82788	no	no	no	no	no
Lysozyme PHAGE T4	2LZM-A 1L63										V149C	V149C	-2	1.28	-0.584	no	no	no	no	no	-1.289	no	no	no	no	no	-1.20948	no	no	no	no	no	2.51257	no	no	no	no	no
Lysozyme PHAGE T4	2LZM-A 1L63										V149T	V149T	-3	1.7	-0.096	no	no	no	no	no	-2.407	no	no	no	no	no	-1.1589	no	no	no	no	no	2.05781	no	no	no	no	no
Lysozyme PHAGE T4	2LZM-A 1L63										V149I	V149I	0	0.45	0.106	no	no	no	no	no	-0.027	no	no	no	no	no	-0.132229	no	no	no	no	no	0.610465	no	no	no	no	no
Lysozyme PHAGE T4	2LZM-A 1L63										V149G	V149G	-4.9	3.37	-2.104	no	no	no	no	no	-3.03	no	no	no	no	no	-2.21285	no	no	no	no	no	3.39836	no	no	no	no	no
Lysozyme PHAGE T4	2LZM-A 1L63										T152A	T152A	-1.5	0.48	0.516	no	no	no	no	no	-1.375	no	no	no	no	no	-0.493012	no	no	no	no	no	1.64765	no	no	no	no	no
Lysozyme PHAGE T4	2LZM-A 1L63										T152S	T152S	-2	1.25	-0.287	no	no	no	no	no	-1.953	no	no	no	no	no	-0.577144	no	no	no	no	no	2.35501	no	no	no	no	no
Lysozyme PHAGE T4	2LZM-A 1L63										T152C	T152C	-0.5	0.09	-0.29	no	no	no	no	no	-0.928	no	no	no	no	no	-0.119541	no	no	no	no	no	1.41534	no	no	no	no	no
Lysozyme PHAGE T4	2LZM-A 1L63										T152V	T152V	0.2	0.44	0.424	no	no	no	no	no	-0.779	no	no	no	no	no	0.30028	no	no	no	no	no	0.95173	no	no	no	no	no
Lysozyme PHAGE T4	2LZM-A 1L63										T152I	T152I	-0.4	0.15	1.916	no	no	no	no	no	-0.522	no	no	no	no	no	0.477295	no	no	no	no	no	-0.121149	no	no	no	no	no
Lysozyme PHAGE T4	2LZM-A?										K60P	K60P	0	0.02	-0.847	no	no	no	no	no	-0.06	no	no	no	no	no	-0.719636	no	no	no	no	no	-0.205054	no	no	no	no	no
Lysozyme PHAGE T4	2LZM-A?										G77A	G77A	0.4	0.19	0.203	no	no	no	no	no	-0.275	no	no	no	no	no	0.498495	no	no	no	no	no	0.0551433	no	no	no	no	no
Lysozyme PHAGE T4	2LZM-A?										A82P	A82P	0.8	-0.62	0.003	no	no	no	no	no	-0.342	no	no	no	no	no	-0.0825166	no	no	no	no	no	0.0379091	no	no	no	no	no
Lysozyme PHAGE T4	2LZM-A?										A93P	A93P	0.1	-0.2	-0.284	no	no	no	no	no	-0.601	no	no	no	no	no	0.0651418	no	no	no	no	no	0.396321	no	no	no	no	no
Lysozyme PHAGE T4	2LZM-A?										G113A	G113A	0.3	0.18	-0.084	no	no	no	no	no	0.208	no	no	no	no	no	-0.309266	no	no	no	no	no	-0.628103	no	no	no	no	no
Lysozyme PHAGE T4	2LZM-A?										S38D	S38D	0.6	0.4	0.037	no	no	no	no	no	0.69	no	no	no	no	no	-0.298926	no	no	no	no	no	0.496034	no	no	no	no	no
Lysozyme PHAGE T4	2LZM-A?										T115E	T115E	0.04	-0.02	0.253	no	no	no	no	no	1.177	no	no	no	no	no	-0.41339	no	no	no	no	no	-0.844029	no	no	no	no	no
Lysozyme PHAGE T4	2LZM-A?										N116D	N116D	0.6	-0.31	0.219	no	no	no	no	no	0.396	no	no	no	no	no	-0.353726	no	no	no	no	no	0.109532	no	no	no	no	no
Lysozyme PHAGE T4	2LZM-A?										R119M	R119M	0.1	0.35	0.126	no	no	no	no	no	0.106	no	no	no	no	no	-0.296784	no	no	no	no	no	0.202892	no	no	no	no	no
Lysozyme PHAGE T4	2LZM-A?										N144D	N144D	0.5	-0.32	0.381	no	no	no	no	no	0.646	no	no	no	no	no	-0.22752	no	no	no	no	no	-0.400195	no	no	no	no	no
Lysozyme PHAGE T4	2LZM-A?										Q123E	Q123E	0.4	0.12	0.089	no	no	no	no	no	0.379	no	no	no	no	no	-0.21694	no	no	no	no	no	-0.107637	no	no	no	no	no
Lysozyme PHAGE T4	2LZM-A?										K60H	K60H	-0.1	0.13	-0.819	no	no	no	no	no	-0.706	no	no	no	no	no	-0.482691	no	no	no	no	no	0.0624866	no	no	no	no	no
Lysozyme PHAGE T4	2LZM-A?										S90H	S90H	-1.1	0.48	-0.669	no	no	no	no	no	-0.626	no	no	no	no	no	-0.198593	no	no	no	no	no	0.6674	no	no	no	no	no
Lysozyme PHAGE T4	2LZM-A?										K83H	K83H	-0.4	-0.14	0.107	no	no	no	no	no	-0.354	no	no	no	no	no	-0.135572	no	no	no	no	no	-0.436305	no	no	no	no	no
Lysozyme PHAGE T4	2LZM-A?										K16E	K16E	0.5	0.13	0.05	no	no	no	no	no	0.484	no	no	no	no	no	-0.460751	no	no	no	no	no	0.378263	no	no	no	no	no
Lysozyme PHAGE T4	2LZM-A?										R154E	R154E	-1.1	0.63	-0.473	no	no	no	no	no	0.122	no	no	no	no	no	-0.682043	no	no	no	no	no	1.40123	no	no	no	no	no
Lysozyme PHAGE T4	2LZM-A 1L63										N40A	N40A	0.32	-0.45	0.045	no	no	no	no	no	0.331	no	no	no	no	no	0.0292605	no	no	no	no	no	-0.263422	no	no	no	no	no
Lysozyme PHAGE T4	2LZM-A 1L63										K43A	K43A	-1.07	1.08	-0.432	no	no	no	no	no	-0.333	no	no	no	no	no	-0.37237	no	no	no	no	no	1.14548	no	no	no	no	no
Lysozyme PHAGE T4	2LZM-A 1L63										S44A	S44A	0.34	-0.39	0.237	no	no	no	no	no	0.337	no	no	no	no	no	0.131068	no	no	no	no	no	-0.675741	no	no	no	no	no
Lysozyme PHAGE T4	2LZM-A 1L63										E45A	E45A	0.01	0.56	0.026	no	no	no	no	no	-0.145	no	no	no	no	no	-0.0830102	no	no	no	no	no	0.259049	no	no	no	no	no
Lysozyme PHAGE T4	2LZM-A 1L63										L46A	L46A	-1.86	3.14	-3.009	no	no	no	no	no	-3.697	no	no	no	no	no	-1.43374	no	no	no	no	no	3.29513	no	no	no	no	no
Lysozyme PHAGE T4	2LZM-A 1L63										D47A	D47A	-0.95	0.27	0	no	no	no	no	no	0.278	no	no	no	no	no	-0.26035	no	no	no	no	no	0.222676	no	no	no	no	no
Lysozyme PHAGE T4	2LZM-A 1L63										K48A	K48A	-0.56	0.23	0.131	no	no	no	no	no	0.325	no	no	no	no	no	0.0710522	no	no	no	no	no	-0.450831	no	no	no	no	no
Lysozyme PHAGE T4	2LZM-A 1L63										R14K	R14K	-0.03	0.49	-0.301	no	no	no	no	no	-0.561	no	no	no	no	no	-0.799603	no	no	no	no	no	0.402362	no	no	no	no	no
Lysozyme PHAGE T4	2LZM-A 1L63										E22K	E22K	0.57	0.29	0.046	no	no	no	no	no	0.361	no	no	no	no	no	-0.0359616	no	no	no	no	no	0.142839	no	no	no	no	no
Lysozyme PHAGE T4	2LZM-A 1L63										T26S	T26S	0.57	1.63	-0.337	no	no	no	no	no	-1.72	no	no	no	no	no	-1.20813	no	no	no	no	no	1.40635	no	no	no	no	no
Lysozyme PHAGE T4	2LZM-A 1L63										N40D	N40D	0.44	-0.47	-0.426	no	no	no	no	no	0.601	no	no	no	no	no	0.0292605	no	no	no	no	no	-0.361068	no	no	no	no	no
Lysozyme PHAGE T4	2LZM-A 1L63										A41D	A41D	0.29	1.12	0.841	no	no	no	no	no	-0.8	no	no	no	no	no	-0.526007	no	no	no	no	no	1.02589	no	no	no	no	no
Lysozyme PHAGE T4	2LZM-A 1L63										R80K	R80K	-0.17	0.07	-0.448	no	no	no	no	no	-0.06	no	no	no	no	no	-0.365223	no	no	no	no	no	-0.791816	no	no	no	no	no
Lysozyme PHAGE T4	2LZM-A 1L63										A93T	A93T	0.06	0.09	-0.288	no	no	no	no	no	-0.838	no	no	no	no	no	-0.22273	no	no	no	no	no	0.239416	no	no	no	no	no
Lysozyme PHAGE T4	2LZM-A 1L63										G113E	G113E	0.3	0.56	-0.038	no	no	no	no	no	0.59	no	no	no	no	no	-0.367146	no	no	no	no	no	-0.645412	no	no	no	no	no
Lysozyme PHAGE T4	2LZM-A 1L63										R119H	R119H	-0.29	0.48	-0.35	no	no	no	no	no	-1.146	no	no	no	no	no	-0.731004	no	no	no	no	no	0.229586	no	no	no	no	no
Lysozyme PHAGE T4	2LZM-A 1L63										T151S	T151S	0.39	0.55	-0.306	no	no	no	no	no	-0.91	no	no	no	no	no	-0.577144	no	no	no	no	no	0.421155	no	no	no	no	no
Lysozyme PHAGE T4	2LZM-A 1L63										F153L	F153L	0.35	0.85	-0.328	no	no	no	no	no	-0.935	no	no	no	no	no	-0.837939	no	no	no	no	no	1.0871	no	no	no	no	no
Lysozyme PHAGE T4	2LZM-A 1L63										N163D	N163D	-0.21	-0.15	-0.134	no	no	no	no	no	0.674	no	no	no	no	no	0.0234865	no	no	no	no	no	-0.200997	no	no	no	no	no
Lysozyme PHAGE T4	2LZM-A 1L63										I78M	I78M	-1.5	1.19	-0.148	no	no	no	no	no	-1.141	no	no	no	no	no	-0.917549	no	no	no	no	no	1.59634	no	no	no	no	no
Lysozyme PHAGE T4	2LZM-A 1L63										L84M	L84M	-1.9	1.56	-0.606	no	no	no	no	no	-1.521	no	no	no	no	no	-0.374356	no	no	no	no	no	2.62138	no	no	no	no	no
Lysozyme PHAGE T4	2LZM-A 1L63										L91M	L91M	-0.8	1.21	0.089	no	no	no	no	no	-1.314	no	no	no	no	no	-0.449262	no	no	no	no	no	1.02013	no	no	no	no	no
Lysozyme PHAGE T4	2LZM-A?										L99M	L99M	-0.6	1.24	-0.034	no	no	no	no	no	-0.911	no	no	no	no	no	-0.869676	no	no	no	no	no	2.28665	no	no	no	no	no
Lysozyme PHAGE T4	2LZM-A 1L63										I100M	I100M	-1.6	1.01	-0.25	no	no	no	no	no	-1.073	no	no	no	no	no	-1.08057	no	no	no	no	no	2.50765	no	no	no	no	no
Lysozyme PHAGE T4	2LZM-A 1L63										V103M	V103M	-1.2	0.99	0.637	no	no	no	no	no	-0.913	no	no	no	no	no	-0.794122	no	no	no	no	no	0.7563	no	no	no	no	no
Lysozyme PHAGE T4	2LZM-A 1L63										L118M	L118M	-0.7	1.12	-0.381	no	no	no	no	no	-0.99	no	no	no	no	no	-0.520868	no	no	no	no	no	1.82548	no	no	no	no	no
Lysozyme PHAGE T4	2LZM-A 1L63										L121M	L121M	-0.8	1.3	-1.035	no	no	no	no	no	-1.177	no	no	no	no	no	-0.627903	no	no	no	no	no	1.96168	no	no	no	no	no
Lysozyme PHAGE T4	2LZM-A 1L63										L133M	L133M	-0.4	0.79	0.133	no	no	no	no	no	-0.543	no	no	no	no	no	0.0313635	no	no	no	no	no	1.76084	no	no	no	no	no
Lysozyme PHAGE T4	2LZM-A 1L63										F153M	F153M	-0.6	1.28	0.261	no	no	no	no	no	-0.633	no	no	no	no	no	-1.1525	no	no	no	no	no	1.86459	no	no	no	no	no
Lysozyme PHAGE T4	2LZM-A 1L63										L121A	L121A	-2.25	2.71	-3.476	no	no	no	no	no	-3.411	no	no	no	no	no	-2.27687	no	no	no	no	no	3.20712	no	no	no	no	no
Lysozyme PHAGE T4	2LZM-A 1L63										A129L	A129L	-1.3	1	0.428	no	no	no	no	no	0.142	no	no	no	no	no	-1.31296	no	no	no	no	no	2.36391	no	no	no	no	no
Lysozyme PHAGE T4	2LZM-A 1L63										A129M	A129M	-1.9	0.91	0.233	no	no	no	no	no	-0.53	no	no	no	no	no	-1.05495	no	no	no	no	no	1.55393	no	no	no	no	no
Lysozyme PHAGE T4	2LZM-A?										F153A	F153A	-3.8	3.63	-1.536	no	no	no	no	no	-2.804	no	no	no	no	no	-1.83408	no	no	no	no	no	3.33375	no	no	no	no	no
Lysozyme PHAGE T4	2LZM-A?										Q105A	Q105A	-0.6	0.92	-0.529	no	no	no	no	no	0.002	no	no	no	no	no	-0.675435	no	no	no	no	no	0.568903	no	no	no	no	no
Lysozyme PHAGE T4	2LZM-A?										Q105E	Q105E	-1.1	0.76	0.468	no	no	no	no	no	0.257	no	no	no	no	no	-0.726413	no	no	no	no	no	0.720002	no	no	no	no	no
Lysozyme PHAGE T4	2LZM-A?										Q105G	Q105G	-1.5	1.57	-0.96	no	no	no	no	no	-0.98	no	no	no	no	no	-1.06706	no	no	no	no	no	1.91244	no	no	no	no	no
Lysozyme PHAGE T4	2LZM-A 1L63										S117F	S117F	1.1	-0.28	1.817	no	no	no	no	no	-0.413	no	no	no	no	no	2.00457	no	no	no	no	no	-0.59323	no	no	no	no	no
Lysozyme PHAGE T4	2LZM-A										Q69P	Q69P	-2.9	1.16	0.171	no	no	no	no	no	-0.023	no	no	no	no	no	-0.930281	no	no	no	no	no	1.40755	no	no	no	no	no
Lysozyme PHAGE T4	2LZM-A										D72P	D72P	-2.7	0.85	-0.121	no	no	no	no	no	-0.277	no	no	no	no	no	-0.541712	no	no	no	no	no	1.05147	no	no	no	no	no
Lysozyme PHAGE T4	2LZM-A										A74P	A74P	-4.7	2.54	-0.123	no	no	no	no	no	-1.152	no	no	no	no	no	-1.97757	no	no	no	no	no	3.09165	no	no	no	no	no
Lysozyme PHAGE T4	2LZM-A?										M102L	M102L	-0.7	0.85	0.783	no	no	no	no	no	-0.157	no	no	no	no	no	-0.617375	no	no	no	no	no	1.32554	no	no	no	no	no
Lysozyme PHAGE T4	2LZM-A?										V111F	V111F	-1.4	1.45	-0.933	no	no	no	no	no	-1.407	no	no	no	no	no	0.437914	no	no	no	no	no	1.93814	no	no	no	no	no
Lysozyme PHAGE T4	2LZM-A?										V111I	V111I	-0.7	0.86	0.634	no	no	no	no	no	-0.131	no	no	no	no	no	-0.166552	no	no	no	no	no	0.985913	no	no	no	no	no
Lysozyme PHAGE T4	2LZM-A?										L133D	L133D	-5.7	2.98	-1.657	no	no	no	no	no	-2.892	no	no	no	no	no	-3.28533	no	no	no	no	no	4.65362	no	no	no	no	no
Lysozyme PHAGE T4	2LZM-A?										M102K	M102K	-6.9	2.16	-0.21	no	no	no	no	no	-1.217	no	no	no	no	no	-1.82379	no	no	no	no	no	2.99848	no	no	no	no	no
[truncated: 239 more rows]

## Sheet: full monomeric dataset
Reference PDB (in Protherm)	Protein name	Variation in Protherm (structure)	Variation in sequence	ddG	PoPMUsic new (<0: stabilizing) identical for all chains	DynaMut chain A (<0: destabilizing)	DynaMut chain B (<0: destabilizing)	DynaMut chain C (<0: destabilizing)	DUET chain A (<0: destabilizing)	DUET chain B (<0: destabilizing)	DUET chain C (<0: destabilizing)	INPS-MD chain A (<0: destabilizing)	INPS-MD chain B (<0: destabilizing)	INPS-MD Chain C (<0: destabilizing)	MAESTROWEB chain A (<0: stabilizing)	MAESTROWEB chain B (<0: stabilizing)	MAESTROWEB chain C (<0: stabilizing)
[truncated: 759 more rows]

[truncated: 3 more sheets: full multimeric dataset, balanced monomeric dataset, balanced multimeric dataset]
